# Supplementary material for: Tox_(R)CNN: Deep learning-based nuclei profiling tool for drug toxicity screening
Source: PLoS Comput Biol. 2018 Nov 30;14(11):e1006238. doi: 10.1371/journal.pcbi.1006238 (PMC6291153; doi:10.1371/journal.pcbi.1006238)
Supplement: S1 Table — Summary of all experiments used in this work, including information about cell lines, treatments, and the number of images and cells. (XLSX) [file pcbi.1006238.s007.xlsx]

## Sheet: Sheet1
		CellLine	Staining	#FieldImages	#SegementedCells	#Drugs
	Experiment #1	HL1	DAPI, Casp3/7, Mitotracker	5040	497884	8	5FLUO, Acetaminophen, CICLOFOSFAMIDE, DMSO, DOXO, FCCP, SUNITINIB, Staurosporine, Taxol, Untreated,
	Experiment #2	HL1	DAPI	5040	1015249	8	5FLUO, Acetaminophen, CICLOFOSFAMIDE, DMSO, DOXO, FCCP, SUNITINIB, Staurosporine, Taxol, Untreated,
	Experiment #3	HL1	DAPI	4658	418894	3	DMSO, FCCP, Staurosporine, Taxol, Untreated,
	Experiment #4	HL1	DAPI	3694	267923	3	DMSO, FCCP, Staurosporine, Taxol, Untreated,
	Experiment #5	HL1	DAPI	6880	1044474	8	5FLUO, Acetaminophen, CICLOFOSFAMIDE, DMSO, DOXO, FCCP, SUNITINIB, Staurosporine, Taxol, Untreated,
	Experiment #6	HL1	DAPI	6940	757136	8	5FLUO, Acetaminophen, CICLOFOSFAMIDE, DMSO, DOXO, FCCP, SUNITINIB, Staurosporine, Taxol, Untreated,
	Experiment #7	HL1	DAPI	8201	302655	0	Untreated,
	Experiment #8	HL1	DAPI	6921	733977	8	5FLUO, Acetaminophen, CICLOFOSFAMIDE, DMSO, DOXO, FCCP, SUNITINIB, Staurosporine, Taxol, Untreated,
	Experiment #9	EAHY926	DAPI	5030	398211	8	5FLUO, Acetaminophen, CICLOFOSFAMIDE, DMSO, DOXO, FCCP, SUNITINIB, Staurosporine, Taxol, Untreated,
	Experiment #10	MEVEC	DAPI	5040	778973	8	5FLUO, Acetaminophen, CICLOFOSFAMIDE, DMSO, DOXO, FCCP, SUNITINIB, Staurosporine, Taxol, Untreated,
Mechanisms of action	Experiment #11	HL1	DAPI	8381	1448438	6	ATENOLOL, DMSO, DOXORUBICIN, EPIRUBICIN, ETOPOSIDE, LOVASTATIN, SIMVASTATIN, Untreated,
	Experiment #12	HL1	DAPI	8393	1407502	6	ACETAMINOPHEN, BORTEZOMID, DMSO, IMATINIB, INDACATEROL, STAUROSPORINE, THAPSIGARGIN, Untreated,
	Experiment #13	HL1	DAPI	8395	1527023	6	ANAGRELIDE, DMSO, FCCP, GENISTEIN, MONENSIN, TAXOL, Untreated, VINBLASTINE,
	Experiment #14	HL1	DAPI	8397	1395667	6	5FLUO, CICLOFOSFAMIDE, DMSO, GEMCITABINE, MITOMICYN, QUERCETIN, SUNITINIB, Untreated,
Screening	Experiment #15	PANCAV	DAPI	5591	170685	6	D1, D2, D3, D4, D5, D6, DMSO,
	Experiment #16	PANCAV	DAPI	5865	200614	6	D1, D2, D3, D4, D5, D6, DMSO,
	Experiment #17	PANCAV	DAPI	5996	190000	6	D1, D2, D3, D4, D5, D6, DMSO,
	Experiment #18	PANCAV	DAPI	5992	196050	6	D1, D2, D3, D4, D5, D6, DMSO,
	Experiment #19	PANCAV	DAPI	5976	200505	6	D1, D2, D3, D4, D5, D6, DMSO,
	Experiment #20	PANCAV	DAPI	5778	189330	6	D1, D2, D3, D4, D5, D6, DMSO,
	Experiment #21	PANCAV	DAPI	5983	201865	6	D1, D2, D3, D4, D5, D6, DMSO,
	Experiment #22	PANCAV	DAPI	5622	183506	6	D1, D2, D3, D4, D5, D6, DMSO,
	Experiment #23	PANCAV	DAPI	5342	148200	6	D1, D2, D3, D4, D5, D6, DMSO,
	Experiment #24	PANCAV	DAPI	5991	208961	6	D1, D2, D3, D4, D5, D6, DMSO,
	Experiment #25	FBPIG	DAPI, Casp3/7, Mitotracker	3840	168809	3	ANAGRELIDE, DMSO, QUERCETIN, STAUROSPORINE, Untreated,
	Experiment #26	HL1	DAPI	400	31840	2	DMSO, FCCP, Staurosporine ,Untreated,
	Experiment #27	HL1	H42	400	31808	2	DMSO, FCCP, Staurosporine ,Untreated,
