# Supplementary material for: Tox_(R)CNN: Deep learning-based nuclei profiling tool for drug toxicity screening
Source: PLoS Comput Biol. 2018 Nov 30;14(11):e1006238. doi: 10.1371/journal.pcbi.1006238 (PMC6291153; doi:10.1371/journal.pcbi.1006238)
Supplement: S2 Table — Summary of the number of instances (crops or field images) and experiments used for training each model generated in this work. (XLSX) [file pcbi.1006238.s008.xlsx]

## Sheet: Sheet1
Model	Input	Segmented Area	Transferred (from)	Experiment #1	Experiment #2	Experiment #3	Experiment #4	Experiment #5	Experiment #6	Experiment #7	Experiment #15-24
CNN Nuc	crop	Nuclei	No	70357
CNN Cell	crop	Cell (including nuclei and cytoplasm)	No	70357
CNN Nuc-Ring	crop	Nuclei+Ring	No	70357
CNN All	crop	Cell (including nuclei and cytoplasm)+Background (including neighbors)	No	70357
CNN 4crops	crop	crops from CNN_Nuc+CNN_Cell+CNN_Nuc-Ring+CNN_All	No	281428
Tox_CNN	crop	Nuclei	No	77918	157597	17111	21091	255215	185849	24946
Tox_RCNN	field	NA	No	917	933	529	428	2054	2062	3960
Tox_RCNN_balanced	field	NA	No	969	972	523	416	1956	1951	702
Tr_Tox_CNN	crop	Nuclei	Yes (Tox_CNN)								150529
Tr_Tox_RCNN	field	NA	Yes (Tox_RCNN)								6057
