# Supplementary material for: Tox_(R)CNN: Deep learning-based nuclei profiling tool for drug toxicity screening
Source: PLoS Comput Biol. 2018 Nov 30;14(11):e1006238. doi: 10.1371/journal.pcbi.1006238 (PMC6291153; doi:10.1371/journal.pcbi.1006238)
Supplement: S3 Table — Summary of experiments and the number of instances (crops or field images) tested with the different models, and references to figures including the corresponding results. (XLSX) [file pcbi.1006238.s009.xlsx]

## Sheet: Sheet1
				Experiment #1			Experiment #2		Experiment #8		Experiment #9		Experiment #10		Experiment #11-14		Experiment #15-24			Experiment #25		Experiment #26		Experiment #27
Prediction Model	Input	Segmented Area	Transferred (from)	Figs		#Testing	Figs	#Testing	Figs	#Testing	Figs	#Testing	Figs	#Testing	Figs	#Testing	Figs		#Testing	Figs	#Testing	Figs	#Testing	Figs	#Testing
CNN Nuc	crop	Nuclei	No	Fig 1H, 1I, 1J	Fig 1G, 2A	414697
CNN Cell	crop	Cell (including nuclei and cytoplasm)	No		Fig 2B, S1C	414697
CNN Nuc-Ring	crop	Nuclei+Ring	No		Fig S1B, S2A	414697
CNN All	crop	Cell (including nuclei and cytoplasm)+Background (including neighbors)	No		Fig 2C, S1D	414697
CNN 4crops	crop	crops from CNN_Nuc+CNN_Cell+CNN_Nuc-Ring+CNN_All	No		Fig S1E, S2B	1658788
Tox_CNN	crop	Nuclei	No	Fig 3D		414697	Fig S3A	847350	Fig 3C	733977	Fig 3E	398211	Fig S3B	778973	Fig 4A, 4B	5778630	Fig 5A, 5B		1889716			Fig S4	31840	Fig S4	31808
Tox_RCNN	field	NA	No			4031		4032		5030		5040		5040	Fig 4A	33572			58137				400		400
Tox_RCNN_balanced	field	NA	No							5030
Tr_Tox_CNN	crop	Nuclei	Yes (Tox_CNN)														Fig 5A, 5B, S6	Fig 5D	1703840
Tr_Tox_RCNN	field	NA	Yes (Tox_RCNN)															Fig 5E	50810
Classical Reporters
Nuclear Counting	field	Nuclei	NA	Fig 1B, 1G, 2D, 3D		414697	Fig S3A	847350	Fig 3C	733977	Fig 3E	398211	Fig S3B	778973	Fig 4A	5778630	Fig 5A, 5B, 5C, S6		1889716	Fig S5C, S5F	168809
Casp nuc/cyto	field	Cytoplasm	NA	Fig 1C, 2E		414697														Fig S5A, S5D	168809
Mitotracker	field	Nuclei+Cytomasm	NA	Fig 1D, 2F		414697														Fig S5B, S5E	168809
