# Supplementary material for: Tox_(R)CNN: Deep learning-based nuclei profiling tool for drug toxicity screening
Source: PLoS Comput Biol. 2018 Nov 30;14(11):e1006238. doi: 10.1371/journal.pcbi.1006238 (PMC6291153; doi:10.1371/journal.pcbi.1006238)
Supplement: S1 File — Compressed file containing processed data represented in figure’s graphics. (ZIP) [file pcbi.1006238.s010.zip]

Archive with 67 entries (49 files):
- Fig1b_1c_1d_1g_S1b_S1c_S1d_S1e/
- Fig1b_1c_1d_1g_S1b_S1c_S1d_S1e/Fig1b_1c_1d_1g_S1b_S1c_S1d_S1e.xlsx
- Fig1b_1c_1d_1g_S1b_S1c_S1d_S1e/readme_Fig1b_1c_1d_1g_S1b_S1c_S1d_S1e.txt
- Fig1h/
- Fig1h/Fig1h.xlsx
- Fig1h/readme_Fig1h.txt
- Fig1h/~$Fig1g_Paper.xlsx
- Fig1i/
- Fig1i/Fig1i.xlsx
- Fig1i/readme_Fig1i.txt
- Fig1j/
- Fig1j/Fig1j.xlsx
- Fig1j/readme_Fig1j.txt
- Fig2_S2/
- Fig2_S2/Fig2_S2.xlsx
- Fig2_S2/readme_Fig2_S2.txt
- Fig3c/
- Fig3c/Fig3c.xlsx
- Fig3c/readme_Fig3c.txt
- Fig3d/
- Fig3d/Fig3d.xlsx
- Fig3d/readme_Fig3d.txt
- Fig3d/Thumbs.db
- Fig3_e/
- Fig3_e/Fig3_e.xlsx
- Fig3_e/readme_Fig3_e.txt
- Fig4a/
- Fig4a/Fig4a_P1.xlsx
- Fig4a/Fig4a_P2.xlsx
- Fig4a/Fig4a_P3.xlsx
- Fig4a/Fig4a_P4.xlsx
- Fig4a/readme_Fig4a.txt
- Fig4_b/
- Fig4_b/readme_Fig_4_b.txt
- Fig4_b/table_features_MoA.xlsx
- Fig5a/
- Fig5a/Fig5a.xlsx
- Fig5a/readme_Fig5a.txt
- Fig5_b/
- Fig5_b/Fig5_b.xlsx
- Fig5_b/readme_Fig5_b.txt
- Fig5_c_d_e/
- Fig5_c_d_e/Fig5_c_d_e.xlsx
- Fig5_c_d_e/readme_Fig5_c_d_e.txt
- S3a/
- S3a/readme_S3a.txt
- S3a/S3a.xlsx
- S3b/
- S3b/readme_S3b.txt
- S3b/S3b.xlsx
- S4/
- S4/S4.xlsx
- S5/
- S5/readme_S5.txt
- S5/S5.xlsx
- S6/
- S6/readme_S6.txt
- S6/S6_I.xlsx
- S6/S6_II.xlsx
- S6/S6_III.xlsx
- S6/S6_IV.xlsx
- S6/S6_IX.xlsx
- S6/S6_V.xlsx
- S6/S6_VI.xlsx
- S6/S6_VII.xlsx
- S6/S6_VIII.xlsx
- S6/S6_X.xlsx
