# Supplementary material for: Tox_(R)CNN: Deep learning-based nuclei profiling tool for drug toxicity screening
Source: PLoS Comput Biol. 2018 Nov 30;14(11):e1006238. doi: 10.1371/journal.pcbi.1006238 (PMC6291153; doi:10.1371/journal.pcbi.1006238)
Supplement: S1 File — Compressed file containing processed data represented in figure’s graphics. (ZIP) [file pcbi.1006238.s010.zip › Fig1b_1c_1d_1g_S1b_S1c_S1d_S1e/Fig1b_1c_1d_1g_S1b_S1c_S1d_S1e.xlsx]

## Sheet: Sheet1
Row	Column	Treatment	TreatmentConcentration	RealSet	GroupCount	mean_Caspasas_Nucleo_Cito	mean_Mean_mtracker_cito	mean_Prediction_P_H_r1_cito	mean_Prediction_P_H_r2_all	mean_Prediction_P_H_r3_ring	mean_Prediction_P_H_r4_nucleo	mean_Prediction_P_H_r1_4crops
7	21	NADA	0	test	2988	1.08562	292.71	0.813253	0.795181	0.748996	0.738621	0.684572
7	22	NADA	0	test	2738	1.01942	332.364	0.858656	0.915997	0.876552	0.79401	0.797023
8	21	NADA	0	test	3371	1.06262	271.225	0.832097	0.795313	0.729754	0.7345	0.68978
8	22	NADA	0	test	2888	1.07675	318.184	0.79813	0.813366	0.776316	0.75831	0.70715
9	11	NADA	0	test	2468	1.06452	334.538	0.745948	0.75081	0.746759	0.762561	0.655693
9	12	NADA	0	test	5523	1.03726	451.596	0.913815	0.976281	0.927213	0.803006	0.853793
10	11	NADA	0	test	3731	1.04442	433.673	0.864111	0.925221	0.871348	0.802198	0.799786
10	12	NADA	0	test	2771	1.06857	269.63	0.811259	0.853843	0.811259	0.77878	0.743233
3	11	DMSO	0	test	2558	1.07035	323.567	0.698202	0.822127	0.771697	0.6724	0.656079
3	12	DMSO	0	test	2976	1.0445	309.517	0.818212	0.893145	0.858535	0.677083	0.709509
4	11	DMSO	0	test	2836	1.08578	346.979	0.717207	0.800776	0.734838	0.647038	0.641749
4	12	DMSO	0	test	2858	1.07159	325.453	0.757173	0.815605	0.739678	0.650805	0.638996
5	11	DMSO	0	test	3472	1.04514	341.97	0.843318	0.905818	0.828053	0.694412	0.729191
5	12	DMSO	0	test	2990	1.03583	382.016	0.788629	0.850502	0.789967	0.677926	0.691304
6	11	DMSO	0	test	3133	1.12277	294.576	0.74625	0.776572	0.720396	0.63294	0.620252
6	12	DMSO	0	test	3360	1.10686	415.345	0.76994	0.840774	0.770833	0.639881	0.660268
7	11	DMSO	0	test	2955	1.07632	378.338	0.714044	0.762098	0.706937	0.642978	0.616328
7	12	DMSO	0	test	2902	1.08758	323.363	0.749828	0.773604	0.725706	0.643349	0.629049
8	11	DMSO	0	test	3145	1.07022	392.409	0.76725	0.855962	0.789189	0.666137	0.678219
8	12	DMSO	0	test	3022	1.10261	330.523	0.778293	0.81006	0.758769	0.638981	0.643862
9	21	DMSO	0	test	3249	1.06055	290.677	0.786704	0.744537	0.665436	0.63004	0.592336
9	22	DMSO	0	test	3007	1.07024	275.238	0.786166	0.831393	0.778849	0.673761	0.678583
10	21	DMSO	0	test	2869	1.12088	276.089	0.718369	0.597769	0.497386	0.542698	0.459655
10	22	DMSO	0	test	1841	1.13039	231.596	0.536665	0.55296	0.516024	0.575774	0.459125
11	21	DMSO	0	test	2387	1.07351	236.668	0.677	0.673649	0.632593	0.64977	0.569753
11	22	DMSO	0	test	1746	1.09362	234.828	0.511455	0.603093	0.587056	0.604811	0.511598
12	21	DMSO	0	test	1839	1.1021	225.002	0.544318	0.634584	0.593257	0.627515	0.547988
12	22	DMSO	0	test	2022	1.0954	253.061	0.583086	0.577646	0.519288	0.583581	0.473541
13	21	DMSO	0	test	2848	1.02826	312.27	0.792486	0.858146	0.802317	0.687149	0.694522
13	22	DMSO	0	test	2107	1.05782	222.539	0.643569	0.662553	0.638823	0.635975	0.553275
14	21	DMSO	0	test	2523	1.04061	279.959	0.771304	0.859294	0.801427	0.683314	0.678062
14	22	DMSO	0	test	1721	1.0554	182.57	0.613597	0.782684	0.710052	0.643231	0.591371
11	7	5FLUO	0.625	test	2967	1.05491	421.664	0.676778	0.749579	0.663633	0.58544	0.559656
11	8	5FLUO	0.625	test	2748	1.03441	463.384	0.676856	0.782023	0.691048	0.598981	0.575146
12	7	5FLUO	0.625	test	2133	1.07805	366.327	0.556962	0.666198	0.602438	0.588373	0.500352
12	8	5FLUO	0.625	test	2126	1.0352	282.135	0.570555	0.707432	0.607714	0.613829	0.519403
9	7	5FLUO	1.25	test	2464	1.10856	329.343	0.532468	0.627029	0.536932	0.482143	0.439225
9	8	5FLUO	1.25	test	2541	1.10599	331.898	0.545848	0.658402	0.547029	0.523416	0.463105
10	7	5FLUO	1.25	test	2357	1.09658	258.425	0.514637	0.672041	0.552821	0.500636	0.446754
10	8	5FLUO	1.25	test	2381	1.09137	320.304	0.574969	0.710626	0.612348	0.525409	0.48992
7	7	5FLUO	2.5	test	2337	1.20975	383.947	0.390244	0.436029	0.418913	0.364998	0.319855
7	8	5FLUO	2.5	test	2289	1.2851	360.381	0.352556	0.47488	0.430756	0.393185	0.340105
8	7	5FLUO	2.5	test	1768	1.19411	268.84	0.277715	0.332014	0.33371	0.359163	0.259474
8	8	5FLUO	2.5	test	2284	1.15353	297.865	0.402364	0.557793	0.485114	0.428634	0.388792
5	7	5FLUO	5	test	1380	1.65277	225.937	0.0949275	0.108696	0.195652	0.255072	0.153623
5	8	5FLUO	5	test	1368	1.57965	205.731	0.107456	0.188596	0.253655	0.292398	0.199196
6	7	5FLUO	5	test	1503	1.36976	184.739	0.123087	0.150366	0.203593	0.289421	0.174817
6	8	5FLUO	5	test	1547	1.31137	224.3	0.139625	0.215255	0.271493	0.327731	0.238041
4	7	5FLUO	10	test	942	2.35677	146.602	0.0796178	0.096603	0.207006	0.332272	0.175955
4	8	5FLUO	10	test	938	2.4628	127.049	0.0309168	0.0863539	0.178038	0.318763	0.171375
13	7	5FLUO	10	test	687	2.66397	114.175	0.0291121	0.0494905	0.157205	0.298399	0.135371
13	8	5FLUO	10	test	824	2.53789	106.853	0.0242718	0.0436893	0.151699	0.303398	0.133495
11	19	Acetaminophen	2.5	test	2580	1.07241	263.635	0.729845	0.73062	0.704264	0.711628	0.632171
11	20	Acetaminophen	2.5	test	2583	1.02342	324.38	0.833914	0.904375	0.866434	0.778165	0.785617
12	19	Acetaminophen	2.5	test	2673	1.01643	276.206	0.867565	0.937897	0.907594	0.800224	0.804807
12	20	Acetaminophen	2.5	test	3184	1.03583	287.773	0.85804	0.895729	0.833229	0.779837	0.760678
9	19	Acetaminophen	5	test	3900	1.03199	262.037	0.890769	0.935385	0.886154	0.768974	0.801538
9	20	Acetaminophen	5	test	3071	1.02044	291.955	0.841094	0.877239	0.841094	0.770107	0.758222
10	19	Acetaminophen	5	test	3098	1.0901	291.131	0.794383	0.587476	0.364751	0.591349	0.42479
10	20	Acetaminophen	5	test	3425	1.07267	340.408	0.827445	0.825693	0.761168	0.721168	0.68927
7	19	Acetaminophen	10	test	3444	1.02766	329.563	0.848432	0.907375	0.866725	0.712834	0.747895
7	20	Acetaminophen	10	test	3393	1.02425	307.02	0.842617	0.891836	0.828176	0.715296	0.731432
8	19	Acetaminophen	10	test	3636	1.02415	343.308	0.832508	0.888614	0.818482	0.702695	0.726004
8	20	Acetaminophen	10	test	3336	1.04314	338.959	0.829736	0.831235	0.789269	0.705036	0.692746
5	19	Acetaminophen	25	test	2915	1.12996	277.852	0.679588	0.674786	0.641166	0.538937	0.534991
5	20	Acetaminophen	25	test	3302	1.16094	293.846	0.712296	0.733798	0.681102	0.538764	0.568519
6	19	Acetaminophen	25	test	2304	1.13997	276.943	0.59158	0.621962	0.574219	0.505642	0.473416
6	20	Acetaminophen	25	test	3137	1.11051	299.692	0.761237	0.79439	0.751355	0.556583	0.589895
4	19	Acetaminophen	50	test	1716	1.27751	193.91	0.340909	0.350233	0.425991	0.332751	0.312063
4	20	Acetaminophen	50	test	1866	1.26864	200.031	0.374598	0.45552	0.474812	0.366559	0.349277
13	19	Acetaminophen	50	test	1198	1.24299	214.803	0.15192	0.276294	0.338063	0.346411	0.267321
13	20	Acetaminophen	50	test	1168	1.29212	160.065	0.142123	0.3125	0.309932	0.34589	0.263699
11	9	CICLOFOSFAMIDE	0.625	test	3016	1.0654	330.926	0.788793	0.844828	0.784151	0.740053	0.714025
11	10	CICLOFOSFAMIDE	0.625	test	2901	1.07487	301.391	0.778352	0.833506	0.753189	0.726991	0.691658
12	9	CICLOFOSFAMIDE	0.625	test	2737	1.03504	307.233	0.775667	0.861527	0.787358	0.739496	0.709536
12	10	CICLOFOSFAMIDE	0.625	test	3085	1.07056	331.499	0.816856	0.852836	0.796434	0.73906	0.719368
9	9	CICLOFOSFAMIDE	1.25	test	2956	1.05834	340.732	0.733424	0.788904	0.70636	0.650541	0.619418
9	10	CICLOFOSFAMIDE	1.25	test	3028	1.0805	340.841	0.766513	0.821004	0.756935	0.680978	0.669501
10	9	CICLOFOSFAMIDE	1.25	test	2383	1.07884	357.79	0.667646	0.797734	0.724297	0.657155	0.640579
10	10	CICLOFOSFAMIDE	1.25	test	3113	1.06342	332.083	0.785095	0.82557	0.75779	0.670093	0.664472
7	9	CICLOFOSFAMIDE	2.5	test	2759	1.11693	313.576	0.669083	0.765495	0.706053	0.537876	0.563882
7	10	CICLOFOSFAMIDE	2.5	test	2915	1.12653	316.387	0.664494	0.744082	0.695026	0.510463	0.538079
8	9	CICLOFOSFAMIDE	2.5	test	2972	1.09445	329.103	0.682369	0.758748	0.703567	0.537012	0.567295
8	10	CICLOFOSFAMIDE	2.5	test	3082	1.15523	353.766	0.706035	0.748864	0.713822	0.54218	0.564974
5	9	CICLOFOSFAMIDE	5	test	1552	1.4659	196.619	0.143686	0.210052	0.260954	0.3125	0.216817
5	10	CICLOFOSFAMIDE	5	test	1496	1.33029	163.585	0.143048	0.17246	0.247995	0.303476	0.198864
6	9	CICLOFOSFAMIDE	5	test	1440	1.30244	157.497	0.132639	0.2375	0.302083	0.335417	0.234549
6	10	CICLOFOSFAMIDE	5	test	1782	1.30982	244.398	0.232884	0.320426	0.364198	0.386644	0.290123
4	9	CICLOFOSFAMIDE	10	test	1081	2.10899	107.751	0.066605	0.130435	0.244218	0.370953	0.22271
4	10	CICLOFOSFAMIDE	10	test	1115	1.95166	130.118	0.0807175	0.0950673	0.202691	0.329148	0.193274
13	9	CICLOFOSFAMIDE	10	test	656	1.79557	133.07	0.0365854	0.0670732	0.219512	0.344512	0.166921
13	10	CICLOFOSFAMIDE	10	test	653	3.17911	115.517	0.0290965	0.0367534	0.160796	0.292496	0.12366
11	5	DOXO	0.312	test	1077	1.06322	157.936	0.152275	0.229341	0.23584	0.271123	0.132776
11	6	DOXO	0.312	test	1303	1.09724	279.558	0.1934	0.258634	0.218726	0.225633	0.120491
12	5	DOXO	0.312	test	1454	1.07783	190.525	0.178817	0.26066	0.211829	0.278542	0.118638
12	6	DOXO	0.312	test	1307	1.06613	194.342	0.186687	0.295333	0.280796	0.233359	0.127391
9	5	DOXO	0.625	test	1447	1.22598	253.242	0.155494	0.1783	0.162405	0.171389	0.102799
9	6	DOXO	0.625	test	1463	1.1274	218.455	0.127136	0.174299	0.147642	0.170882	0.0857826
10	5	DOXO	0.625	test	961	1.21233	123.763	0.0832466	0.164412	0.158169	0.283039	0.122268
10	6	DOXO	0.625	test	1662	1.12488	239.933	0.187124	0.243682	0.212996	0.16787	0.116426
7	5	DOXO	1.25	test	1328	1.2963	228.958	0.0888554	0.112199	0.111446	0.131777	0.078878
7	6	DOXO	1.25	test	1062	1.25448	193.883	0.0480226	0.0828625	0.0885122	0.141243	0.0689736
8	5	DOXO	1.25	test	1131	1.36891	179.259	0.0654288	0.0778073	0.0813439	0.139699	0.0674182
8	6	DOXO	1.25	test	974	1.28703	177.081	0.063655	0.0708419	0.0893224	0.145791	0.0608316
5	5	DOXO	2.5	test	854	1.45703	131.593	0.0351288	0.0538642	0.0819672	0.167447	0.0764052
5	6	DOXO	2.5	test	823	1.54062	179.415	0.0510328	0.0486027	0.0789793	0.140948	0.0735115
6	5	DOXO	2.5	test	863	1.22981	126.112	0.0359212	0.0405562	0.0834299	0.162225	0.0767671
6	6	DOXO	2.5	test	1268	1.43553	228.76	0.0694006	0.0646688	0.108833	0.136435	0.0841877
4	5	DOXO	5	test	1000	1.38212	120.324	0.021	0.036	0.063	0.21	0.095
4	6	DOXO	5	test	1061	1.4451	183.779	0.0348728	0.0348728	0.0763431	0.219604	0.10132
13	5	DOXO	5	test	978	1.35734	140.469	0.0245399	0.0316973	0.0603272	0.213701	0.0858896
13	6	DOXO	5	test	1268	1.42385	153.782	0.0473186	0.0433754	0.0828076	0.192429	0.0920741
11	13	FCCP	2.5	test	3183	1.063	375.277	0.863965	0.931825	0.884386	0.777568	0.793041
11	14	FCCP	2.5	test	2911	1.04712	304.567	0.843009	0.844383	0.792511	0.775678	0.721144
12	13	FCCP	2.5	test	3195	1.0822	374.364	0.855399	0.897966	0.853834	0.785915	0.782316
12	14	FCCP	2.5	test	2989	1.05182	315.422	0.843426	0.89729	0.862161	0.778187	0.772081
9	13	FCCP	5	test	2534	1.05789	292.05	0.783741	0.859511	0.822415	0.75296	0.717048
9	14	FCCP	5	test	3175	1.10271	327.492	0.782047	0.811024	0.743307	0.706772	0.662441
10	13	FCCP	5	test	2869	1.04944	284.005	0.778669	0.866155	0.803067	0.728128	0.707215
10	14	FCCP	5	test	3261	1.09909	355.824	0.823367	0.880711	0.830727	0.735971	0.74034
7	13	FCCP	10	test	2150	1.10634	273.003	0.617209	0.669767	0.671628	0.619535	0.54686
7	14	FCCP	10	test	2286	1.12518	207.317	0.660542	0.687227	0.656605	0.639545	0.562008
8	13	FCCP	10	test	2193	1.14384	230.923	0.609667	0.620155	0.594619	0.571819	0.484496
8	14	FCCP	10	test	2499	1.14239	255.776	0.681473	0.715886	0.678271	0.62505	0.568828
5	13	FCCP	25	test	1426	1.21477	213.392	0.321178	0.407433	0.482468	0.485975	0.373247
5	14	FCCP	25	test	2002	1.20788	243.093	0.422577	0.446553	0.484016	0.488511	0.393232
6	13	FCCP	25	test	1949	1.24097	263.306	0.419189	0.479733	0.523858	0.480759	0.39469
6	14	FCCP	25	test	2000	1.16871	262.327	0.441	0.5325	0.5765	0.5175	0.451625
4	13	FCCP	50	test	1505	1.47804	228.119	0.245183	0.159468	0.326246	0.382724	0.239535
4	14	FCCP	50	test	1462	1.35982	200.307	0.236662	0.199042	0.345417	0.406977	0.279754
13	13	FCCP	50	test	1049	1.34846	144.483	0.107722	0.177312	0.308866	0.403241	0.24714
13	14	FCCP	50	test	932	1.40224	166.434	0.108369	0.224249	0.320815	0.402361	0.270386
11	3	SUNITINIB	0.312	test	3318	1.11262	394.24	0.788427	0.870705	0.78903	0.762809	0.737643
11	4	SUNITINIB	0.312	test	2004	1.20454	239.919	0.505988	0.691617	0.619261	0.712076	0.581213
12	3	SUNITINIB	0.312	test	2500	1.11527	287.432	0.7244	0.7904	0.7236	0.7316	0.6607
12	4	SUNITINIB	0.312	test	2256	1.11311	307.021	0.617465	0.741578	0.700355	0.755319	0.646941
9	3	SUNITINIB	0.625	test	2220	1.21776	229.751	0.577928	0.734685	0.657207	0.687838	0.592568
9	4	SUNITINIB	0.625	test	2177	1.23059	231.145	0.579237	0.717501	0.683509	0.706017	0.597841
10	3	SUNITINIB	0.625	test	2257	1.22542	319.011	0.588835	0.711564	0.63004	0.694728	0.578755
10	4	SUNITINIB	0.625	test	2131	1.28481	215.752	0.537776	0.74519	0.594087	0.67527	0.599836
7	3	SUNITINIB	1.25	test	2898	1.44521	287.181	0.687371	0.755003	0.669772	0.615252	0.586784
7	4	SUNITINIB	1.25	test	2864	1.42861	378.143	0.675279	0.800978	0.6875	0.649441	0.62177
8	3	SUNITINIB	1.25	test	2330	1.41037	241.261	0.530043	0.675536	0.571674	0.588412	0.519635
8	4	SUNITINIB	1.25	test	2096	1.41543	282.005	0.459447	0.641221	0.552481	0.589218	0.483063
5	3	SUNITINIB	2.5	test	1878	1.63974	186.13	0.357827	0.492013	0.431842	0.448349	0.351171
5	4	SUNITINIB	2.5	test	1948	1.65493	178.809	0.303388	0.578029	0.48922	0.501027	0.396047
6	3	SUNITINIB	2.5	test	1960	1.66327	144.778	0.323469	0.482143	0.401531	0.436224	0.333163
6	4	SUNITINIB	2.5	test	2096	1.58987	225.658	0.391221	0.525286	0.45229	0.47376	0.379413
4	3	SUNITINIB	5	test	1123	1.70826	126.244	0.0899377	0.11398	0.217275	0.299199	0.171193
4	4	SUNITINIB	5	test	1099	1.62359	146.743	0.0682439	0.21838	0.273885	0.354868	0.222702
13	3	SUNITINIB	5	test	892	1.76661	114.993	0.0392377	0.0964126	0.172646	0.315022	0.152466
13	4	SUNITINIB	5	test	973	1.72866	137.08	0.0421377	0.120247	0.230216	0.330935	0.171891
11	15	Staurosporine	0.1	test	2022	1.11042	209.429	0.659743	0.750742	0.669634	0.601385	0.575668
11	16	Staurosporine	0.1	test	1893	1.13147	235.077	0.641838	0.770206	0.697834	0.622821	0.597728
12	15	Staurosporine	0.1	test	1685	1.12407	184.504	0.582789	0.731751	0.654006	0.635015	0.568546
12	16	Staurosporine	0.1	test	1749	1.18592	137.895	0.531161	0.631218	0.541452	0.578045	0.504145
9	15	Staurosporine	0.25	test	1617	1.36182	193.071	0.533086	0.604824	0.507112	0.368584	0.379716
9	16	Staurosporine	0.25	test	1899	1.24358	230.426	0.652449	0.76356	0.634544	0.391259	0.44892
10	15	Staurosporine	0.25	test	2744	1.45947	285.731	0.657434	0.744534	0.658528	0.420918	0.477861
10	16	Staurosporine	0.25	test	1673	1.30162	194.267	0.490137	0.500897	0.410042	0.395099	0.323222
7	15	Staurosporine	0.5	test	1427	1.46084	197.055	0.400841	0.399439	0.347582	0.28171	0.24089
7	16	Staurosporine	0.5	test	1339	1.37868	207.555	0.475728	0.528753	0.466019	0.290515	0.291449
8	15	Staurosporine	0.5	test	1470	1.39183	204.562	0.478231	0.567347	0.462585	0.309524	0.283673
8	16	Staurosporine	0.5	test	1370	1.39248	181.18	0.377372	0.366423	0.316058	0.254745	0.224453
5	15	Staurosporine	1	test	1365	1.65056	196.783	0.446886	0.54652	0.441758	0.263736	0.266484
5	16	Staurosporine	1	test	1296	1.60428	210.259	0.35571	0.363426	0.347222	0.247685	0.215085
6	15	Staurosporine	1	test	1351	1.40703	189.435	0.451517	0.470022	0.42487	0.257587	0.245559
6	16	Staurosporine	1	test	1410	1.68869	206.317	0.361702	0.331206	0.356028	0.231915	0.212589
4	15	Staurosporine	2	test	959	2.48044	137.585	0.162669	0.290928	0.251303	0.235662	0.203858
4	16	Staurosporine	2	test	821	2.60634	125.152	0.105968	0.180268	0.202192	0.224117	0.14799
13	15	Staurosporine	2	test	856	1.65566	153.325	0.128505	0.325935	0.266355	0.30257	0.209696
13	16	Staurosporine	2	test	705	1.64175	107.85	0.130496	0.425532	0.341844	0.394326	0.27305
11	17	Taxol	0.1	test	2562	1.04099	294.611	0.413349	0.485948	0.529664	0.357923	0.391003
11	18	Taxol	0.1	test	2379	1.08335	252.33	0.434636	0.379992	0.406894	0.393863	0.345734
12	17	Taxol	0.1	test	2077	1.04836	280.455	0.381801	0.356765	0.428503	0.35532	0.325229
12	18	Taxol	0.1	test	2273	1.07222	277.334	0.41795	0.464584	0.509459	0.372635	0.374285
9	17	Taxol	0.25	test	2594	1.03993	258.3	0.322282	0.33963	0.416731	0.279877	0.288551
9	18	Taxol	0.25	test	2617	1.04386	288.528	0.317539	0.31219	0.373328	0.272067	0.265285
10	17	Taxol	0.25	test	2248	1.04931	267.874	0.314947	0.310943	0.383897	0.270463	0.250111
10	18	Taxol	0.25	test	2148	1.04807	255.731	0.310056	0.320298	0.378492	0.280261	0.261173
7	17	Taxol	0.5	test	2547	1.04578	287.745	0.254417	0.24892	0.348645	0.228897	0.218689
7	18	Taxol	0.5	test	2426	1.04144	282.822	0.239077	0.227535	0.329349	0.206101	0.198784
8	17	Taxol	0.5	test	2408	1.08735	313.492	0.232558	0.208472	0.30108	0.232973	0.199647
8	18	Taxol	0.5	test	2424	1.05371	305.396	0.226898	0.212046	0.283416	0.222772	0.191935
5	17	Taxol	1	test	2424	1.0657	304.566	0.236799	0.198845	0.265677	0.216997	0.194926
5	18	Taxol	1	test	2250	1.07148	294.248	0.201778	0.132444	0.220444	0.207556	0.152889
6	17	Taxol	1	test	2611	1.10521	330.103	0.217158	0.175412	0.276139	0.217924	0.177901
6	18	Taxol	1	test	2235	1.09253	291.448	0.23311	0.180761	0.255034	0.22774	0.175056
4	17	Taxol	2	test	2151	1.20276	189.053	0.228266	0.136216	0.188285	0.205021	0.134821
4	18	Taxol	2	test	2381	1.07159	357.454	0.264175	0.243175	0.332213	0.188576	0.192041
13	17	Taxol	2	test	2320	1.08791	269.315	0.3	0.275431	0.384052	0.217672	0.212284
13	18	Taxol	2	test	1018	1.16336	241.211	0.11002	0.128684	0.192534	0.193517	0.119352
