# Supplementary material for: Tox_(R)CNN: Deep learning-based nuclei profiling tool for drug toxicity screening
Source: PLoS Comput Biol. 2018 Nov 30;14(11):e1006238. doi: 10.1371/journal.pcbi.1006238 (PMC6291153; doi:10.1371/journal.pcbi.1006238)
Supplement: S1 File — Compressed file containing processed data represented in figure’s graphics. (ZIP) [file pcbi.1006238.s010.zip › Fig1b_1c_1d_1g_S1b_S1c_S1d_S1e/readme_Fig1b_1c_1d_1g_S1b_S1c_S1d_S1e.txt]

Fig. 1 b: represented column: GroupCount
Fig. 1 c: represented column: mean_Caspasas_Nucleo_Cito
Fig. 1 h: represented column: mean_Prediction_Probability_HEALTHY_py
Fig. 1 d: represented column: mean_Mean_mtracker_cito
Fig. 1 g: represented column: mean_Prediction_P_H_r4_nucleo
Fig. S1 b: represented column: mean_Prediction_P_H_r3_ring
Fig. S1 c: represented column: mean_Prediction_P_H_r1_cito
Fig. S1 d: represented column: mean_Prediction_P_H_r2_all
Fig. S1 e: represented column: mean_Prediction_P_H_r1_4crops

per Treatment / TreatmentConcentration
only RealSet test group
