# Supplementary material for: Tox_(R)CNN: Deep learning-based nuclei profiling tool for drug toxicity screening
Source: PLoS Comput Biol. 2018 Nov 30;14(11):e1006238. doi: 10.1371/journal.pcbi.1006238 (PMC6291153; doi:10.1371/journal.pcbi.1006238)
Supplement: S1 File — Compressed file containing processed data represented in figure’s graphics. (ZIP) [file pcbi.1006238.s010.zip › Fig1h/Fig1h.xlsx]

## Sheet: Sheet1
Row	Column	Treatment	TreatmentConcentration	RealSet	well_zscore_GroupCount	well_zscore_mean_Prediction_P_H_r1_nucleo	well_zscore_mean_Prediction_P_H_r1_all	well_zscore_mean_Prediction_P_H_r1_cito	well_zscore_mean_Prediction_P_H_r1_ring	well_zscore_mean_Prediction_P_H_r2_nucleo	well_zscore_mean_Prediction_P_H_r2_all	well_zscore_mean_Prediction_P_H_r2_cito	well_zscore_mean_Prediction_P_H_r2_ring	well_zscore_mean_Prediction_P_H_r3_nucleo	well_zscore_mean_Prediction_P_H_r3_all	well_zscore_mean_Prediction_P_H_r3_cito	well_zscore_mean_Prediction_P_H_r3_ring	well_zscore_mean_Prediction_P_H_r4_nucleo	well_zscore_mean_Prediction_P_H_r4_all	well_zscore_mean_Prediction_P_H_r4_cito	well_zscore_mean_Prediction_P_H_r4_ring	well_zscore_mean_Prediction_P_H_r5_nucleo	well_zscore_mean_Prediction_P_H_r5_all	well_zscore_mean_Prediction_P_H_r5_cito	well_zscore_mean_Prediction_P_H_r5_ring	well_zscore_mean_Prediction_P_H_r1_4crops	well_zscore_mean_Prediction_P_H_r2_4crops	well_zscore_mean_Prediction_P_H_r3_4crops	well_zscore_mean_Prediction_P_H_r4_4crops	well_zscore_mean_Prediction_P_H_r5_4crops
7	21	NADA	0	test	0.58469	2.48787	0.449289	1.09108	0.72197	2.3225	0.320162	0.763336	0.369724	2.07855	0.227536	0.633177	0.430521	2.66341	0.458337	1.01892	0.640493	2.3552	0.309773	0.880954	0.474605	0.9213	0.359228	1.29618	0.995389	1.24037
7	22	NADA	0	test	0.107132	4.04987	1.63607	1.58543	1.87456	3.9497	1.48206	1.52674	1.77203	3.80882	1.38246	1.31771	1.69927	4.19922	1.47905	1.6025	1.95732	3.84937	1.41444	1.51322	1.7386	2.37954	2.01992	3.21279	2.52615	3.2685
8	21	NADA	0	test	1.31631	2.54503	0.461407	1.29626	0.636751	2.36313	0.321433	0.89357	0.0787773	2.358	0.291118	0.809466	0.239127	2.54915	0.408158	1.17101	0.462118	2.28351	0.334087	1.06014	0.209923	0.988846	0.241133	1.33366	1.01191	1.03745
8	22	NADA	0	test	0.393667	2.90035	0.629764	0.926421	0.924795	2.88166	0.495047	0.612036	0.679905	2.56945	0.385349	0.54539	0.702261	3.20935	0.512942	1.01963	0.880972	2.58093	0.525532	0.726205	0.676611	1.21409	0.778283	1.88416	1.36409	1.82317
9	11	NADA	0	test	-0.408631	2.69174	-0.0184805	0.358259	0.391221	2.62629	-0.10655	0.0878719	0.384197	2.54613	-0.218798	-0.0696532	0.408266	3.3272	-0.134791	0.309359	0.466443	2.78837	-0.16314	0.220443	0.375678	0.54681	0.0550669	0.823212	0.69359	1.01175
9	12	NADA	0	test	5.42713	4.59438	2.58235	2.186	2.58568	3.61084	2.06181	2.10471	2.00417	4.03198	1.89295	1.79202	2.20318	4.44864	2.16387	2.37651	2.50796	3.77166	1.95891	1.94023	2.03809	3.11571	2.51514	4.0017	3.26118	3.78424
10	11	NADA	0	test	2.00399	4.24874	1.85271	1.64483	1.86117	3.89728	1.57077	1.48388	1.52156	3.8474	1.45215	1.36604	1.64751	4.42624	1.56581	1.80195	1.82146	3.85193	1.51521	1.45644	1.58632	2.41536	1.97819	3.09246	2.50049	3.23744
10	12	NADA	0	test	0.17017	3.72068	1.02436	1.06937	1.18402	3.63113	0.884323	1.01084	1.10435	3.39332	0.860987	0.799377	1.04983	3.77693	0.90108	1.07381	1.28054	3.58036	0.888282	1.12281	1.11956	1.68201	1.22633	2.11307	1.64658	2.32974
3	11	DMSO	0	test	-0.23671	0.689455	0.543346	-0.161606	0.524046	0.851349	0.579302	0.185157	0.68171	1.01726	0.658846	0.332162	0.656316	0.827273	0.624026	0.146247	0.724661	0.783903	0.749601	0.262819	0.803245	0.551817	0.604615	0.429061	0.593994	0.453674
3	12	DMSO	0	test	0.561767	0.769951	1.35014	1.14508	1.61798	0.655857	1.26229	1.16392	1.41312	0.934482	1.27342	1.12216	1.52006	0.957122	1.29851	1.24554	1.52569	0.915575	1.2748	1.10263	1.44062	1.24468	1.37856	1.59599	1.52132	1.44417
4	11	DMSO	0	test	0.294335	0.365363	0.521113	0.0453278	0.120116	0.227866	0.373969	0.183916	0.313451	0.420894	0.448035	0.245907	0.289695	0.124041	0.422191	0.126479	0.265152	0.159824	0.345269	0.233835	0.266088	0.36599	0.33461	0.334753	0.339391	0.419803
4	12	DMSO	0	test	0.33636	0.0920498	0.457728	0.480475	0.266314	0.259125	0.516586	0.554325	0.414108	0.25066	0.466727	0.461841	0.33784	0.228482	0.540668	0.436488	0.320574	0.187543	0.386871	0.585242	0.401579	0.330288	0.356347	0.167862	0.240358	0.23394
5	11	DMSO	0	test	1.50924	1.80395	1.50341	1.41843	1.3966	1.75772	1.38417	1.33579	1.22044	1.46097	1.35521	1.2651	1.21687	1.43762	1.45405	1.46135	1.33374	1.57693	1.29437	1.31855	1.19504	1.4999	1.43437	1.62489	1.3866	1.51791
5	12	DMSO	0	test	0.588511	0.915962	0.860604	0.822969	0.911117	1.07355	0.852186	0.890627	0.959107	1.00085	0.829083	0.94827	0.83804	0.980499	0.843438	0.937068	0.951777	1.08107	0.909648	0.906863	0.807682	1.00861	0.871385	0.847014	0.975873	0.866742
6	11	DMSO	0	test	0.861674	-0.130547	0.230542	0.361542	0.0135424	-0.252379	0.1412	0.174288	0.022439	-0.163185	0.189644	0.241238	0.146046	-0.266873	0.199446	0.201083	-0.0133798	-0.437997	0.152952	0.240758	-0.0194054	0.0872266	0.0239268	-0.026308	0.162642	-0.115195
6	12	DMSO	0	test	1.2953	0.328436	0.632663	0.619489	0.547293	-0.209303	0.758632	0.669812	0.476986	0.282206	0.68671	0.738533	0.647729	-0.0744088	0.644586	0.800598	0.598343	-0.143912	0.668553	0.585026	0.472427	0.606137	0.525673	0.521844	0.674198	0.35183
7	11	DMSO	0	test	0.521653	0.314277	0.0149874	0.0108851	-0.175211	0.0853301	0.00200483	0.00923353	-0.105872	0.313508	0.0900348	0.096694	0.0121808	0.0114648	-0.0113608	0.142127	-0.164466	0.180474	0.0706638	0.112707	-0.168544	0.0363428	-0.0184015	-0.116561	0.0256128	-0.132425
7	12	DMSO	0	test	0.42041	0.345831	0.101733	0.4005	0.183069	0.459336	0.112661	0.163569	-0.00105493	0.147231	0.0731141	0.295457	0.198869	0.0217631	0.104801	0.307356	0.11016	0.639717	0.0775358	0.36913	0.0730151	0.2013	-0.0104716	0.22738	0.189658	0.207667
8	11	DMSO	0	test	0.884597	0.652283	0.878153	0.590191	0.746978	0.463466	0.904697	0.65298	0.736177	0.833115	0.831215	0.720035	0.830307	0.653599	0.902746	0.683223	0.753768	0.637629	0.865624	0.590015	0.761912	0.838926	0.834121	0.853986	0.769381	0.805149
8	12	DMSO	0	test	0.649638	0.187664	0.400085	0.710427	0.380166	-0.0105901	0.463252	0.721871	0.459175	0.207638	0.425909	0.596718	0.52773	-0.0993676	0.438347	0.686769	0.539018	0.134109	0.386233	0.61466	0.405258	0.393387	0.377644	0.22191	0.411742	0.309883
9	21	DMSO	0	test	1.08326	-0.0463435	-0.216336	0.802007	-0.250747	-0.302457	-0.166884	0.612842	-0.590034	-0.325194	-0.181497	0.47846	-0.400622	-0.347274	-0.163376	0.648671	-0.509877	-0.448133	-0.22014	0.61478	-0.4901	-0.274779	-0.553972	-0.314424	-0.328127	-0.536583
9	22	DMSO	0	test	0.620985	0.834594	0.672097	0.79615	0.946697	1.03506	0.668421	0.848182	0.889998	0.692527	0.693559	0.766677	0.727461	0.865008	0.654157	0.745179	0.81892	0.850129	0.589169	0.746446	0.902465	0.843645	0.765964	0.910505	0.780806	0.900975
10	21	DMSO	0	test	0.357373	-2.17339	-1.71861	0.0579736	-1.90508	-2.45934	-1.57835	-0.408394	-2.18758	-2.31675	-1.59153	-0.320511	-2.07215	-2.76906	-1.35571	-0.253819	-1.89038	-2.64553	-1.47121	-0.172892	-2.05966	-1.99534	-1.92053	-1.84003	-1.80998	-2.09712
10	22	DMSO	0	test	-1.60635	-1.86658	-1.8715	-1.92043	-1.80092	-2.05941	-2.00928	-2.13371	-1.95784	-2.10422	-2.00047	-2.20032	-1.88676	-1.85194	-1.86165	-1.8252	-1.78885	-1.85971	-2.00946	-2.07235	-1.82117	-2.00221	-2.01629	-1.78453	-1.9801	-1.85222
11	21	DMSO	0	test	-0.563359	0.0151209	-0.858291	-0.392448	-0.620836	0.265749	-0.848615	-0.616469	-0.835743	-0.291527	-0.921736	-0.675386	-0.727292	0.199779	-0.984327	-0.623725	-0.864382	0.0281291	-0.915974	-0.540857	-0.794595	-0.567632	-0.828896	-0.612979	-0.809583	-0.504816
11	22	DMSO	0	test	-1.78782	-1.19017	-1.33617	-2.19492	-1.22502	-1.10455	-1.52716	-2.24247	-1.15106	-1.21216	-1.50059	-2.27544	-1.18023	-1.04681	-1.5974	-2.02785	-1.19494	-0.957066	-1.51155	-2.35681	-1.1923	-1.32176	-1.13779	-1.03511	-1.24581	-1.12809
12	21	DMSO	0	test	-1.61017	-0.451571	-1.27747	-1.83711	-1.33702	-0.692114	-1.2243	-1.51267	-0.942181	-0.356542	-1.11799	-1.5376	-1.11855	-0.417288	-1.37218	-1.78364	-1.20782	-0.360952	-1.20825	-1.64465	-1.04231	-0.84987	-1.00461	-1.09804	-1.01689	-0.759104
12	22	DMSO	0	test	-1.26059	-1.9277	-1.72326	-1.41499	-1.7304	-1.32132	-1.77188	-1.57871	-1.72146	-1.80849	-1.88141	-1.55664	-1.8543	-1.63548	-1.8651	-1.5393	-1.76602	-1.69783	-1.91892	-1.59612	-1.9031	-1.81527	-1.82453	-1.75469	-1.83118	-1.77372
13	21	DMSO	0	test	0.317258	0.900626	0.949382	0.864966	1.06204	1.05684	0.925702	0.881581	1.0257	0.954667	0.829094	0.785858	0.960889	1.23621	0.862686	0.783484	1.06038	0.833345	0.841641	0.839316	0.965977	1.05034	1.03365	1.2618	0.938113	1.29046
13	22	DMSO	0	test	-1.09822	-0.718778	-1.07511	-0.75645	-0.73468	-0.568707	-0.955322	-0.500047	-0.381401	-0.671785	-0.983407	-0.765775	-0.665327	-0.182702	-0.941207	-1.04719	-0.688359	-0.323153	-0.896459	-0.585581	-0.547205	-0.781313	-0.588502	-0.942827	-0.884921	-0.738251
14	21	DMSO	0	test	-0.303568	1.21244	0.93195	0.634336	1.0019	1.17669	0.936747	0.748896	0.977464	0.994586	0.921265	0.777167	0.952031	1.12987	0.904159	0.682846	0.983712	1.22912	0.994481	0.65246	1.06055	0.836883	1.03624	0.898009	0.912914	1.02719
14	22	DMSO	0	test	-1.83557	-0.922918	0.0288188	-1.08279	0.0620587	-0.387757	0.199985	-0.8045	0.284343	-0.260735	0.406774	-0.540605	0.0431635	0.0184709	0.258493	-0.933782	0.102571	-0.363203	0.544553	-0.805961	0.482535	-0.287291	0.326873	-0.3695	-0.0160224	-0.191884
11	7	5FLUO	0.625	test	0.544575	-1.59804	-0.152697	-0.39487	-0.807832	-1.57732	-0.118395	-0.361284	-0.430449	-0.820931	-0.150795	-0.28009	-0.418548	-1.58393	-0.0570498	-0.352451	-0.412593	-1.09168	-0.192476	-0.167315	-0.412783	-0.698561	-0.265035	-0.667048	-0.647398	-0.514409
11	8	5FLUO	0.625	test	0.126235	-1.4666	0.106757	-0.394021	-0.607642	-1.2034	0.193626	-0.225548	-0.0346179	-0.674475	0.221065	-0.163047	-0.145865	-1.20846	0.28674	-0.171137	-0.210844	-1.2264	0.121539	-0.127816	-0.0680465	-0.4977	0.153139	-0.440419	-0.341829	-0.302791
12	7	5FLUO	0.625	test	-1.04856	-2.24531	-0.85291	-1.69943	-1.38893	-1.83808	-0.920273	-1.63015	-0.601805	-1.53827	-0.826847	-1.47636	-1.02724	-1.50259	-0.81366	-1.59422	-0.822225	-1.82399	-0.896822	-1.72688	-0.83435	-1.4676	-0.731863	-1.23757	-1.06963	-0.929978
12	8	5FLUO	0.625	test	-1.06193	-1.62094	-0.483009	-1.55143	-1.21656	-1.23802	-0.523724	-1.05815	-0.408808	-0.869962	-0.583451	-1.1769	-0.974756	-0.796772	-0.44448	-1.46089	-0.736828	-1.08274	-0.729055	-1.18188	-0.559225	-1.22056	-0.480235	-0.991803	-0.978115	-0.523818
9	7	5FLUO	1.25	test	-0.416271	-4.66391	-1.36185	-1.96613	-2.30548	-4.12599	-1.29696	-1.70074	-1.37273	-3.31169	-1.22461	-1.59784	-1.6788	-4.4481	-1.22312	-1.84184	-1.57581	-3.97348	-1.52695	-1.62167	-1.5177	-2.26027	-1.1843	-2.21039	-2.11343	-2.15429
9	8	5FLUO	1.25	test	-0.269184	-3.80426	-1.04653	-1.82044	-2.17843	-3.17873	-0.995244	-1.44207	-1.18927	-2.61807	-0.935386	-1.48155	-1.57837	-3.3037	-0.956125	-1.59326	-1.53126	-3.29539	-1.236	-1.5306	-1.4799	-1.9506	-0.989055	-1.93643	-1.75436	-1.72485
10	7	5FLUO	1.25	test	-0.620666	-4.94797	-1.1081	-2.16027	-2.15656	-3.95076	-0.864082	-1.66149	-0.969362	-3.37325	-0.843563	-1.53031	-1.52075	-3.93532	-0.845138	-2.00108	-1.38625	-4.04988	-1.10668	-1.72261	-1.31672	-2.16263	-1.0629	-2.14729	-1.96306	-1.81446
10	8	5FLUO	1.25	test	-0.574821	-3.74434	-0.713764	-1.50338	-1.58722	-3.05185	-0.493007	-1.11708	-0.701386	-2.26045	-0.519753	-1.02753	-0.928666	-3.24842	-0.511092	-1.2837	-0.895672	-3.05453	-0.794186	-1.04305	-0.803779	-1.60287	-0.58546	-1.60792	-1.44111	-1.45119
7	7	5FLUO	2.5	test	-0.658871	-7.47786	-2.92519	-3.51467	-3.7004	-7.262	-3.13382	-3.48553	-2.76338	-5.5666	-3.01657	-3.23741	-2.85268	-7.69624	-3.02987	-3.12451	-2.83828	-7.13658	-3.19391	-3.4246	-2.95886	-3.80823	-2.72357	-3.72506	-3.57819	-3.89859
7	8	5FLUO	2.5	test	-0.750562	-6.70493	-2.68686	-3.92502	-3.74239	-6.70711	-2.76019	-3.71419	-2.54232	-4.95047	-2.58539	-3.31672	-2.73489	-6.91469	-2.76404	-3.25309	-2.79489	-6.40071	-2.87987	-3.69685	-2.88386	-3.54563	-2.47866	-3.48906	-3.23781	-3.54563
8	7	5FLUO	2.5	test	-1.74579	-7.856	-3.53319	-4.73989	-4.60593	-7.8715	-4.13414	-4.80515	-3.56476	-6.00937	-3.97655	-4.58128	-3.70016	-7.85803	-3.94563	-4.1023	-3.51776	-7.43108	-4.23913	-4.90672	-3.87141	-4.59122	-3.35282	-4.06467	-4.2975	-4.20682
8	8	5FLUO	2.5	test	-0.760113	-5.87578	-2.11337	-3.3827	-2.9647	-5.29072	-1.9628	-2.94425	-1.80102	-4.0357	-1.88544	-2.59028	-2.19421	-5.93177	-2.03195	-2.81029	-2.13376	-5.14561	-2.07667	-2.93935	-1.88823	-2.91428	-1.78596	-2.87242	-2.63935	-2.99937
5	7	5FLUO	5	test	-2.48696	-10.2348	-5.18626	-6.73009	-5.95918	-10.863	-6.2818	-6.73357	-4.78698	-8.8398	-5.97414	-6.87001	-5.07337	-10.7442	-5.95322	-5.68524	-4.64561	-10.1901	-6.57854	-6.76224	-5.20263	-5.96386	-4.80275	-5.19795	-5.53656	-5.47519
5	8	5FLUO	5	test	-2.50989	-9.46099	-4.87459	-6.59368	-5.65187	-9.50312	-5.51339	-6.32584	-4.11733	-7.61699	-5.21861	-6.465	-4.49644	-9.70927	-5.38957	-5.49578	-4.35807	-9.25073	-5.67361	-6.40134	-4.51947	-5.37289	-4.2008	-4.83575	-4.90898	-5.18661
6	7	5FLUO	5	test	-2.252	-9.49905	-4.88696	-6.42349	-5.79819	-9.67365	-5.88105	-6.4487	-4.54722	-7.88977	-5.6935	-6.6471	-4.99439	-9.7918	-5.55166	-5.53396	-4.73996	-9.49918	-6.13022	-6.56303	-5.00989	-5.68903	-4.65782	-5.01552	-5.44085	-5.34656
6	8	5FLUO	5	test	-2.16795	-8.58596	-4.55456	-6.24342	-5.49869	-8.53091	-5.25701	-6.10955	-3.95933	-6.50254	-4.97267	-5.98435	-4.31901	-8.72956	-5.02706	-5.32814	-4.21844	-7.87771	-5.32308	-6.0245	-4.28155	-4.86915	-4.0026	-4.65799	-4.61987	-4.88592
4	7	5FLUO	10	test	-3.32364	-9.28801	-5.34433	-6.89678	-6.26925	-9.57038	-6.39809	-6.8263	-4.74865	-7.13453	-6.135	-6.804	-4.96044	-8.60366	-6.00682	-5.72595	-4.66963	-8.78416	-6.53342	-6.99673	-5.16335	-5.67426	-4.65259	-4.93333	-5.08251	-5.40155
4	8	5FLUO	10	test	-3.33129	-9.85084	-5.45462	-7.42704	-6.48009	-10.1437	-6.49666	-7.30186	-4.78118	-7.78851	-6.14076	-7.5588	-5.24857	-8.97821	-6.1408	-6.15071	-4.8381	-9.76781	-6.42195	-7.52349	-5.2082	-5.73366	-4.68982	-4.98899	-4.98401	-5.41274
13	7	5FLUO	10	test	-3.81075	-10.5687	-5.5468	-7.44669	-6.64753	-10.6163	-6.85118	-7.52874	-5.10317	-7.67998	-6.61263	-8.04325	-5.45579	-9.54287	-6.47768	-6.26622	-5.11606	-10.453	-7.21729	-7.79863	-5.66041	-6.20055	-4.97947	-5.05502	-5.49338	-5.4597
13	8	5FLUO	10	test	-3.54905	-9.89336	-5.54459	-7.4994	-6.81496	-10.6261	-6.90697	-7.60735	-5.08909	-7.54306	-6.59915	-8.11812	-5.51056	-9.40425	-6.4731	-6.31484	-5.1413	-10.2287	-7.14701	-7.81393	-5.72772	-6.22487	-4.98571	-5.08721	-5.57525	-5.51376
11	19	Acetaminophen	2.5	test	-0.194684	1.46721	-0.150928	0.182927	0.366553	1.6407	-0.30072	0.00303359	-0.0738464	1.11709	-0.491214	-0.165702	-0.0144148	1.91496	-0.278263	0.18547	0.233158	1.57672	-0.321682	0.0145019	0.056247	0.24178	-0.136673	0.769216	0.299178	0.790667
11	20	Acetaminophen	2.5	test	-0.188954	3.78298	1.48851	1.31604	1.92023	3.98315	1.37029	1.27873	1.64109	3.34652	1.33194	1.22111	1.59864	3.75987	1.38812	1.41083	1.85216	3.65047	1.38668	1.23718	1.66026	2.23163	1.92874	2.8663	2.42613	2.85224
12	19	Acetaminophen	2.5	test	-0.0170329	3.9424	1.93943	1.68243	2.43289	3.965	1.69268	1.60198	1.92501	3.58188	1.61171	1.45837	2.00804	4.37152	1.80545	1.78306	2.28691	3.83282	1.7541	1.54116	2.06738	2.48048	2.27243	3.25384	2.73182	3.29354
12	20	Acetaminophen	2.5	test	0.959096	3.43281	1.39071	1.57872	1.46632	3.50894	1.28714	1.36098	1.33466	2.82296	1.20383	1.17941	1.26835	3.80622	1.31393	1.60095	1.47462	3.08634	1.22783	1.41622	1.29688	1.90823	1.54058	2.48154	2.04087	2.55829
9	19	Acetaminophen	5	test	2.32682	3.39506	2.0335	1.93508	2.09675	3.54991	1.66851	1.75056	1.75828	3.03344	1.57142	1.55115	1.79478	3.50503	1.76467	2.03076	2.0212	3.09158	1.56495	1.72682	1.69757	2.43809	2.05036	3.18946	2.61135	3.12961
9	20	Acetaminophen	5	test	0.74324	3.34662	1.27084	1.39421	1.54537	3.20282	1.10932	1.17829	1.29888	2.9932	1.05705	1.01691	1.34659	3.53645	1.13122	1.30937	1.50591	3.20887	0.984026	1.20068	1.31796	1.87637	1.47933	2.28219	1.79722	2.54106
10	19	Acetaminophen	5	test	0.794816	-1.04434	-1.72957	0.885626	-3.34626	-1.07034	-1.67735	0.160171	-3.81616	-1.21708	-1.61955	0.192665	-3.39141	-1.42007	-1.16541	0.422571	-3.00483	-1.4207	-1.37809	0.557831	-3.4612	-2.44746	-2.58661	-2.24957	-2.26515	-2.55976
10	20	Acetaminophen	5	test	1.41946	2.29631	0.639709	1.2456	0.875726	1.97099	0.613604	0.887171	0.436179	1.87282	0.481097	0.857877	0.55159	2.17948	0.630822	1.12176	0.611656	1.79148	0.510535	1.03305	0.441552	0.982228	0.562824	1.3941	1.0563	1.34272
7	19	Acetaminophen	10	test	1.45576	2.14082	1.49867	1.47411	1.77066	2.20528	1.39914	1.34054	1.50235	1.94298	1.30989	1.30478	1.60152	1.9484	1.3819	1.6071	1.6041	1.81396	1.31931	1.31214	1.45193	1.74245	1.58826	2.22314	1.9085	2.07179
7	20	Acetaminophen	10	test	1.35833	1.83474	1.39069	1.4108	1.36981	2.16314	1.2497	1.37376	1.27721	1.7963	1.22898	1.16699	1.21809	2.01667	1.31968	1.3859	1.44179	1.83922	1.17811	1.3539	1.127	1.52897	1.44135	1.97898	1.63376	1.88404
8	19	Acetaminophen	10	test	1.82252	2.03913	1.37946	1.30073	1.31977	1.62458	1.21871	1.28143	1.09435	1.63567	1.16594	1.18246	1.12167	1.66728	1.26975	1.44425	1.20991	1.55305	1.1818	1.18446	1.03565	1.45858	1.28042	1.76483	1.55541	1.68079
8	20	Acetaminophen	10	test	1.24945	1.8176	0.67578	1.27055	0.937324	1.71741	0.666897	1.1422	0.706438	1.65335	0.532158	0.962274	0.831097	1.73218	0.620509	1.27505	0.808358	1.46542	0.589452	1.18192	0.737423	1.0273	0.731178	1.05649	0.834951	1.04152
5	19	Acetaminophen	25	test	0.445243	-2.52723	-0.869548	-0.36427	-0.907791	-2.63614	-0.837684	-0.403697	-0.629104	-1.90122	-0.671387	-0.274973	-0.642018	-2.87335	-0.791623	-0.343467	-0.681125	-2.58818	-0.745685	-0.378412	-0.745752	-1.01841	-0.700557	-1.13606	-0.971279	-1.31987
5	20	Acetaminophen	25	test	1.1845	-2.54768	-0.35774	-0.00815171	-0.350675	-2.59862	-0.270162	-0.0492799	-0.217835	-1.85739	-0.170546	0.148967	-0.24479	-2.87812	-0.240787	0.115835	-0.293407	-2.40735	-0.125141	0.0279533	-0.29095	-0.58363	-0.240078	-0.681106	-0.45793	-0.986722
6	19	Acetaminophen	25	test	-0.721909	-3.5099	-1.55243	-1.32251	-1.77728	-3.67265	-1.34569	-1.29197	-1.26263	-2.61185	-1.28973	-1.28959	-1.30792	-3.79652	-1.47102	-1.29839	-1.30263	-3.21068	-1.51787	-1.23005	-1.38215	-1.8169	-1.22611	-1.97757	-1.75789	-2.17452
6	20	Acetaminophen	25	test	0.869315	-2.14277	0.111405	0.524724	0.27416	-2.04163	0.312553	0.551182	0.376922	-1.56375	0.404047	0.723318	0.453983	-2.38406	0.278412	0.512637	0.242988	-2.25841	0.320318	0.551363	0.351271	-0.306437	0.244195	-0.535334	-0.130702	-0.776734
4	19	Acetaminophen	50	test	-1.84513	-8.62052	-3.75224	-4.05183	-3.67115	-8.24763	-3.95892	-3.49885	-2.56894	-6.67794	-3.34672	-3.26622	-2.78229	-8.59038	-3.70113	-3.18615	-2.77098	-8.1461	-3.7832	-3.58518	-2.54068	-3.90927	-2.7665	-4.01277	-3.65737	-4.46416
4	20	Acetaminophen	50	test	-1.55859	-8.11025	-2.85135	-3.68502	-2.85636	-7.96201	-2.94637	-3.26504	-1.92772	-6.12997	-2.41988	-2.74324	-2.29668	-7.65294	-2.78268	-2.94462	-2.28566	-7.75969	-2.64675	-3.18244	-1.86053	-3.42669	-2.23396	-3.58618	-3.06689	-3.88269
13	19	Acetaminophen	50	test	-2.83463	-8.46699	-4.22817	-6.10956	-4.78458	-9.0028	-4.67	-5.87379	-3.45818	-6.96186	-4.32553	-5.74738	-3.65687	-8.21162	-4.69531	-4.95371	-3.77141	-8.31751	-4.60667	-6.14818	-3.81029	-4.48947	-3.53598	-4.25539	-4.06358	-4.56844
13	20	Acetaminophen	50	test	-2.89193	-8.01699	-4.16725	-6.21622	-5.32355	-7.82469	-4.3218	-5.75136	-3.47052	-6.27987	-3.95876	-5.54692	-3.93668	-8.22605	-4.35256	-5.17456	-3.82679	-7.57895	-4.22638	-5.97939	-3.64707	-4.53644	-3.40048	-4.37306	-4.05299	-4.60485
11	9	CICLOFOSFAMIDE	0.625	test	0.638177	2.75206	0.960455	0.824758	0.882068	2.62846	0.797618	0.711152	0.767143	2.35928	0.676453	0.632651	0.780196	2.70312	0.887822	0.869278	0.941998	2.70644	0.719071	0.793846	0.762219	1.30324	0.951812	1.49928	1.16545	1.8193
11	10	CICLOFOSFAMIDE	0.625	test	0.4185	2.4543	0.667626	0.711078	0.584557	2.03672	0.688735	0.635471	0.571805	1.99515	0.637786	0.471425	0.472223	2.34093	0.626095	0.599887	0.58061	2.15362	0.639003	0.682894	0.579368	1.01319	0.603155	0.837608	0.768333	1.15546
12	9	CICLOFOSFAMIDE	0.625	test	0.105222	2.31493	1.04748	0.681838	0.84248	2.48317	0.958219	0.803416	0.903196	2.26454	0.909493	0.642827	0.812097	2.68767	0.942068	0.721271	0.876008	2.28018	0.905512	0.768668	0.798115	1.24503	1.03579	1.30079	1.19916	1.66348
12	10	CICLOFOSFAMIDE	0.625	test	0.769983	2.37832	1.00374	1.13031	1.05782	2.47439	0.874638	0.984613	0.964296	2.21516	0.792782	0.883447	0.902372	2.67558	0.839701	1.09693	1.00286	2.45855	0.782942	1.04489	0.870579	1.37253	0.912765	1.4728	1.17945	1.80154
9	9	CICLOFOSFAMIDE	1.25	test	0.523563	0.059616	0.365204	0.221891	-0.272721	0.127547	0.259797	0.176573	-0.0735748	0.370631	0.318795	0.29956	0.00643711	0.221176	0.272067	0.211052	-0.104547	0.146164	0.226111	0.203231	-0.0455955	0.0764112	0.0966918	-0.0922054	-0.0038885	0.0517496
9	10	CICLOFOSFAMIDE	1.25	test	0.6611	0.933873	0.60462	0.582166	0.458932	0.970179	0.568505	0.691059	0.512842	0.906167	0.54046	0.613798	0.50949	1.0651	0.560586	0.656617	0.427197	0.777846	0.438957	0.632382	0.509293	0.725873	0.56859	0.51597	0.521491	0.707178
10	9	CICLOFOSFAMIDE	1.25	test	-0.571	0.271219	0.287855	-0.494301	-0.0356317	0.334902	0.344716	-0.30559	0.174861	0.560216	0.285355	-0.299361	0.184851	0.404554	0.184781	-0.236439	0.236109	0.359669	0.297432	-0.309992	0.20759	0.35082	0.26687	0.25679	0.193229	0.415701
10	10	CICLOFOSFAMIDE	1.25	test	0.823469	0.930351	0.575102	0.78449	0.576668	0.944577	0.612419	0.760551	0.518056	0.436824	0.646017	0.681839	0.517991	0.763302	0.656719	0.723865	0.530306	0.651299	0.561895	0.843157	0.518537	0.660649	0.513396	0.443642	0.452312	0.672247
7	9	CICLOFOSFAMIDE	2.5	test	0.147247	-2.58827	-0.217703	-0.478653	-0.339371	-3.1151	0.0346702	-0.214202	-0.0263497	-1.63567	0.198626	0.0123179	0.00338322	-2.90275	0.022585	-0.297148	-0.0667433	-2.57203	0.125957	-0.209679	-0.00923849	-0.643765	-0.13624	-0.959637	-0.541251	-1.16147
7	10	CICLOFOSFAMIDE	2.5	test	0.445243	-3.16642	-0.45842	-0.528618	-0.707421	-3.37808	-0.171254	-0.331868	-0.242027	-2.43648	-0.0337316	-0.00769912	-0.1063	-3.66285	-0.161808	-0.373001	-0.433223	-2.99383	-0.107747	-0.200085	-0.261485	-0.978368	-0.292213	-1.32927	-0.905637	-1.50497
8	9	CICLOFOSFAMIDE	2.5	test	0.554127	-2.49081	-0.179732	-0.333997	-0.448262	-2.87821	-0.0302106	-0.0674176	-0.107465	-1.71618	0.14109	0.144071	-0.021347	-2.92671	-0.0188374	-0.1215	-0.247115	-2.58333	0.0523497	-0.0736131	-0.0839042	-0.599507	-0.250077	-1.04796	-0.647043	-1.24442
8	10	CICLOFOSFAMIDE	2.5	test	0.764252	-2.56608	-0.352106	-0.0763168	-0.176519	-2.93119	-0.125265	-0.0224427	0.002161	-1.70705	0.0317674	0.286644	0.0806612	-2.78341	-0.135828	0.0770604	-0.118797	-2.75842	-0.0798708	0.110671	-0.0668904	-0.629601	-0.239946	-0.93227	-0.410841	-1.12402
5	9	CICLOFOSFAMIDE	5	test	-2.1584	-9.21803	-4.56396	-6.19921	-5.39873	-9.77335	-5.30705	-5.9735	-4.13991	-7.32631	-4.93244	-5.99268	-4.42385	-9.15188	-5.09757	-5.22117	-4.1935	-9.08214	-5.26702	-5.96291	-4.31018	-5.14438	-4.17197	-4.84506	-4.85708	-5.08434
5	10	CICLOFOSFAMIDE	5	test	-2.26538	-9.72132	-4.91228	-6.20615	-5.6064	-9.84061	-5.66857	-6.2532	-4.19249	-7.98204	-5.32165	-6.26713	-4.55274	-9.4021	-5.41121	-5.48441	-4.41795	-9.34565	-5.80329	-6.37135	-4.65852	-5.3772	-4.3169	-4.84494	-5.11593	-5.10812
6	9	CICLOFOSFAMIDE	5	test	-2.37235	-8.813	-4.49796	-6.31949	-5.0021	-8.99194	-5.04308	-5.96578	-3.47844	-6.90414	-4.5389	-5.94775	-4.01475	-8.51646	-5.0034	-5.34964	-3.8168	-8.46474	-4.9863	-6.11169	-3.72689	-4.91445	-3.86061	-4.75625	-4.5312	-4.85793
6	10	CICLOFOSFAMIDE	5	test	-1.71905	-7.00461	-3.94312	-5.22801	-4.58223	-7.24931	-4.24557	-4.92893	-3.18196	-5.18678	-3.919	-4.6845	-3.39692	-7.09604	-4.30739	-4.40073	-3.39215	-6.47055	-4.17791	-4.78315	-3.1388	-4.19377	-3.16823	-4.3029	-4.08606	-4.50257
4	9	CICLOFOSFAMIDE	10	test	-3.05812	-8.22127	-5.13433	-7.03847	-5.73986	-8.68803	-6.07273	-6.88998	-4.23829	-6.47593	-5.61381	-7.07076	-4.59031	-7.53113	-5.80957	-5.78877	-4.48963	-8.07994	-6.02612	-7.01396	-4.63305	-5.06796	-4.25713	-4.58215	-4.60545	-5.03971
4	10	CICLOFOSFAMIDE	10	test	-2.99317	-9.69812	-5.17588	-6.88481	-6.15273	-9.27041	-6.41286	-6.70326	-4.5272	-7.12893	-5.91134	-6.80065	-5.00337	-8.69027	-6.0678	-5.74362	-4.70329	-9.26818	-6.46405	-6.85749	-4.92565	-5.44969	-4.51523	-4.79846	-5.03262	-5.29331
13	9	CICLOFOSFAMIDE	10	test	-3.86997	-9.33516	-5.53838	-7.36532	-6.05714	-9.7661	-6.68208	-7.41786	-4.8178	-7.11789	-6.3552	-7.77425	-4.83605	-8.26426	-6.39634	-6.13575	-4.64306	-9.30687	-7.00734	-7.62159	-5.16215	-5.79142	-4.73713	-4.87841	-5.15774	-5.49512
13	10	CICLOFOSFAMIDE	10	test	-3.8757	-10.4173	-5.6045	-7.44686	-6.32524	-11.4004	-6.97367	-7.52811	-5.17892	-8.10348	-6.68683	-8.08113	-5.42007	-9.70654	-6.4511	-6.29494	-4.79862	-10.6111	-7.43005	-7.74926	-5.47493	-6.35241	-5.1569	-5.21476	-5.87488	-5.75435
11	5	DOXO	0.312	test	-3.06576	-11.0928	-4.72602	-6.10569	-5.88763	-9.85348	-5.12155	-5.84631	-3.70654	-7.14959	-4.84701	-5.85621	-4.67364	-10.2991	-4.68965	-5.51058	-4.23311	-9.72557	-5.11463	-6.25138	-4.40056	-6.2342	-3.47149	-4.82665	-4.72516	-5.47953
11	6	DOXO	0.312	test	-2.63405	-11.9587	-4.48306	-5.65792	-6.32013	-11.2936	-4.83983	-5.26965	-4.05471	-8.51163	-4.82588	-5.24597	-4.84387	-11.5605	-4.63288	-5.12709	-4.47023	-10.7613	-5.21593	-5.67226	-4.54135	-6.3935	-3.80885	-5.134	-5.15412	-5.56279
12	5	DOXO	0.312	test	-2.34561	-11.1387	-4.43156	-5.8167	-6.49237	-10.4399	-4.82035	-5.38629	-4.21232	-7.19718	-4.71361	-5.47388	-4.91247	-10.0935	-4.5906	-5.1376	-4.46842	-9.52823	-5.10925	-5.63492	-4.63442	-6.41753	-3.76506	-5.07079	-4.90807	-5.42545
12	6	DOXO	0.312	test	-2.62641	-11.7194	-4.41324	-5.73101	-5.77764	-11.3623	-4.4869	-5.22949	-3.46031	-8.05562	-4.33776	-5.1255	-4.22648	-11.3463	-4.25298	-5.10951	-3.98134	-10.8909	-4.78258	-5.73658	-3.90593	-6.30403	-3.43473	-5.07718	-4.79027	-5.55426
9	5	DOXO	0.625	test	-2.35898	-13.347	-4.81825	-6.07064	-6.91133	-13.1272	-5.61241	-6.22088	-4.82187	-10.1118	-5.40749	-6.09321	-5.40407	-13.0645	-5.28448	-5.50092	-5.06641	-12.9045	-5.8865	-6.54665	-5.40403	-6.62293	-4.49811	-5.3696	-5.73106	-5.79562
9	6	DOXO	0.625	test	-2.32841	-13.5186	-4.91786	-6.3794	-6.97907	-13.5496	-5.65088	-6.32455	-4.8135	-9.71948	-5.49411	-6.30998	-5.55091	-13.0786	-5.40055	-5.59095	-5.13053	-12.7803	-5.90755	-6.6219	-5.51905	-6.84359	-4.50279	-5.44968	-5.79566	-5.91883
10	5	DOXO	0.625	test	-3.28735	-10.5563	-5.00595	-6.85727	-6.83335	-10.333	-5.74597	-6.70489	-4.73256	-7.13478	-5.4707	-7.00553	-5.44621	-9.96878	-5.4	-5.96139	-4.93877	-9.86806	-5.9171	-7.20666	-5.33829	-6.37046	-4.22227	-5.04387	-5.13932	-5.529
10	6	DOXO	0.625	test	-1.94828	-13.5326	-4.6145	-5.72625	-6.44147	-13.4926	-4.98362	-5.44881	-4.29855	-9.64402	-4.77745	-5.23865	-4.90086	-13.1621	-4.81268	-5.17156	-4.60453	-12.8154	-5.23793	-5.79948	-4.78201	-6.44622	-4.12018	-5.27648	-5.38959	-5.72291
7	5	DOXO	1.25	test	-2.5863	-14.0581	-5.21786	-6.79621	-7.25994	-14.1371	-6.24811	-6.74509	-5.32398	-11.1795	-6.0344	-6.73106	-5.91094	-14.1629	-5.86106	-5.85273	-5.42257	-14.0383	-6.53777	-7.10838	-5.97028	-6.93313	-5.07053	-5.498	-6.16757	-5.97589
7	6	DOXO	1.25	test	-3.09442	-13.9395	-5.4203	-7.2408	-7.56882	-14.2274	-6.53024	-7.24742	-5.56743	-10.353	-6.30856	-7.68709	-6.13905	-13.9004	-6.26007	-6.18933	-5.53118	-13.5083	-6.92121	-7.63344	-6.3884	-7.06157	-5.15584	-5.56983	-6.20612	-6.02225
8	5	DOXO	1.25	test	-2.96261	-14.4149	-5.45436	-7.05128	-7.55292	-14.4607	-6.57885	-7.19154	-5.64902	-11.2487	-6.33851	-7.26921	-6.21035	-13.9432	-6.21498	-6.02579	-5.59216	-14.1921	-6.9491	-7.4757	-6.35589	-7.08174	-5.29641	-5.62732	-6.40622	-6.17871
8	6	DOXO	1.25	test	-3.26252	-14.3717	-5.43767	-7.07059	-7.55578	-14.1536	-6.64584	-7.28983	-5.5805	-10.7889	-6.35261	-7.45378	-6.131	-13.7743	-6.3412	-6.18542	-5.6271	-13.8545	-7.02461	-7.64368	-6.34939	-7.16715	-5.12602	-5.58463	-6.26707	-6.10394
5	5	DOXO	2.5	test	-3.49175	-12.9049	-5.49972	-7.38118	-7.60233	-13.4635	-6.80911	-7.51776	-5.58889	-10.0137	-6.55144	-7.84661	-6.20415	-13.1738	-6.47096	-6.3234	-5.60412	-13.2647	-7.20526	-7.8372	-6.38769	-6.9652	-5.3095	-5.55655	-6.24242	-6.02747
5	6	DOXO	2.5	test	-3.55096	-13.9992	-5.59752	-7.20802	-7.44863	-14.3646	-6.85971	-7.17456	-5.7618	-11.0755	-6.62072	-7.39136	-6.23387	-13.9086	-6.47281	-6.02397	-5.56158	-14.4619	-7.17037	-7.52997	-6.46803	-7.00272	-5.38978	-5.49492	-6.31697	-6.027
6	5	DOXO	2.5	test	-3.47455	-13.4535	-5.53248	-7.37256	-7.62624	-13.2905	-6.9371	-7.4363	-5.69347	-10.7507	-6.54623	-7.77997	-6.18961	-13.3186	-6.40972	-6.23718	-5.53126	-13.3856	-7.26919	-7.74184	-6.40736	-6.9605	-5.27017	-5.43856	-6.15896	-5.96751
6	6	DOXO	2.5	test	-2.70091	-13.8944	-5.525	-7.00803	-7.33359	-14.643	-6.70521	-7.01486	-5.55901	-11.0093	-6.38811	-7.17424	-5.93693	-14.0337	-6.30554	-6.00038	-5.45834	-14.2713	-7.01083	-7.5038	-6.27712	-6.86428	-5.23832	-5.51657	-6.12187	-6.03273
4	5	DOXO	5	test	-3.21285	-11.2597	-5.62884	-7.53502	-7.80047	-11.4038	-6.98092	-7.66031	-5.87845	-9.57472	-6.6171	-7.99512	-6.39281	-11.994	-6.56214	-6.396	-5.7746	-12.139	-7.37322	-7.92135	-6.64082	-6.72407	-5.30119	-5.41254	-6.03638	-5.90876
4	6	DOXO	5	test	-3.09633	-11.7268	-5.64262	-7.38397	-7.41881	-12.4017	-6.99176	-7.27646	-5.79332	-9.57061	-6.52254	-7.64602	-6.2601	-11.7277	-6.52785	-6.19799	-5.65777	-12.3889	-7.31402	-7.70297	-6.54808	-6.64212	-5.19789	-5.22551	-5.90738	-5.82401
13	5	DOXO	5	test	-3.25488	-12.3101	-5.65351	-7.49648	-7.72157	-11.8158	-7.02229	-7.60255	-5.81069	-9.4194	-6.74681	-8.03672	-6.4194	-11.8913	-6.59617	-6.34344	-5.7079	-12.4404	-7.37354	-7.87343	-6.52674	-6.84221	-5.3933	-5.43804	-6.16757	-5.99838
13	6	DOXO	5	test	-2.70091	-12.2469	-5.61469	-7.24846	-7.60229	-12.7327	-6.90999	-7.27081	-5.85806	-9.85122	-6.57494	-7.57825	-6.1958	-12.4812	-6.55168	-6.1588	-5.64071	-12.9484	-7.16768	-7.68786	-6.58504	-6.76201	-5.25625	-5.39645	-6.00114	-5.93521
11	13	FCCP	2.5	test	0.957186	3.59933	1.84091	1.64323	2.02379	3.52516	1.63428	1.55464	1.71772	3.28972	1.50127	1.39372	1.77719	3.74332	1.70867	1.78382	2.04609	3.28327	1.56496	1.5392	1.7965	2.3279	2.04236	3.07291	2.50875	3.10501
11	14	FCCP	2.5	test	0.437602	3.22619	0.792913	1.41507	1.00048	2.99364	0.793346	1.16376	0.913332	3.03448	0.749052	0.960977	0.86335	3.69092	0.758535	1.3015	1.15009	3.18712	0.705627	1.20658	0.944849	1.39556	1.01965	1.97966	1.51026	2.10091
12	13	FCCP	2.5	test	0.980108	3.64902	1.55239	1.54997	1.7594	3.71921	1.30865	1.32272	1.44419	3.37412	1.18107	1.19929	1.47331	3.97477	1.35236	1.58184	1.7561	3.39852	1.26519	1.35349	1.53097	2.18882	1.77632	2.879	2.37352	2.89528
12	14	FCCP	2.5	test	0.5866	3.57647	1.47448	1.4196	1.75291	3.28968	1.30215	1.33487	1.52161	3.08635	1.32861	1.24782	1.55613	3.76047	1.33428	1.48362	1.78903	3.24057	1.2619	1.33934	1.52044	2.05609	1.81728	2.73357	2.29424	2.80101
9	13	FCCP	5	test	-0.282555	2.64221	0.968643	0.769752	1.23898	2.82891	0.938826	0.909883	1.13901	2.60296	0.908178	0.871362	1.16079	3.06099	0.914542	0.874129	1.21907	2.87881	0.975879	0.915796	1.23821	1.34244	1.19406	1.52763	1.41777	1.80326
9	14	FCCP	5	test	0.941904	1.52981	0.44932	0.751309	0.471406	1.06685	0.472524	0.480323	0.342795	1.68655	0.415113	0.447361	0.373936	1.78031	0.463554	0.783512	0.60089	1.13013	0.482963	0.531078	0.396946	0.634317	0.421408	1.06543	0.889571	1.02386
10	13	FCCP	5	test	0.357373	2.04796	1.03164	0.714521	1.04263	1.89281	1.00273	0.861466	1.04895	1.77006	0.901534	0.828965	0.968347	2.37247	0.887186	0.876444	1.10527	1.85947	0.944683	0.858762	1.06352	1.21493	1.10174	1.31569	1.05566	1.62377
10	14	FCCP	5	test	1.10618	2.60424	1.30048	1.2012	1.35312	2.2805	1.14271	1.09858	1.05918	2.62049	1.04215	1.05717	1.24347	2.58992	1.13272	1.35255	1.45503	2.43607	1.13334	1.14868	1.21075	1.64449	1.4075	2.15517	1.77564	2.2278
7	13	FCCP	10	test	-1.01608	-1.04731	-0.875159	-1.04346	-0.477684	-1.0105	-0.885944	-0.914834	-0.191425	-0.871508	-0.723595	-0.9616	-0.339029	-0.638555	-0.907312	-0.863775	-0.312832	-0.985651	-0.914488	-0.825145	-0.320934	-0.864492	-0.671503	-0.895049	-0.872388	-0.683157
7	14	FCCP	10	test	-0.756293	-0.539467	-0.750414	-0.571643	-0.739253	-0.105796	-0.718038	-0.402264	-0.283812	-0.170352	-0.614505	-0.466584	-0.488452	-0.0837224	-0.698869	-0.46612	-0.299568	-0.369724	-0.694	-0.326525	-0.355632	-0.668066	-0.43431	-0.660962	-0.594217	-0.432324
8	13	FCCP	10	test	-0.933944	-2.13535	-1.46887	-1.12558	-1.3738	-2.26338	-1.36307	-1.04602	-0.98732	-1.78534	-1.39635	-1.01835	-1.105	-1.96159	-1.41472	-1.18481	-0.905437	-1.9482	-1.39887	-0.982751	-0.980066	-1.67321	-1.43347	-1.81827	-1.72416	-1.4965
8	14	FCCP	10	test	-0.349413	-0.609487	-0.477826	-0.343754	-0.445127	-0.692152	-0.442416	-0.25775	-0.213999	-0.436901	-0.427674	-0.286158	-0.27295	-0.485634	-0.422162	-0.346173	-0.239765	-0.207737	-0.476871	-0.218424	-0.202575	-0.579631	-0.4917	-0.757441	-0.734661	-0.527149
5	13	FCCP	25	test	-2.39909	-4.10554	-2.98297	-4.26666	-2.7999	-4.56314	-3.40882	-4.34683	-2.06213	-3.27457	-3.13396	-4.07337	-2.22052	-4.34185	-3.26137	-3.73457	-2.26724	-3.71631	-3.39649	-4.2172	-2.11349	-3.11585	-2.52252	-3.22335	-3.05557	-3.06267
5	14	FCCP	25	test	-1.2988	-4.38541	-2.92859	-3.16262	-2.80503	-4.09448	-3.0326	-2.95936	-2.03999	-3.3561	-3.01296	-2.81397	-2.20513	-4.27151	-3.08671	-2.91778	-2.19425	-3.79405	-3.1565	-2.96166	-2.14562	-2.8567	-2.34551	-3.09715	-2.96496	-2.79497
6	13	FCCP	25	test	-1.40004	-4.07514	-2.44859	-3.19951	-2.05588	-4.05074	-2.71351	-3.06812	-1.87008	-3.45624	-2.62699	-2.96406	-1.80883	-4.48646	-2.73363	-2.68626	-1.77627	-4.10724	-2.69319	-3.13157	-1.91162	-2.83779	-2.14413	-2.69698	-2.7284	-2.81471
6	14	FCCP	25	test	-1.30262	-2.93156	-2.1035	-2.96203	-1.78932	-2.65185	-2.20605	-2.59852	-1.12005	-2.51903	-1.92007	-2.31194	-1.28523	-3.46773	-2.20184	-2.41673	-1.42434	-2.65162	-2.20216	-2.61702	-1.14945	-2.09947	-1.50657	-2.36805	-2.12334	-2.20109
4	13	FCCP	50	test	-2.24818	-7.22247	-4.89389	-5.0941	-4.27372	-7.9045	-5.79351	-5.16367	-3.83064	-5.68774	-5.41682	-5.125	-3.77441	-7.20473	-5.47392	-4.49932	-3.66624	-7.1178	-5.76243	-5.27514	-3.90848	-4.84979	-3.99131	-4.42615	-4.47301	-4.76055
4	14	FCCP	50	test	-2.33032	-6.79545	-4.66002	-5.18688	-4.49773	-7.56919	-5.41293	-5.24223	-3.4397	-5.54155	-5.03808	-5.21343	-3.58372	-6.53227	-5.24896	-4.51073	-3.51522	-6.70076	-5.55935	-5.34377	-3.61422	-4.32824	-3.62534	-4.13368	-4.23051	-4.28582
13	13	FCCP	50	test	-3.11925	-7.04778	-4.72437	-6.59079	-5.00476	-7.01716	-5.62191	-6.62121	-3.47679	-5.73132	-5.23083	-6.87237	-3.94728	-6.63585	-5.23056	-5.6741	-3.78801	-6.67996	-5.72521	-6.74753	-3.94511	-4.75116	-3.82235	-4.2571	-4.38788	-4.31935
13	14	FCCP	50	test	-3.34275	-7.09956	-4.45796	-6.58374	-4.71729	-6.74315	-5.17052	-6.44464	-3.37177	-5.6041	-4.84433	-6.67053	-3.82842	-6.66027	-4.87637	-5.72728	-3.7444	-6.87748	-5.19665	-6.63179	-3.71322	-4.44972	-3.59925	-4.21824	-4.10925	-4.35225
11	3	SUNITINIB	0.312	test	1.21507	3.20385	1.30371	0.820769	0.941077	2.87438	1.04648	0.673519	0.822867	2.7708	0.985281	0.705201	0.828719	3.33408	1.16937	0.864923	0.947536	3.21605	0.991676	0.803961	0.747082	1.60951	1.04587	1.75159	1.3922	2.021
11	4	SUNITINIB	0.312	test	-1.29498	1.30589	-0.569839	-2.25444	-0.946642	0.998655	-0.675818	-2.1963	-0.738245	0.789144	-0.657264	-2.18064	-0.859898	1.92738	-0.644286	-2.2293	-0.601925	1.35065	-0.809044	-2.16746	-0.621905	-0.419025	-0.871189	-0.63437	-0.518729	-0.0407874
12	3	SUNITINIB	0.312	test	-0.347503	2.27422	0.296875	0.123642	0.310938	1.80344	0.274185	-0.126783	0.316258	2.0815	0.258508	-0.0418662	0.177917	2.46874	0.258279	-0.115259	0.443906	1.99582	0.128789	-0.047604	0.275199	0.611741	0.0671271	0.490116	0.420937	0.934785
12	4	SUNITINIB	0.312	test	-0.8136	2.63954	-0.0212017	-1.04068	0.168188	2.45032	-0.195338	-0.98076	0.0471763	2.07328	-0.161213	-0.945423	-0.0532956	3.12641	-0.220067	-1.02535	0.0211636	2.43435	-0.162975	-0.867082	-0.0299282	0.433325	-0.264659	0.213026	0.174102	0.783073
9	3	SUNITINIB	0.625	test	-0.882368	0.730827	-0.129668	-1.47115	-0.545625	0.698806	-0.261632	-1.25608	-0.344542	0.717598	-0.184726	-1.19674	-0.482466	1.25532	-0.218066	-1.47422	-0.39586	1.41511	-0.271888	-1.0457	-0.279571	-0.271778	-0.718706	-0.704977	-0.551219	-0.0993363
9	4	SUNITINIB	0.625	test	-0.964508	1.56373	-0.296408	-1.4569	-0.113781	0.974707	-0.426887	-1.49134	-0.174574	1.19524	-0.546917	-1.41876	-0.220848	1.75939	-0.502903	-1.3694	-0.0970715	1.61108	-0.520388	-1.3055	-0.166635	-0.203393	-0.662524	-0.358591	-0.315294	-0.00343244
10	3	SUNITINIB	0.625	test	-0.811689	0.816508	-0.492704	-1.3524	-0.622812	0.536969	-0.483984	-1.45693	-0.525252	0.510545	-0.463012	-1.35074	-0.752689	1.44635	-0.552386	-1.40076	-0.570675	0.999427	-0.50122	-1.32623	-0.534334	-0.450895	-0.912176	-0.615259	-0.571095	-0.229549
10	4	SUNITINIB	0.625	test	-1.05238	0.286974	-0.0807041	-1.90833	-1.14239	0.126925	-0.160601	-1.82573	-0.713573	0.239652	-0.0257067	-1.63999	-1.1103	0.906838	-0.0628978	-1.88133	-0.735875	0.295335	-0.162357	-1.70595	-0.631093	-0.177526	-0.557301	-0.514984	-0.475505	0.082797
7	3	SUNITINIB	1.25	test	0.412769	-0.456243	-0.0803924	-0.279536	-0.548088	-0.936317	-0.0662251	-0.435886	-0.506077	-0.252334	-0.0113584	-0.362567	-0.357486	-0.757312	0.0540355	-0.330114	-0.526253	-0.785381	-0.0522656	-0.256108	-0.483564	-0.346777	-0.736433	-0.642773	-0.572312	-0.650621
7	4	SUNITINIB	1.25	test	0.347821	0.210901	0.392851	-0.411187	-0.266236	-0.476603	0.375911	-0.35885	-0.223349	0.0597493	0.365053	-0.298654	-0.181155	0.190677	0.390844	-0.436528	-0.0865152	-0.0921533	0.387058	-0.240504	-0.117642	0.106913	-0.198835	-0.259488	-0.222278	-0.0248709
8	3	SUNITINIB	1.25	test	-0.672243	-1.54425	-0.697935	-1.99253	-1.54464	-2.31243	-0.830463	-1.92678	-1.21641	-1.39417	-0.73238	-1.72355	-1.33323	-1.50152	-0.733744	-1.88258	-1.30667	-1.73162	-0.807054	-1.80325	-1.27477	-1.21754	-1.54873	-1.44836	-1.25205	-1.38198
8	4	SUNITINIB	1.25	test	-1.11924	-1.83788	-1.2093	-2.76119	-1.96511	-2.57535	-1.16047	-2.68915	-1.44869	-1.51934	-1.09495	-2.47643	-1.52414	-1.47918	-1.12111	-2.58362	-1.62984	-1.78779	-1.2587	-2.64144	-1.48213	-1.6918	-1.70177	-1.85564	-1.6736	-1.71436
5	3	SUNITINIB	2.5	test	-1.53567	-5.57577	-2.4831	-3.86762	-3.33978	-6.28401	-2.59542	-3.87408	-2.58153	-4.05685	-2.50777	-3.76932	-2.72408	-5.38511	-2.44612	-3.54837	-2.71029	-5.16481	-2.72211	-3.74501	-2.66739	-3.40212	-3.05757	-3.40388	-3.29189	-3.49054
5	4	SUNITINIB	2.5	test	-1.40195	-4.48803	-1.96641	-4.46036	-2.80214	-5.12355	-1.7682	-3.80194	-1.97697	-2.61433	-1.49277	-3.38853	-2.15337	-3.9245	-1.69016	-3.83823	-2.07082	-3.84562	-1.71042	-3.61914	-1.73933	-2.82019	-2.16289	-3.41169	-2.91588	-3.30907
6	3	SUNITINIB	2.5	test	-1.37903	-6.10034	-2.57856	-4.24171	-3.77474	-6.5198	-2.69034	-4.07776	-2.63616	-3.96248	-2.52637	-4.05191	-3.02558	-5.7213	-2.56397	-3.85488	-3.05415	-5.41	-2.79294	-3.82533	-2.80944	-3.63564	-3.02726	-3.59592	-3.4448	-3.69963
6	4	SUNITINIB	2.5	test	-1.11924	-4.42392	-2.17339	-3.50403	-3.17265	-5.62963	-2.27543	-3.24357	-2.43709	-3.29278	-2.22086	-3.07218	-2.5207	-4.68055	-2.29483	-3.03999	-2.49406	-4.34621	-2.39262	-3.02104	-2.3228	-3.03589	-2.6977	-3.13663	-3.10535	-3.21424
4	3	SUNITINIB	5	test	-2.97789	-9.40858	-5.07074	-6.78442	-5.54129	-10.0095	-6.23097	-6.91651	-4.74621	-7.4463	-5.95201	-7.14589	-4.8583	-9.5207	-5.78634	-5.89423	-4.43877	-9.01731	-6.41165	-7.0271	-5.02181	-5.73602	-4.79833	-4.95562	-5.40767	-5.24534
4	4	SUNITINIB	5	test	-3.02374	-8.85132	-4.57091	-7.02063	-5.60861	-8.20595	-5.22695	-7.02952	-3.86924	-6.39682	-4.97429	-7.32841	-4.29522	-7.97712	-4.97248	-6.05379	-4.17428	-8.02931	-5.39481	-7.19623	-4.3374	-5.06806	-3.95965	-4.66098	-4.63176	-4.7708
13	3	SUNITINIB	5	test	-3.41916	-9.4386	-5.25434	-7.33645	-6.23731	-9.348	-6.39992	-7.42623	-4.89632	-7.70514	-6.15445	-7.90142	-5.30221	-9.08194	-5.88462	-6.19401	-4.88043	-9.05854	-6.52871	-7.57583	-5.24216	-5.97886	-4.72829	-5.03354	-5.47166	-5.31767
13	4	SUNITINIB	5	test	-3.26443	-8.9999	-5.09573	-7.30487	-5.72889	-9.16924	-6.17071	-7.40761	-4.24896	-6.89415	-5.85556	-7.77073	-4.72958	-8.64072	-5.80306	-6.26369	-4.44821	-8.67738	-6.43103	-7.64318	-4.86688	-5.72697	-4.64977	-4.92887	-5.18096	-5.21008
11	15	Staurosporine	0.1	test	-1.26059	-2.01147	-0.377786	-0.580349	-0.364322	-1.93456	-0.107209	-0.356807	-0.0245112	-1.67232	0.0337413	-0.310965	-0.358861	-1.14181	-0.267071	-0.631	-0.465134	-1.64343	0.0187969	-0.557294	-0.209743	-0.49093	-0.153461	-0.35149	0.160835	-0.508035
11	16	Staurosporine	0.1	test	-1.50701	-1.23368	-0.124298	-0.775294	-0.147685	-0.979336	0.0799787	-0.327408	0.0902444	-0.853924	0.233408	-0.249826	-0.0783659	-0.547442	0.012521	-0.50498	-0.126145	-1.00142	0.168864	-0.59654	0.0683005	-0.204853	0.0361709	-0.215762	0.462316	-0.294083
12	15	Staurosporine	0.1	test	-1.90434	-1.28546	-0.528341	-1.41822	-0.743454	-0.479889	-0.289848	-0.834179	-0.27608	-0.966481	-0.179854	-0.907409	-0.514308	-0.209334	-0.464101	-1.1826	-0.330757	-0.83558	-0.13268	-1.14072	-0.23351	-0.583281	-0.288696	-0.445737	0.0652559	-0.459112
12	16	Staurosporine	0.1	test	-1.78209	-2.64021	-1.29368	-1.98036	-1.92634	-1.84474	-1.25668	-1.89893	-1.37153	-2.19247	-1.2184	-1.8957	-1.63384	-1.78898	-1.35426	-1.98093	-1.46229	-2.52843	-1.19827	-2.07556	-1.48303	-1.41841	-1.07971	-1.147	-0.893602	-1.33444
9	15	Staurosporine	0.25	test	-2.03424	-7.86106	-1.99227	-1.9594	-2.38709	-6.83947	-1.51051	-1.60099	-1.48409	-6.37586	-1.36108	-1.50255	-1.97541	-7.59681	-1.55788	-1.80838	-1.98845	-7.31049	-1.59325	-1.99522	-2.0225	-3.03197	-1.74138	-2.69198	-1.46068	-3.27215
9	16	Staurosporine	0.25	test	-1.49555	-7.11565	-0.727019	-0.659769	-1.17382	-6.29134	0.0160614	-0.659896	-0.446409	-6.04399	0.0712078	-0.118754	-0.707883	-6.9681	-0.255274	-0.559367	-0.96701	-6.83543	-0.0343928	-0.676184	-0.761164	-2.13454	-1.00241	-2.03232	-0.654277	-2.79599
10	15	Staurosporine	0.25	test	0.118594	-6.26701	-0.659414	-0.605483	-0.910926	-6.35796	-0.166915	-0.397568	-0.463547	-4.62642	0.105503	0.242045	-0.469332	-6.1457	-0.261718	-0.00844255	-0.64116	-6.30194	0.172967	-0.286271	-0.583097	-1.75926	-0.97712	-1.96451	-0.676641	-2.70252
10	16	Staurosporine	0.25	test	-1.92727	-8.04704	-2.90153	-2.42702	-3.60413	-6.98094	-2.50998	-2.34828	-2.32755	-6.42478	-2.37434	-2.38986	-2.94092	-6.86162	-2.59754	-2.35618	-2.78302	-7.51222	-2.56815	-2.51104	-2.79892	-3.76456	-2.42729	-3.27018	-2.27885	-3.78188
7	15	Staurosporine	0.5	test	-2.39718	-9.89235	-3.65307	-3.39929	-4.39852	-9.74672	-3.4857	-3.49093	-2.92714	-8.15442	-3.2261	-3.05189	-3.56218	-10.0056	-3.41818	-3.06622	-3.53931	-9.85501	-3.42746	-3.76645	-3.73769	-4.83221	-3.11295	-4.06433	-2.9268	-4.69834
7	16	Staurosporine	0.5	test	-2.56528	-10.0251	-2.73294	-2.58391	-2.75392	-8.94625	-2.24209	-2.50086	-1.94809	-7.83009	-1.9736	-1.91599	-2.38414	-9.76146	-2.44719	-2.40092	-2.71543	-9.90781	-2.20362	-2.83839	-2.56311	-4.17658	-2.34359	-3.58464	-2.16971	-4.44688
8	15	Staurosporine	0.5	test	-2.31504	-9.95088	-2.58302	-2.55666	-2.96352	-8.82969	-1.87093	-2.37921	-1.85758	-7.38477	-1.77637	-1.89923	-2.4183	-9.2344	-2.17836	-2.42005	-2.60517	-9.55366	-1.90505	-2.62373	-2.51658	-4.27741	-2.40577	-3.72965	-2.16102	-4.47898
8	16	Staurosporine	0.5	test	-2.50607	-11.0608	-3.79673	-3.65482	-4.70572	-10.4436	-3.80322	-3.55415	-3.20925	-8.69878	-3.64506	-3.5701	-3.87574	-10.7533	-3.92412	-3.38872	-3.6714	-10.5693	-3.95643	-3.99561	-3.90948	-5.04537	-3.28851	-4.26353	-3.33909	-4.926
5	15	Staurosporine	1	test	-2.51562	-11.0544	-3.09754	-2.89794	-3.28317	-10.8125	-2.07122	-2.76379	-2.28976	-8.52663	-1.99712	-1.74564	-2.62545	-10.504	-2.45457	-2.64129	-2.92836	-10.6603	-2.13558	-3.11003	-2.82673	-4.50033	-2.88226	-4.1454	-2.66751	-4.70329
5	16	Staurosporine	1	test	-2.64742	-10.7256	-3.87562	-3.89068	-4.83403	-11.0501	-3.83204	-3.41395	-3.12877	-8.46215	-3.56939	-3.16924	-3.56577	-10.949	-3.78583	-3.58414	-3.63614	-10.994	-3.74403	-3.84998	-3.63882	-5.16685	-3.55309	-4.4977	-3.74155	-4.96201
6	15	Staurosporine	1	test	-2.54236	-11.1866	-3.44586	-2.84752	-3.62497	-10.5964	-2.8069	-2.49412	-2.21326	-8.41488	-2.63929	-1.9988	-2.79343	-10.6745	-2.96755	-2.59362	-3.00948	-10.4137	-2.73187	-2.72828	-2.67065	-4.77167	-3.07035	-4.26463	-2.96492	-4.76486
6	16	Staurosporine	1	test	-2.42966	-11.551	-4.08719	-3.82543	-4.59019	-11.3085	-4.14191	-3.66856	-3.04963	-8.86032	-3.94236	-3.23512	-3.47817	-11.3863	-4.28984	-3.33618	-3.39896	-11.2106	-4.1222	-3.96222	-3.71061	-5.19922	-3.51509	-4.52273	-3.7498	-5.03509
4	15	Staurosporine	2	test	-3.29117	-11.0108	-4.14701	-5.99251	-5.42136	-11.0059	-4.52926	-5.91651	-4.05407	-8.86626	-4.11822	-5.76696	-4.51983	-11.2824	-4.38262	-4.90285	-4.10242	-10.9966	-4.48216	-6.16491	-4.45756	-5.31243	-3.96815	-4.65395	-4.45611	-4.97992
4	16	Staurosporine	2	test	-3.55478	-11.4438	-4.95791	-6.60988	-6.06758	-11.7534	-5.59348	-6.47158	-4.63381	-9.05517	-5.29896	-6.45252	-5.00832	-11.6025	-5.36529	-5.41681	-4.62138	-11.2695	-5.55785	-6.84368	-5.11276	-6.03691	-4.58787	-5.09232	-5.15276	-5.42792
13	15	Staurosporine	2	test	-3.48792	-9.85077	-4.08998	-6.3645	-5.61438	-9.50193	-4.1926	-6.06314	-3.90522	-7.63831	-3.91283	-6.25239	-4.37012	-9.42721	-4.21955	-5.35175	-4.14203	-9.71158	-4.20943	-6.41264	-4.07373	-5.23672	-3.72282	-4.65975	-4.30794	-4.93429
13	16	Staurosporine	2	test	-3.77637	-7.52659	-3.52883	-6.34282	-4.53841	-6.91141	-3.23477	-5.84404	-2.86597	-5.63821	-2.94074	-6.13415	-3.61926	-6.88304	-3.42396	-5.33748	-3.63813	-7.15396	-3.19829	-6.49776	-3.38399	-4.41518	-3.08493	-3.96	-3.02377	-4.16876
11	17	Taxol	0.1	test	-0.229069	-7.82514	-2.78525	-3.2631	-2.48707	-7.47548	-2.65374	-2.42626	-1.58549	-5.65216	-1.98853	-2.04372	-1.75109	-7.8924	-2.68735	-2.13427	-2.22694	-7.98378	-2.50868	-2.88484	-2.08137	-2.8856	-2.05726	-2.64069	-1.46373	-3.65377
11	18	Taxol	0.1	test	-0.578641	-6.68678	-3.5556	-3.03132	-3.68359	-6.55339	-3.67273	-2.61643	-2.72984	-5.14374	-3.09568	-2.29078	-2.97224	-6.89588	-3.65833	-2.42118	-2.89202	-7.01775	-3.48024	-2.78068	-3.19718	-3.47264	-2.80534	-3.16756	-2.29534	-3.83468
12	17	Taxol	0.1	test	-1.15553	-7.8295	-3.81295	-3.6066	-3.5805	-7.54546	-3.89611	-2.9847	-2.6683	-5.77631	-3.34348	-2.63649	-2.7573	-7.96458	-3.99128	-2.85122	-2.96661	-8.06741	-3.7459	-3.31148	-3.02567	-3.73854	-2.78767	-3.32145	-2.41302	-4.11486
12	18	Taxol	0.1	test	-0.781126	-8.03809	-3.1196	-3.21301	-2.67539	-7.44306	-2.8592	-2.45533	-1.70974	-5.75215	-2.22516	-2.20448	-1.95206	-7.48448	-3.00679	-2.28715	-2.25015	-8.01974	-2.65704	-2.8956	-2.13139	-3.10239	-2.20793	-2.75263	-1.71671	-3.61698
9	17	Taxol	0.25	test	-0.167941	-10.1221	-3.90403	-4.25464	-3.68761	-9.84476	-4.06089	-3.31243	-2.57506	-7.40526	-3.43509	-3.32975	-2.87439	-10.0564	-4.02165	-3.09599	-3.06603	-10.1731	-3.95418	-3.86555	-3.13594	-4.21417	-3.02501	-3.67958	-2.68589	-4.50676
9	18	Taxol	0.25	test	-0.124006	-10.2385	-4.13396	-4.30628	-4.42308	-9.9279	-4.32479	-3.55232	-3.12084	-7.63327	-3.75944	-3.4166	-3.3061	-10.273	-4.39261	-3.23242	-3.54565	-10.6792	-4.34906	-4.02052	-3.6763	-4.51587	-3.28609	-3.91021	-3.00196	-4.70202
10	17	Taxol	0.25	test	-0.828882	-10.3962	-4.15297	-4.33451	-4.35311	-9.79973	-4.33677	-3.76452	-3.0156	-7.70766	-3.84938	-3.43927	-3.20098	-10.3175	-4.32121	-3.30344	-3.44588	-10.3349	-4.3161	-4.12107	-3.57185	-4.71264	-3.24577	-4.04427	-3.16662	-4.73477
10	18	Taxol	0.25	test	-1.0199	-10.2574	-4.1205	-4.38776	-4.18639	-10.0016	-4.24681	-3.57925	-2.99298	-7.4605	-3.86094	-3.51834	-3.25474	-10.0458	-4.24808	-3.40127	-3.42045	-10.2381	-4.26451	-4.06318	-3.50728	-4.56919	-3.36786	-3.93934	-3.09626	-4.65674
7	17	Taxol	0.5	test	-0.257722	-11.6197	-4.31348	-4.99356	-4.7064	-11.5609	-4.93325	-4.37551	-3.36565	-8.60961	-4.32687	-4.25965	-3.55161	-11.47	-4.76478	-3.86209	-3.78911	-11.7209	-5.05041	-4.88659	-3.93428	-5.12011	-3.5867	-4.33954	-3.74235	-5.04771
7	18	Taxol	0.5	test	-0.48886	-11.8489	-4.60726	-5.16059	-4.92635	-11.8641	-5.13891	-4.6295	-3.43317	-9.03996	-4.62229	-4.44932	-3.74355	-12.1021	-5.02682	-4.04697	-3.8917	-12.0284	-5.34723	-4.99629	-4.06633	-5.37823	-3.87311	-4.50828	-4.04501	-5.23668
8	17	Taxol	0.5	test	-0.523244	-11.5767	-4.56621	-5.23156	-5.05597	-11.5091	-5.32225	-4.58804	-3.60327	-8.50445	-4.58134	-4.55591	-4.02473	-11.357	-4.9265	-3.97655	-3.83909	-11.5671	-5.28752	-4.91124	-4.19702	-5.36704	-3.86432	-4.49675	-4.0659	-5.18349
8	18	Taxol	0.5	test	-0.492681	-11.7386	-4.64604	-5.29319	-5.35006	-11.6676	-5.28787	-4.61388	-3.75888	-8.91248	-4.83454	-4.61764	-4.20042	-11.6398	-5.18826	-4.21458	-4.03694	-11.8527	-5.50109	-5.12501	-4.44788	-5.46705	-3.98914	-4.61076	-4.17377	-5.19852
5	17	Taxol	1	test	-0.492681	-11.692	-4.60995	-5.18539	-5.47556	-11.5011	-5.41483	-4.78232	-3.8886	-8.70424	-4.94355	-4.60443	-4.37687	-11.8	-5.21856	-4.1988	-4.11644	-11.8186	-5.62006	-5.02872	-4.50157	-5.42826	-4.01833	-4.6809	-4.43032	-5.25726
5	18	Taxol	1	test	-0.825061	-11.8839	-4.99803	-5.5667	-6.05499	-12.0639	-6.0534	-5.15006	-4.37915	-9.20249	-5.48828	-5.15146	-4.82678	-12.0617	-5.62072	-4.63275	-4.48885	-12.3957	-6.28155	-5.44482	-5.02561	-5.97338	-4.422	-4.97803	-4.92656	-5.49076
6	17	Taxol	1	test	-0.135467	-11.4954	-4.80037	-5.39924	-5.56474	-11.9716	-5.64019	-4.88566	-4.04497	-8.76895	-5.10236	-4.91307	-4.2728	-11.7742	-5.40682	-4.34216	-4.22613	-11.9983	-5.81885	-5.32347	-4.63072	-5.64903	-4.08315	-4.80745	-4.44278	-5.34649
6	18	Taxol	1	test	-0.853715	-11.8777	-4.8366	-5.22556	-5.55919	-11.7572	-5.58875	-4.8228	-3.99337	-8.89047	-5.15564	-4.78469	-4.48273	-11.5021	-5.33407	-4.26032	-4.17187	-11.7379	-5.80855	-5.18002	-4.52302	-5.68593	-4.05954	-4.77432	-4.5058	-5.29438
4	17	Taxol	2	test	-1.01417	-12.2113	-5.12318	-5.2783	-6.3478	-11.9585	-6.01714	-5.16213	-4.74335	-9.44362	-5.57674	-5.00894	-5.14666	-12.132	-5.60862	-4.56635	-4.82177	-12.3083	-6.21117	-5.1884	-5.3369	-6.20768	-4.64635	-5.19052	-5.28624	-5.6784
4	18	Taxol	2	test	-0.574821	-12.4709	-4.34365	-4.88732	-4.90911	-12.5349	-4.9885	-4.27406	-3.44373	-9.23753	-4.48814	-4.21453	-3.71505	-12.588	-4.75582	-3.86692	-3.75667	-12.4906	-5.08349	-4.68323	-3.96158	-5.46567	-3.75165	-4.74097	-4.48557	-5.29734
13	17	Taxol	2	test	-0.691345	-11.8997	-4.0811	-4.49725	-4.11599	-11.984	-4.6783	-3.98603	-2.92432	-8.91405	-3.87059	-3.82396	-3.19944	-11.7812	-4.32834	-3.64772	-3.29605	-11.8284	-4.45456	-4.2727	-3.35097	-5.20316	-3.29737	-4.38134	-3.96356	-5.12298
13	18	Taxol	2	test	-3.17847	-12.4962	-5.12355	-6.56577	-6.45094	-12.4217	-6.08957	-6.39872	-4.69698	-9.50214	-5.7568	-6.52708	-5.10439	-12.451	-5.79843	-5.57199	-4.86248	-12.2557	-6.53109	-6.75776	-5.1355	-6.40828	-4.63886	-5.17329	-5.46933	-5.83864
