# Supplementary material for: Tox_(R)CNN: Deep learning-based nuclei profiling tool for drug toxicity screening
Source: PLoS Comput Biol. 2018 Nov 30;14(11):e1006238. doi: 10.1371/journal.pcbi.1006238 (PMC6291153; doi:10.1371/journal.pcbi.1006238)
Supplement: S1 File — Compressed file containing processed data represented in figure’s graphics. (ZIP) [file pcbi.1006238.s010.zip › Fig1h/readme_Fig1h.txt]

represented column in CNN Nuc: mean/sem of -1 * (well_zscore_mean_Prediction_P_H_r[1-5]_nucleo)
represented column in CNN Nuc_Ring: mean/sem of -1 * (well_zscore_mean_Prediction_P_H_r[1-5]_ring)
represented column in CNN Cell: mean/sem of -1 * (well_zscore_mean_Prediction_P_H_r[1-5]_cito)
represented column in CNN All: mean/sem of -1 * (well_zscore_mean_Prediction_P_H_r[1-5]_all)
represented column in CNN 4crops: mean/sem of -1 * (well_zscore_mean_Prediction_P_H_r[1-5]_4crops)
represented column in Num Nuc: -1 * mean(well_zscore_GroupCount)

per Treatment / TreatmentConcentration
only RealSet test
