# Supplementary material for: Tox_(R)CNN: Deep learning-based nuclei profiling tool for drug toxicity screening
Source: PLoS Comput Biol. 2018 Nov 30;14(11):e1006238. doi: 10.1371/journal.pcbi.1006238 (PMC6291153; doi:10.1371/journal.pcbi.1006238)
Supplement: S1 File — Compressed file containing processed data represented in figure’s graphics. (ZIP) [file pcbi.1006238.s010.zip › Fig1i/Fig1i.xlsx]

## Sheet: Sheet1
ROUND	AUC_Nuc	AUC_All	AUC_Cell	AUC_Nuc_Ring	AUC_4crops
1	0.947757	0.954562	0.969287	0.935657	0.940165
2	0.95865	0.954836	0.973379	0.953721	0.942841
3	0.942952	0.958287	0.957346	0.939868	0.942562
4	0.948169	0.950904	0.953414	0.924242	0.925684
5	0.959427	0.955332	0.974805	0.951235	0.938305
