# Supplementary material for: Tox_(R)CNN: Deep learning-based nuclei profiling tool for drug toxicity screening
Source: PLoS Comput Biol. 2018 Nov 30;14(11):e1006238. doi: 10.1371/journal.pcbi.1006238 (PMC6291153; doi:10.1371/journal.pcbi.1006238)
Supplement: S1 File — Compressed file containing processed data represented in figure’s graphics. (ZIP) [file pcbi.1006238.s010.zip › Fig1j/Fig1j.xlsx]

## Sheet: Sheet1
Field	Row	Column	Treatment	TreatmentConcentration	CLASS	RealSet	GroupCount	mean_P_H_r1_nucleo	mean_P_H_r1_all	mean_P_H_r1_cito	mean_P_H_r1_ring	mean_P_H_r2_nucleo	mean_P_H_r2_all	mean_P_H_r2_cito	mean_P_H_r2_ring	mean_P_H_r3_nucleo	mean_P_H_r3_all	mean_P_H_r3_cito	mean_P_H_r3_ring	mean_P_H_r4_nucleo	mean_P_H_r4_all	mean_P_H_r4_cito	mean_P_H_r4_ring	mean_P_H_r5_nucleo	mean_P_H_r5_all	mean_P_H_r5_cito	mean_P_H_r5_ring	mean_P_H_r1_4crops	mean_P_H_r2_4crops	mean_P_H_r3_4crops	mean_P_H_r4_4crops	mean_P_H_r5_4crops
1	7	21	NADA	0	HEALTHY	test	162	0.71566	0.758367	0.874846	0.830451	0.713	0.829717	0.866761	0.771666	0.682395	0.827507	0.890797	0.802505	0.714408	0.819186	0.823293	0.763696	0.736995	0.835041	0.890944	0.792812	0.724216	0.65179	0.589553	0.69875	0.594447
1	7	22	NADA	0	HEALTHY	test	83	0.702443	0.628972	0.683818	0.701729	0.723633	0.714323	0.724326	0.699087	0.678159	0.717811	0.7511	0.683792	0.737618	0.711366	0.666762	0.649013	0.727271	0.740629	0.739863	0.718328	0.667346	0.6482	0.548541	0.661518	0.574187
1	8	21	NADA	0	HEALTHY	test	161	0.686042	0.664529	0.83531	0.726704	0.690438	0.751615	0.81871	0.6857	0.665826	0.759921	0.85918	0.715943	0.672511	0.736795	0.811967	0.661453	0.690824	0.770349	0.855029	0.701684	0.672769	0.614415	0.542244	0.6585	0.527701
1	8	22	NADA	0	HEALTHY	test	116	0.718733	0.688181	0.774848	0.728167	0.723677	0.781761	0.770187	0.714854	0.697212	0.770969	0.788093	0.711939	0.728191	0.7383	0.735217	0.67705	0.729706	0.780111	0.793914	0.719026	0.683653	0.637274	0.573338	0.658842	0.568351
1	9	11	NADA	0	HEALTHY	test	100	0.654119	0.533289	0.736656	0.678333	0.680851	0.638949	0.722589	0.652986	0.628802	0.622759	0.752111	0.652825	0.66919	0.591604	0.67839	0.61087	0.677526	0.64632	0.737447	0.671995	0.587317	0.530832	0.439308	0.563009	0.472601
1	9	12	NADA	0	HEALTHY	test	244	0.698899	0.877639	0.826132	0.827867	0.693104	0.92726	0.84439	0.820024	0.686351	0.945364	0.880797	0.839623	0.688367	0.910863	0.828227	0.797702	0.704766	0.931164	0.857427	0.82055	0.768424	0.743119	0.652321	0.76201	0.633468
1	10	11	NADA	0	HEALTHY	test	184	0.732058	0.832822	0.812784	0.802917	0.732384	0.886447	0.820967	0.796895	0.711351	0.896362	0.860147	0.815076	0.721942	0.866797	0.796052	0.767609	0.73365	0.899869	0.834761	0.815827	0.767366	0.740926	0.652222	0.753939	0.649946
1	10	12	NADA	0	HEALTHY	test	158	0.728506	0.785286	0.827205	0.807886	0.739371	0.849294	0.849671	0.804683	0.702245	0.850239	0.859476	0.804749	0.73852	0.817401	0.816596	0.768188	0.74877	0.848014	0.855823	0.800771	0.751428	0.712177	0.62585	0.72044	0.628359
2	7	21	NADA	0	HEALTHY	test	135	0.657312	0.666535	0.81729	0.694463	0.678693	0.763606	0.799552	0.674987	0.633062	0.768477	0.843968	0.681246	0.654584	0.740254	0.779042	0.628403	0.677169	0.783262	0.831916	0.686254	0.642108	0.596158	0.51217	0.633703	0.497201
2	7	22	NADA	0	HEALTHY	test	78	0.717244	0.666335	0.71477	0.770174	0.732899	0.778825	0.771463	0.770692	0.702561	0.789817	0.776324	0.758252	0.735499	0.747636	0.686649	0.746359	0.747299	0.786721	0.783671	0.796979	0.703406	0.669712	0.577803	0.675598	0.597466
2	8	21	NADA	0	HEALTHY	test	164	0.667871	0.713301	0.842331	0.718664	0.685188	0.783918	0.823316	0.644125	0.641257	0.807617	0.860128	0.674597	0.6705	0.788553	0.785415	0.660558	0.689225	0.807835	0.844791	0.664105	0.667881	0.608208	0.535415	0.66215	0.531568
2	8	22	NADA	0	HEALTHY	test	65	0.633918	0.404506	0.451611	0.5974	0.663095	0.516611	0.469047	0.588058	0.610244	0.5243	0.510221	0.594274	0.657225	0.476619	0.399582	0.557624	0.645954	0.537641	0.4838	0.621555	0.477705	0.486703	0.398658	0.503632	0.417073
2	9	11	NADA	0	HEALTHY	test	155	0.671372	0.715026	0.806529	0.745545	0.680868	0.801483	0.812202	0.733002	0.659755	0.806602	0.838375	0.750786	0.6732	0.77457	0.779671	0.70545	0.691881	0.805994	0.82298	0.738314	0.680546	0.650005	0.559363	0.677099	0.563814
2	9	12	NADA	0	HEALTHY	test	275	0.74205	0.929991	0.855781	0.864081	0.729437	0.96463	0.875219	0.857464	0.721828	0.971334	0.905811	0.877423	0.735616	0.947405	0.864167	0.835566	0.746878	0.967534	0.881911	0.858548	0.808624	0.779766	0.690878	0.790148	0.675475
2	10	11	NADA	0	HEALTHY	test	195	0.728566	0.845626	0.865386	0.831699	0.723093	0.897521	0.865172	0.816799	0.698436	0.908012	0.898889	0.83208	0.721326	0.876843	0.844997	0.783168	0.737747	0.905058	0.87928	0.822132	0.768481	0.73405	0.630749	0.732298	0.632933
2	10	12	NADA	0	HEALTHY	test	155	0.736233	0.827199	0.825354	0.818052	0.745882	0.878117	0.826285	0.801275	0.711071	0.898097	0.862819	0.807031	0.74082	0.864631	0.794207	0.76104	0.759307	0.896268	0.842218	0.804605	0.757921	0.718093	0.637014	0.72772	0.64983
3	7	21	NADA	0	HEALTHY	test	144	0.705767	0.676849	0.8104	0.719294	0.696125	0.770123	0.806266	0.656969	0.663161	0.771905	0.830676	0.688463	0.7028	0.760195	0.770258	0.651112	0.718667	0.785821	0.841354	0.697349	0.642101	0.572674	0.506486	0.624828	0.5095
3	7	22	NADA	0	HEALTHY	test	92	0.723589	0.725807	0.74245	0.772777	0.730949	0.820147	0.781339	0.772349	0.698354	0.829771	0.812775	0.764921	0.720381	0.788271	0.712405	0.720148	0.735863	0.822299	0.793296	0.789646	0.705422	0.681618	0.562766	0.673063	0.587029
3	8	21	NADA	0	HEALTHY	test	143	0.682157	0.667928	0.795634	0.702453	0.693343	0.746299	0.788182	0.664751	0.668964	0.742306	0.830333	0.675018	0.693818	0.720631	0.776752	0.638737	0.702179	0.752017	0.82286	0.67028	0.655279	0.610752	0.529756	0.640805	0.524295
3	8	22	NADA	0	HEALTHY	test	90	0.696519	0.456574	0.583607	0.680261	0.690574	0.602384	0.585942	0.630011	0.666101	0.586065	0.64197	0.656719	0.695228	0.574823	0.546544	0.604791	0.708088	0.621601	0.626261	0.661654	0.581333	0.478737	0.425504	0.544536	0.445527
3	9	11	NADA	0	HEALTHY	test	145	0.716168	0.770494	0.765738	0.752867	0.71748	0.843811	0.759551	0.731314	0.69963	0.842771	0.809327	0.76524	0.722356	0.816924	0.734394	0.730142	0.736097	0.846966	0.792236	0.748797	0.716972	0.661541	0.576222	0.68378	0.600862
3	9	12	NADA	0	HEALTHY	test	270	0.712848	0.921139	0.861318	0.873807	0.692165	0.956383	0.885954	0.863361	0.694008	0.968075	0.912061	0.882348	0.707584	0.939774	0.866939	0.838331	0.728395	0.96115	0.897838	0.867922	0.804926	0.771975	0.671202	0.778104	0.666474
3	10	11	NADA	0	HEALTHY	test	207	0.734032	0.881436	0.850591	0.830021	0.732518	0.92898	0.862609	0.832492	0.721638	0.935008	0.891575	0.835813	0.727595	0.912684	0.838904	0.799407	0.747355	0.934766	0.867551	0.835061	0.782695	0.755573	0.66864	0.76226	0.672001
3	10	12	NADA	0	HEALTHY	test	152	0.726626	0.812761	0.837165	0.768398	0.72983	0.880723	0.855955	0.76362	0.689477	0.884036	0.855843	0.770078	0.724032	0.858562	0.80033	0.713683	0.738496	0.886872	0.865986	0.769856	0.745002	0.691204	0.598565	0.697563	0.60847
4	7	21	NADA	0	HEALTHY	test	111	0.655894	0.508699	0.688015	0.633869	0.667103	0.626497	0.697971	0.580298	0.624705	0.617851	0.748522	0.591997	0.670318	0.602566	0.660894	0.575483	0.681162	0.637991	0.737055	0.620155	0.552589	0.499434	0.442841	0.545253	0.44779
4	7	22	NADA	0	HEALTHY	test	99	0.693517	0.681799	0.708568	0.763956	0.699784	0.798471	0.753806	0.763619	0.662738	0.789994	0.767387	0.760146	0.714697	0.769849	0.685792	0.732269	0.719674	0.803338	0.769452	0.778951	0.678145	0.657	0.520902	0.645174	0.530892
4	8	21	NADA	0	HEALTHY	test	88	0.684776	0.441685	0.619735	0.671132	0.716227	0.55481	0.647755	0.614777	0.670715	0.563911	0.710681	0.648638	0.696654	0.498331	0.597183	0.598002	0.714138	0.587258	0.671185	0.644767	0.575051	0.525935	0.461683	0.580324	0.451489
4	8	22	NADA	0	HEALTHY	test	120	0.691822	0.603476	0.709833	0.692155	0.713944	0.686912	0.71247	0.632158	0.639094	0.677587	0.761201	0.645118	0.689604	0.657801	0.661885	0.582908	0.706267	0.701381	0.720959	0.660982	0.619129	0.558921	0.481195	0.593336	0.484741
4	9	11	NADA	0	HEALTHY	test	137	0.672117	0.680473	0.765267	0.71406	0.688365	0.779288	0.766621	0.727621	0.659745	0.792917	0.82371	0.717693	0.674129	0.73291	0.73938	0.677289	0.679293	0.773712	0.805904	0.724499	0.682591	0.635116	0.520548	0.662809	0.536449
4	9	12	NADA	0	HEALTHY	test	288	0.71394	0.924963	0.857223	0.854577	0.696509	0.960049	0.869025	0.846869	0.698024	0.97018	0.898897	0.86392	0.708779	0.944174	0.858407	0.823739	0.716464	0.960359	0.882117	0.846051	0.796083	0.766646	0.681078	0.786499	0.650817
4	10	11	NADA	0	HEALTHY	test	177	0.697765	0.783543	0.801332	0.783828	0.697535	0.880302	0.806978	0.766702	0.673039	0.879202	0.851615	0.792043	0.695983	0.839886	0.780093	0.748843	0.707576	0.87956	0.834666	0.784915	0.72583	0.684475	0.59986	0.713001	0.588754
4	10	12	NADA	0	HEALTHY	test	126	0.725537	0.683729	0.768514	0.769877	0.732795	0.794398	0.792169	0.77658	0.693488	0.801483	0.823298	0.779599	0.719553	0.749207	0.74527	0.733744	0.744118	0.793827	0.817976	0.771149	0.705838	0.665877	0.576717	0.703623	0.585803
5	7	21	NADA	0	HEALTHY	test	125	0.663708	0.599596	0.70577	0.688482	0.672177	0.707918	0.708204	0.672643	0.642666	0.727306	0.768969	0.69832	0.659178	0.659218	0.679605	0.644148	0.669099	0.723209	0.741889	0.70028	0.637167	0.608371	0.51583	0.632436	0.518912
5	7	22	NADA	0	HEALTHY	test	90	0.770893	0.731992	0.787636	0.820735	0.779203	0.828364	0.818504	0.818752	0.745422	0.829095	0.844541	0.813349	0.775049	0.791977	0.771908	0.786575	0.790351	0.852129	0.829346	0.848872	0.775187	0.724032	0.614934	0.733757	0.633546
5	8	21	NADA	0	HEALTHY	test	116	0.603067	0.495713	0.67123	0.61867	0.624618	0.61731	0.67363	0.612372	0.594708	0.637445	0.709177	0.616072	0.599411	0.612953	0.633328	0.584331	0.61636	0.648062	0.708487	0.624051	0.560492	0.539167	0.444	0.582901	0.450601
5	8	22	NADA	0	HEALTHY	test	102	0.597878	0.566071	0.625539	0.610258	0.618946	0.666461	0.639427	0.607567	0.58576	0.686941	0.68725	0.610404	0.589499	0.64631	0.607407	0.572891	0.607351	0.696548	0.652977	0.612282	0.574572	0.552358	0.453845	0.573528	0.453706
5	9	11	NADA	0	HEALTHY	test	146	0.663864	0.708853	0.767958	0.756136	0.66407	0.772849	0.766402	0.729078	0.642498	0.79546	0.824551	0.759103	0.654319	0.753599	0.749493	0.708005	0.672406	0.797702	0.803859	0.751326	0.686193	0.646673	0.558632	0.67054	0.565681
5	9	12	NADA	0	HEALTHY	test	249	0.715774	0.893212	0.837695	0.853402	0.697426	0.948246	0.856607	0.832137	0.691599	0.955849	0.893745	0.852359	0.695865	0.925668	0.843119	0.811923	0.713839	0.948685	0.862561	0.827174	0.783071	0.743432	0.652333	0.780042	0.636436
5	10	11	NADA	0	HEALTHY	test	185	0.690645	0.796748	0.782633	0.784731	0.688464	0.867767	0.803131	0.772614	0.670343	0.870906	0.840277	0.793723	0.690225	0.825368	0.782514	0.751752	0.6973	0.881901	0.818087	0.785578	0.73223	0.715916	0.60496	0.714527	0.612304
5	10	12	NADA	0	HEALTHY	test	101	0.648352	0.623901	0.573329	0.638179	0.660506	0.706365	0.601148	0.640989	0.631679	0.739445	0.651876	0.643248	0.65674	0.67877	0.560018	0.606999	0.67037	0.743167	0.635174	0.667	0.614629	0.584134	0.480737	0.601827	0.505866
6	7	21	NADA	0	HEALTHY	test	116	0.66081	0.503948	0.690052	0.634245	0.671225	0.621838	0.705444	0.582131	0.635797	0.62413	0.754492	0.609933	0.654239	0.575448	0.663115	0.559254	0.695611	0.655969	0.733136	0.62979	0.584096	0.509111	0.434328	0.56002	0.44669
6	7	22	NADA	0	HEALTHY	test	72	0.80154	0.709759	0.705007	0.798243	0.823737	0.81077	0.784151	0.81222	0.778027	0.845132	0.790733	0.812238	0.806842	0.765839	0.700634	0.735096	0.812137	0.823899	0.787149	0.828115	0.769345	0.732642	0.652261	0.755229	0.668343
6	8	21	NADA	0	HEALTHY	test	129	0.671094	0.587323	0.789933	0.66813	0.69701	0.692617	0.755732	0.604866	0.637703	0.680973	0.807564	0.628672	0.667795	0.647506	0.722933	0.575516	0.702357	0.696747	0.799677	0.627503	0.608946	0.535152	0.474148	0.579521	0.478502
6	8	22	NADA	0	HEALTHY	test	92	0.716848	0.559643	0.717806	0.736089	0.732202	0.674175	0.725638	0.677275	0.664199	0.671524	0.748796	0.684988	0.725189	0.626847	0.669361	0.648456	0.734191	0.699995	0.728986	0.69723	0.612409	0.541649	0.481671	0.590685	0.491358
6	9	11	NADA	0	HEALTHY	test	121	0.72313	0.67375	0.786059	0.73227	0.722805	0.78474	0.783066	0.710377	0.703545	0.78292	0.812098	0.726883	0.728903	0.769679	0.745311	0.698875	0.736657	0.774816	0.824908	0.736868	0.671199	0.600575	0.525332	0.652605	0.542376
6	9	12	NADA	0	HEALTHY	test	256	0.710007	0.878799	0.841862	0.8457	0.694932	0.934989	0.856607	0.82289	0.688885	0.944981	0.885168	0.852458	0.703245	0.9088	0.84208	0.803229	0.717353	0.939482	0.87386	0.830432	0.779387	0.749801	0.662248	0.76723	0.635702
6	10	11	NADA	0	HEALTHY	test	174	0.688952	0.798693	0.797551	0.757219	0.694106	0.867085	0.811382	0.764705	0.664606	0.876847	0.855213	0.76478	0.687705	0.843453	0.783147	0.737555	0.699229	0.8634	0.834669	0.769985	0.708725	0.692262	0.58669	0.694958	0.598604
6	10	12	NADA	0	HEALTHY	test	147	0.691554	0.816131	0.853973	0.816908	0.713425	0.869512	0.86856	0.801679	0.674865	0.877048	0.894004	0.817281	0.69813	0.836132	0.825835	0.776556	0.71085	0.871316	0.878291	0.80914	0.742339	0.718665	0.623394	0.727448	0.61374
7	7	21	NADA	0	HEALTHY	test	158	0.702872	0.714502	0.832404	0.778957	0.712573	0.820807	0.841197	0.747049	0.678183	0.813415	0.852908	0.765591	0.704188	0.773041	0.813808	0.72072	0.709253	0.823278	0.845811	0.757296	0.704076	0.651875	0.5687	0.686401	0.567105
7	7	22	NADA	0	HEALTHY	test	77	0.684925	0.654967	0.726033	0.752047	0.715338	0.755214	0.761464	0.776346	0.666931	0.76762	0.778477	0.75895	0.70123	0.71687	0.684944	0.732479	0.718503	0.782223	0.761416	0.76328	0.667538	0.667105	0.563056	0.684956	0.55501
7	8	21	NADA	0	HEALTHY	test	131	0.669631	0.65151	0.76253	0.705052	0.676695	0.73658	0.746717	0.638243	0.649043	0.748292	0.81056	0.667375	0.660484	0.730511	0.722591	0.622642	0.689616	0.767466	0.797813	0.683463	0.636344	0.559966	0.484963	0.601758	0.487922
7	8	22	NADA	0	HEALTHY	test	112	0.684069	0.536239	0.7241	0.703644	0.712105	0.667931	0.741992	0.666733	0.670558	0.661118	0.768711	0.686094	0.694488	0.63706	0.706292	0.644269	0.716212	0.68952	0.760781	0.692938	0.62185	0.561848	0.474493	0.591925	0.497635
7	9	11	NADA	0	HEALTHY	test	94	0.652771	0.61001	0.685695	0.709329	0.680417	0.708637	0.710722	0.714816	0.638575	0.706315	0.724129	0.719016	0.674557	0.683013	0.6537	0.661976	0.676858	0.711064	0.709244	0.710747	0.628935	0.580288	0.501291	0.634444	0.505803
7	9	12	NADA	0	HEALTHY	test	278	0.709851	0.935547	0.886156	0.877739	0.700852	0.966982	0.894534	0.864887	0.701789	0.977653	0.917727	0.887067	0.707579	0.954235	0.883738	0.846369	0.717602	0.971466	0.905068	0.867731	0.815405	0.780703	0.701388	0.793639	0.687674
7	10	11	NADA	0	HEALTHY	test	171	0.743501	0.826216	0.809727	0.810916	0.745318	0.899312	0.833655	0.796752	0.723344	0.905477	0.866624	0.822159	0.741086	0.863484	0.801837	0.778294	0.751187	0.903849	0.849587	0.815055	0.776518	0.738901	0.650217	0.747247	0.634445
7	10	12	NADA	0	HEALTHY	test	140	0.704326	0.749058	0.796248	0.807025	0.719335	0.832435	0.82077	0.796238	0.696461	0.849083	0.841584	0.808863	0.704629	0.816075	0.787092	0.776268	0.726249	0.853655	0.832682	0.804356	0.723289	0.68782	0.592544	0.709787	0.593655
8	7	21	NADA	0	HEALTHY	test	111	0.608839	0.509565	0.680446	0.629375	0.639934	0.602577	0.692805	0.590304	0.583809	0.612636	0.730435	0.611376	0.610245	0.586378	0.637511	0.567191	0.627313	0.630722	0.719502	0.604478	0.551691	0.504035	0.428507	0.557798	0.430611
8	7	22	NADA	0	HEALTHY	test	107	0.717296	0.700145	0.770582	0.809411	0.736179	0.796372	0.816104	0.818922	0.695367	0.811516	0.841204	0.811093	0.727904	0.768642	0.760619	0.78476	0.745069	0.820948	0.820761	0.812754	0.725041	0.710359	0.602838	0.724728	0.619926
8	8	21	NADA	0	HEALTHY	test	152	0.686358	0.691815	0.882606	0.72753	0.699516	0.76914	0.862092	0.665776	0.657166	0.779401	0.898818	0.696535	0.68705	0.753653	0.840022	0.651453	0.703286	0.789299	0.895453	0.701363	0.656898	0.577694	0.516766	0.633471	0.515413
8	8	22	NADA	0	HEALTHY	test	79	0.628739	0.390203	0.625121	0.570513	0.691844	0.502643	0.620922	0.548686	0.609062	0.494209	0.667094	0.547483	0.667749	0.467674	0.562235	0.501915	0.662005	0.529645	0.631894	0.564124	0.497165	0.460131	0.396012	0.511106	0.400766
8	9	11	NADA	0	HEALTHY	test	102	0.674167	0.533645	0.692419	0.669177	0.693824	0.666657	0.707215	0.65977	0.657307	0.659853	0.738096	0.671038	0.695248	0.601597	0.649243	0.61271	0.693645	0.674814	0.726981	0.659578	0.622203	0.566092	0.473915	0.617001	0.500088
8	9	12	NADA	0	HEALTHY	test	282	0.719476	0.932779	0.877567	0.873997	0.691785	0.967973	0.893977	0.863886	0.69379	0.975362	0.919296	0.881601	0.705505	0.956446	0.877759	0.828431	0.720694	0.965938	0.901373	0.856257	0.807234	0.772523	0.68515	0.795159	0.647675
8	10	11	NADA	0	HEALTHY	test	167	0.725123	0.808809	0.822886	0.820008	0.71957	0.86206	0.837479	0.799614	0.704427	0.872314	0.869396	0.8142	0.719756	0.839084	0.822121	0.771982	0.736788	0.863645	0.855449	0.804925	0.753569	0.715752	0.636315	0.743832	0.627574
8	10	12	NADA	0	HEALTHY	test	156	0.714888	0.804329	0.816497	0.795045	0.721335	0.869573	0.830892	0.797981	0.69428	0.877948	0.867162	0.802496	0.723104	0.842267	0.798873	0.759249	0.736107	0.870267	0.858092	0.793431	0.755914	0.704699	0.608312	0.701725	0.634291
9	7	21	NADA	0	HEALTHY	test	137	0.730413	0.727734	0.833448	0.764477	0.724614	0.799644	0.844673	0.709908	0.688625	0.800978	0.874658	0.738705	0.717963	0.776647	0.810079	0.681662	0.732339	0.813684	0.863698	0.728317	0.701367	0.632738	0.557222	0.674075	0.572029
9	7	22	NADA	0	HEALTHY	test	134	0.739184	0.787304	0.83317	0.818528	0.75197	0.863528	0.855062	0.818812	0.720154	0.878359	0.877525	0.817837	0.744352	0.823754	0.822425	0.786345	0.754393	0.859414	0.867934	0.822759	0.74131	0.731641	0.643377	0.739281	0.645383
9	8	21	NADA	0	HEALTHY	test	163	0.707642	0.694449	0.811699	0.732735	0.706652	0.781165	0.803854	0.687864	0.68601	0.783118	0.832474	0.715345	0.701124	0.754114	0.784732	0.676434	0.718954	0.780513	0.832097	0.709539	0.671589	0.613044	0.554022	0.664646	0.556554
9	8	22	NADA	0	HEALTHY	test	93	0.705381	0.687052	0.723886	0.771816	0.723304	0.785938	0.760129	0.765184	0.688854	0.793265	0.793038	0.772916	0.712389	0.742508	0.719601	0.712618	0.715012	0.797829	0.764668	0.75421	0.690171	0.688287	0.597587	0.715709	0.586785
9	9	11	NADA	0	HEALTHY	test	159	0.682583	0.744285	0.757433	0.711575	0.676924	0.805127	0.758423	0.678309	0.660632	0.813358	0.811437	0.707419	0.682131	0.786427	0.733064	0.65891	0.694603	0.829328	0.795913	0.710589	0.669981	0.62055	0.540096	0.639183	0.546982
9	9	12	NADA	0	HEALTHY	test	277	0.747608	0.933708	0.900477	0.888957	0.725691	0.970553	0.903964	0.875044	0.728659	0.974325	0.927078	0.893035	0.745997	0.955331	0.891568	0.858869	0.759344	0.9677	0.910227	0.882617	0.825733	0.787379	0.698721	0.805258	0.693783
9	10	11	NADA	0	HEALTHY	test	147	0.74323	0.766973	0.805429	0.792118	0.740134	0.856926	0.81776	0.792608	0.703428	0.854376	0.856818	0.803718	0.726613	0.825141	0.802918	0.766434	0.750143	0.857314	0.852113	0.797289	0.752227	0.704655	0.609596	0.704279	0.630759
9	10	12	NADA	0	HEALTHY	test	109	0.722247	0.633041	0.651795	0.698443	0.717347	0.725843	0.671032	0.684256	0.702382	0.745338	0.726174	0.696834	0.731701	0.695148	0.612926	0.66273	0.732468	0.751118	0.726634	0.700175	0.670153	0.603413	0.498806	0.623334	0.534784
10	7	21	NADA	0	HEALTHY	test	144	0.728273	0.78474	0.815776	0.76253	0.725142	0.838096	0.816909	0.756514	0.697367	0.850261	0.850972	0.769507	0.724951	0.818167	0.791163	0.713664	0.72726	0.850823	0.840845	0.757456	0.737044	0.684373	0.614923	0.727214	0.60856
10	7	22	NADA	0	HEALTHY	test	163	0.709523	0.805191	0.837827	0.806724	0.713212	0.875032	0.851602	0.800365	0.689835	0.885779	0.878076	0.818597	0.701442	0.849507	0.828728	0.761262	0.716747	0.872958	0.862344	0.808409	0.750526	0.721297	0.625433	0.742136	0.624515
10	8	21	NADA	0	HEALTHY	test	177	0.640357	0.668907	0.777052	0.711995	0.662558	0.766566	0.776149	0.688008	0.635819	0.760233	0.806651	0.699611	0.647655	0.715435	0.747049	0.655528	0.653442	0.765973	0.800852	0.695362	0.656527	0.610521	0.543463	0.659068	0.531329
10	8	22	NADA	0	HEALTHY	test	149	0.705457	0.768326	0.778209	0.783256	0.703486	0.872826	0.780955	0.769248	0.680846	0.866263	0.834258	0.795203	0.694603	0.834139	0.767038	0.73447	0.702325	0.87477	0.807283	0.781047	0.728112	0.687705	0.59851	0.711083	0.600784
10	9	11	NADA	0	HEALTHY	test	146	0.712085	0.702247	0.801677	0.760633	0.724649	0.785468	0.788931	0.72146	0.681194	0.789924	0.835201	0.754066	0.709183	0.755753	0.758088	0.702499	0.726728	0.810808	0.819775	0.745348	0.689719	0.628872	0.547515	0.662995	0.56565
10	9	12	NADA	0	HEALTHY	test	303	0.735408	0.959387	0.886874	0.87604	0.698787	0.98085	0.894683	0.859187	0.708797	0.988349	0.920931	0.881867	0.725432	0.97415	0.885706	0.846882	0.735862	0.984493	0.901266	0.858383	0.834141	0.78793	0.724043	0.80677	0.696225
10	10	11	NADA	0	HEALTHY	test	166	0.724097	0.830793	0.830419	0.793673	0.730875	0.897385	0.83928	0.781803	0.699071	0.895265	0.867682	0.7937	0.718172	0.869	0.806959	0.733124	0.740529	0.889	0.857671	0.779273	0.753464	0.714127	0.628984	0.72625	0.630243
10	10	12	NADA	0	HEALTHY	test	149	0.677115	0.689195	0.774656	0.709973	0.683989	0.764192	0.793117	0.70598	0.64656	0.762854	0.819352	0.704847	0.676833	0.738181	0.746551	0.674037	0.698381	0.76984	0.815799	0.710072	0.652039	0.616729	0.531104	0.638528	0.529197
11	7	21	NADA	0	HEALTHY	test	113	0.646165	0.52986	0.666157	0.617635	0.659377	0.630728	0.652688	0.568174	0.617453	0.628951	0.712307	0.594183	0.636794	0.58788	0.628791	0.547669	0.655595	0.630753	0.69102	0.592091	0.568304	0.509425	0.450577	0.543688	0.455339
11	7	22	NADA	0	HEALTHY	test	145	0.766519	0.861673	0.883881	0.883721	0.776308	0.913457	0.905719	0.879506	0.750734	0.924828	0.907051	0.888839	0.780758	0.899175	0.877595	0.856546	0.781647	0.920868	0.905117	0.879238	0.805072	0.795008	0.708453	0.805338	0.707324
11	8	21	NADA	0	HEALTHY	test	194	0.742289	0.754714	0.862457	0.77317	0.747885	0.815804	0.863315	0.718777	0.721429	0.84595	0.895142	0.756864	0.741513	0.809207	0.840273	0.705405	0.751846	0.838694	0.888106	0.74749	0.737342	0.665761	0.601013	0.714356	0.586217
11	8	22	NADA	0	HEALTHY	test	139	0.70513	0.642907	0.772072	0.714814	0.722299	0.740786	0.775671	0.679559	0.684987	0.737744	0.806711	0.704503	0.701003	0.708452	0.729905	0.660619	0.718502	0.759879	0.799279	0.701938	0.659979	0.619034	0.541739	0.639965	0.552263
11	9	11	NADA	0	HEALTHY	test	83	0.662886	0.513897	0.609381	0.709465	0.688958	0.615178	0.63879	0.708136	0.649499	0.617835	0.667124	0.68464	0.681579	0.584348	0.579163	0.66364	0.69681	0.643696	0.650428	0.70359	0.58239	0.541645	0.476269	0.586865	0.485197
11	9	12	NADA	0	HEALTHY	test	239	0.710894	0.898813	0.873082	0.860718	0.710558	0.94602	0.889953	0.85283	0.687867	0.960926	0.908776	0.874805	0.700273	0.930621	0.868457	0.830811	0.718044	0.951953	0.898863	0.85465	0.787523	0.77109	0.66943	0.767836	0.652752
11	10	11	NADA	0	HEALTHY	test	163	0.712731	0.7725	0.772338	0.767466	0.716644	0.827759	0.79557	0.765764	0.690263	0.858756	0.819775	0.776523	0.700701	0.795086	0.76335	0.726014	0.719382	0.844392	0.791997	0.762221	0.729763	0.700765	0.605297	0.718138	0.593701
11	10	12	NADA	0	HEALTHY	test	151	0.74009	0.803965	0.858028	0.829795	0.750294	0.877968	0.855514	0.804022	0.705823	0.875637	0.887433	0.814686	0.749562	0.860436	0.821193	0.771115	0.750007	0.879904	0.887162	0.816528	0.748377	0.703262	0.613572	0.709214	0.62896
12	7	21	NADA	0	HEALTHY	test	140	0.682318	0.603001	0.802567	0.710705	0.692886	0.682426	0.790853	0.629342	0.650514	0.687703	0.824086	0.658203	0.667206	0.663356	0.756014	0.607867	0.691081	0.711082	0.825777	0.674647	0.623184	0.567347	0.472579	0.591749	0.50511
12	7	22	NADA	0	HEALTHY	test	86	0.683676	0.698683	0.706405	0.749633	0.716056	0.795777	0.741647	0.771141	0.664735	0.800898	0.767006	0.755846	0.698252	0.756098	0.663118	0.718646	0.704953	0.820558	0.745219	0.770707	0.714157	0.685661	0.594924	0.696906	0.598946
12	8	21	NADA	0	HEALTHY	test	112	0.598391	0.433828	0.684443	0.595329	0.625453	0.57552	0.659222	0.532973	0.567727	0.554232	0.726744	0.564384	0.587973	0.532004	0.63402	0.492579	0.612924	0.581344	0.715155	0.575046	0.532981	0.467378	0.406015	0.514412	0.401371
12	8	22	NADA	0	HEALTHY	test	112	0.697967	0.527279	0.771044	0.670497	0.717465	0.6532	0.788786	0.640747	0.672259	0.663487	0.809564	0.664835	0.710478	0.606225	0.732045	0.601569	0.712038	0.67938	0.806987	0.66153	0.611093	0.546588	0.468758	0.596375	0.491722
12	9	11	NADA	0	HEALTHY	test	110	0.65247	0.590493	0.750747	0.704048	0.654775	0.681091	0.742022	0.691032	0.631737	0.701572	0.764414	0.690605	0.643254	0.667226	0.701486	0.632963	0.668371	0.690438	0.775836	0.690737	0.617497	0.580762	0.4958	0.607239	0.501894
12	9	12	NADA	0	HEALTHY	test	286	0.720784	0.915004	0.846137	0.852654	0.69818	0.950876	0.859857	0.835214	0.696333	0.966476	0.890305	0.861457	0.70613	0.941897	0.848235	0.813877	0.714341	0.953877	0.871547	0.840604	0.794105	0.756996	0.666983	0.777206	0.649678
12	10	11	NADA	0	HEALTHY	test	197	0.716298	0.851737	0.81301	0.810024	0.720296	0.915344	0.833689	0.803388	0.694201	0.916559	0.863494	0.818697	0.708166	0.882173	0.814087	0.781813	0.718847	0.91751	0.846676	0.801251	0.760579	0.734231	0.632956	0.755183	0.633549
12	10	12	NADA	0	HEALTHY	test	116	0.675354	0.663569	0.724381	0.763167	0.705464	0.770556	0.759757	0.761294	0.678268	0.770661	0.793327	0.764235	0.697636	0.708033	0.714809	0.725183	0.70713	0.788795	0.786387	0.763315	0.686774	0.652295	0.55338	0.679812	0.567027
13	7	21	NADA	0	HEALTHY	test	149	0.682906	0.665542	0.77317	0.744967	0.682276	0.761409	0.780257	0.724654	0.658026	0.779367	0.814463	0.743861	0.675443	0.71397	0.753006	0.707062	0.684555	0.776234	0.796746	0.724678	0.670053	0.631561	0.54	0.675074	0.535748
13	7	22	NADA	0	HEALTHY	test	88	0.654291	0.670952	0.749254	0.775729	0.683727	0.772841	0.786987	0.765657	0.638737	0.790526	0.822689	0.762239	0.661663	0.740576	0.726897	0.709644	0.664432	0.777888	0.792012	0.754837	0.678188	0.657246	0.580935	0.700346	0.530471
13	8	21	NADA	0	HEALTHY	test	171	0.702572	0.654862	0.792337	0.708758	0.709065	0.772113	0.77996	0.656744	0.664709	0.771323	0.842143	0.672376	0.683393	0.731602	0.750355	0.62035	0.698769	0.776756	0.812352	0.675901	0.664686	0.592429	0.528868	0.646954	0.517977
13	8	22	NADA	0	HEALTHY	test	124	0.672427	0.63052	0.735175	0.742116	0.696464	0.734155	0.764102	0.743262	0.65602	0.747044	0.793736	0.741311	0.679443	0.707099	0.714959	0.708488	0.691023	0.7508	0.780129	0.751973	0.658118	0.654452	0.539038	0.669634	0.554137
13	9	11	NADA	0	HEALTHY	test	124	0.627496	0.564618	0.702321	0.669993	0.628792	0.656974	0.709394	0.644925	0.618359	0.679901	0.751119	0.693035	0.625169	0.632022	0.677355	0.628455	0.633459	0.678539	0.732694	0.679565	0.598448	0.569493	0.464039	0.586314	0.471848
13	9	12	NADA	0	HEALTHY	test	279	0.70279	0.882564	0.821574	0.813704	0.685046	0.923887	0.842596	0.80351	0.681562	0.93592	0.879556	0.832884	0.685709	0.905847	0.828294	0.784568	0.699749	0.929748	0.839403	0.807272	0.76859	0.734385	0.648559	0.759363	0.63076
13	10	11	NADA	0	HEALTHY	test	187	0.694234	0.795782	0.799992	0.78756	0.687031	0.871242	0.809215	0.772817	0.673707	0.882293	0.852577	0.80065	0.678439	0.832598	0.797278	0.750251	0.70022	0.885773	0.817567	0.78379	0.742151	0.704809	0.602294	0.723372	0.584637
13	10	12	NADA	0	HEALTHY	test	135	0.693943	0.735022	0.727003	0.72915	0.688487	0.813042	0.752264	0.727717	0.67248	0.8343	0.78049	0.749139	0.694566	0.759663	0.715437	0.703289	0.70734	0.835284	0.769887	0.738428	0.696214	0.643834	0.540779	0.658876	0.563221
14	7	21	NADA	0	HEALTHY	test	141	0.677933	0.677471	0.716426	0.703849	0.702561	0.770483	0.732787	0.70041	0.662198	0.76815	0.779483	0.711789	0.677488	0.736319	0.697327	0.65221	0.693662	0.783468	0.750978	0.715918	0.660649	0.642406	0.537001	0.673676	0.549809
14	7	22	NADA	0	HEALTHY	test	163	0.749472	0.849064	0.860764	0.862024	0.761138	0.908948	0.875058	0.850726	0.726672	0.914958	0.892114	0.850611	0.74202	0.875337	0.833006	0.816495	0.764381	0.910711	0.874975	0.84463	0.787114	0.758568	0.681039	0.771651	0.675626
14	8	21	NADA	0	HEALTHY	test	173	0.67304	0.71201	0.784813	0.734105	0.689627	0.811019	0.76746	0.68776	0.650855	0.816426	0.825092	0.71925	0.671078	0.77372	0.743639	0.651439	0.673998	0.81795	0.801616	0.70551	0.680162	0.629042	0.555839	0.675263	0.553157
14	8	22	NADA	0	HEALTHY	test	163	0.652656	0.719448	0.742068	0.73592	0.660383	0.809141	0.768326	0.736805	0.629335	0.819075	0.797226	0.743252	0.64636	0.770285	0.726202	0.696531	0.650175	0.811905	0.762388	0.73744	0.679117	0.661021	0.569412	0.682333	0.545617
14	9	11	NADA	0	HEALTHY	test	133	0.675809	0.686505	0.750291	0.735985	0.682166	0.780872	0.767939	0.706911	0.655115	0.774986	0.80531	0.736455	0.674871	0.74672	0.734303	0.677403	0.68538	0.784476	0.784143	0.716602	0.660368	0.611974	0.52491	0.658118	0.534088
14	9	12	NADA	0	HEALTHY	test	264	0.670989	0.878474	0.785907	0.808439	0.663906	0.925759	0.802524	0.781379	0.660701	0.935175	0.84932	0.81246	0.655798	0.901793	0.80007	0.770118	0.670442	0.931878	0.809894	0.786579	0.735708	0.723348	0.619566	0.739188	0.607378
14	10	11	NADA	0	HEALTHY	test	164	0.728032	0.794447	0.766236	0.78405	0.732734	0.869487	0.783122	0.763193	0.701208	0.875111	0.820518	0.797115	0.721564	0.834575	0.76051	0.751135	0.727648	0.866912	0.791547	0.781067	0.744715	0.703316	0.626325	0.746753	0.626207
14	10	12	NADA	0	HEALTHY	test	108	0.665383	0.685285	0.707462	0.670684	0.682034	0.760059	0.725538	0.684367	0.633525	0.776962	0.764937	0.677579	0.651331	0.737053	0.661535	0.623989	0.687643	0.792215	0.751877	0.687293	0.6287	0.610482	0.518422	0.65274	0.523654
15	7	21	NADA	0	HEALTHY	test	161	0.715062	0.72328	0.814035	0.776251	0.726435	0.799473	0.821822	0.735051	0.685265	0.802553	0.857701	0.760098	0.71128	0.775951	0.805214	0.71979	0.724281	0.805334	0.850574	0.754053	0.708928	0.650527	0.57662	0.691655	0.582704
15	7	22	NADA	0	HEALTHY	test	140	0.721309	0.782198	0.760492	0.777741	0.736985	0.863941	0.81628	0.786319	0.705568	0.873806	0.833031	0.795147	0.731824	0.833539	0.760785	0.737003	0.73121	0.862293	0.822839	0.804971	0.73729	0.727827	0.61325	0.712376	0.603503
15	8	21	NADA	0	HEALTHY	test	145	0.638941	0.655903	0.850722	0.711427	0.657828	0.731781	0.831487	0.643095	0.613355	0.735424	0.85914	0.669285	0.645062	0.711395	0.791985	0.640846	0.659116	0.749698	0.858195	0.660719	0.636284	0.579082	0.498776	0.60791	0.506356
15	8	22	NADA	0	HEALTHY	test	136	0.679891	0.672827	0.834107	0.749947	0.704635	0.763898	0.813926	0.723592	0.641805	0.743908	0.851366	0.732122	0.680619	0.720941	0.790842	0.690653	0.688834	0.768424	0.833344	0.727335	0.659949	0.6161	0.526183	0.64069	0.536262
15	9	11	NADA	0	HEALTHY	test	103	0.663954	0.577621	0.668301	0.68502	0.67731	0.675321	0.676089	0.676406	0.632282	0.684709	0.704117	0.675109	0.646309	0.633477	0.635804	0.621821	0.673879	0.689726	0.704264	0.669336	0.599049	0.573031	0.481383	0.610054	0.492656
15	9	12	NADA	0	HEALTHY	test	276	0.715919	0.920365	0.867832	0.868734	0.694224	0.959901	0.886339	0.857547	0.688107	0.971305	0.908817	0.872374	0.699235	0.940497	0.87102	0.839949	0.719229	0.958347	0.890074	0.853174	0.799021	0.768822	0.678492	0.783211	0.658784
15	10	11	NADA	0	HEALTHY	test	173	0.761543	0.838426	0.83057	0.82914	0.762124	0.908748	0.839802	0.820169	0.743156	0.915526	0.870117	0.826639	0.758393	0.876293	0.814804	0.789677	0.774589	0.909858	0.858733	0.823149	0.782762	0.739984	0.662362	0.760338	0.654446
15	10	12	NADA	0	HEALTHY	test	118	0.698432	0.695351	0.770675	0.759509	0.699734	0.782727	0.796084	0.764445	0.677743	0.788884	0.811557	0.761903	0.680988	0.756406	0.743949	0.724215	0.708423	0.795207	0.798652	0.7723	0.691411	0.665995	0.557429	0.672431	0.566641
16	7	21	NADA	0	HEALTHY	test	123	0.658676	0.605497	0.761848	0.705865	0.677897	0.714864	0.772284	0.657035	0.631782	0.707293	0.810268	0.676626	0.658751	0.703054	0.724325	0.6285	0.678204	0.725451	0.804724	0.675134	0.597184	0.53869	0.478901	0.587413	0.471094
16	7	22	NADA	0	HEALTHY	test	121	0.724781	0.800316	0.837101	0.81188	0.745243	0.873299	0.856486	0.829472	0.695256	0.883665	0.868982	0.824887	0.714014	0.845591	0.822036	0.800535	0.732868	0.872749	0.869723	0.836992	0.736971	0.732043	0.642714	0.750079	0.617329
16	8	21	NADA	0	HEALTHY	test	140	0.668913	0.568871	0.765186	0.651778	0.678371	0.680106	0.733733	0.596794	0.636839	0.692665	0.792405	0.615101	0.658144	0.660553	0.704563	0.571266	0.673221	0.699401	0.776594	0.617745	0.60358	0.537291	0.458083	0.583637	0.458481
16	8	22	NADA	0	HEALTHY	test	143	0.715078	0.731769	0.816995	0.778611	0.739217	0.8176	0.81244	0.745198	0.689128	0.8171	0.839249	0.743642	0.715731	0.78967	0.786503	0.710959	0.72931	0.815137	0.837332	0.753887	0.701736	0.654612	0.588991	0.690813	0.570272
16	9	11	NADA	0	HEALTHY	test	95	0.627461	0.465589	0.582041	0.627493	0.632806	0.556543	0.585036	0.582814	0.588646	0.548479	0.636746	0.604141	0.618549	0.489604	0.525763	0.548659	0.64307	0.572093	0.62775	0.60538	0.532867	0.47717	0.394476	0.518262	0.425681
16	9	12	NADA	0	HEALTHY	test	236	0.724445	0.882981	0.838718	0.856187	0.724403	0.92558	0.862403	0.837969	0.713181	0.94397	0.898808	0.864573	0.722568	0.91275	0.854105	0.818902	0.736681	0.941538	0.882142	0.853268	0.782187	0.762395	0.668592	0.779379	0.646758
16	10	11	NADA	0	HEALTHY	test	173	0.731564	0.860743	0.858656	0.805686	0.737657	0.911291	0.866682	0.805542	0.707418	0.915423	0.895108	0.821104	0.740989	0.892449	0.842937	0.784067	0.747186	0.906576	0.88282	0.818942	0.776434	0.746489	0.653822	0.75214	0.652195
16	10	12	NADA	0	HEALTHY	test	114	0.74279	0.692781	0.781689	0.786861	0.767393	0.78925	0.811841	0.782313	0.720546	0.813602	0.84653	0.789411	0.742016	0.744103	0.752607	0.73039	0.764767	0.825482	0.820257	0.774484	0.725072	0.680036	0.574576	0.708922	0.588693
17	7	21	NADA	0	HEALTHY	test	145	0.622491	0.623839	0.792947	0.68309	0.657652	0.722116	0.780782	0.649514	0.61213	0.718696	0.801502	0.661946	0.625746	0.702093	0.738162	0.596871	0.653027	0.727145	0.800006	0.655178	0.61276	0.5679	0.479613	0.604119	0.488349
17	7	22	NADA	0	HEALTHY	test	147	0.779324	0.813987	0.851524	0.849059	0.771929	0.866335	0.864463	0.851832	0.746008	0.883744	0.886091	0.857073	0.774888	0.836989	0.830842	0.813349	0.77832	0.881778	0.875549	0.853338	0.782012	0.760108	0.68224	0.783765	0.696918
17	8	21	NADA	0	HEALTHY	test	196	0.688182	0.740913	0.831043	0.745559	0.685404	0.831122	0.80863	0.676574	0.666884	0.836661	0.858251	0.721278	0.67705	0.803774	0.805475	0.67037	0.69487	0.845731	0.839844	0.713923	0.694564	0.62804	0.558434	0.674582	0.532024
17	8	22	NADA	0	HEALTHY	test	173	0.745353	0.788197	0.88745	0.812629	0.739964	0.856644	0.874123	0.774087	0.705369	0.855082	0.894089	0.807794	0.734098	0.833288	0.861418	0.754877	0.752657	0.869814	0.901863	0.795484	0.755814	0.688983	0.618558	0.716057	0.618671
17	9	11	NADA	0	HEALTHY	test	88	0.630347	0.529766	0.576015	0.56526	0.663672	0.60928	0.599424	0.563008	0.61314	0.590591	0.615563	0.55463	0.653831	0.578469	0.529032	0.504141	0.668947	0.632344	0.615114	0.57472	0.53063	0.469207	0.388729	0.531303	0.447166
17	9	12	NADA	0	HEALTHY	test	229	0.739195	0.84919	0.846271	0.846323	0.727219	0.904283	0.861167	0.835014	0.712753	0.918884	0.887472	0.846287	0.726085	0.885493	0.840514	0.809235	0.737978	0.907561	0.871305	0.837411	0.78453	0.752265	0.671396	0.775286	0.666683
17	10	11	NADA	0	HEALTHY	test	160	0.713632	0.76221	0.812713	0.784861	0.727376	0.843762	0.835115	0.784159	0.69796	0.852966	0.865303	0.79064	0.716971	0.816537	0.798402	0.745864	0.732664	0.858392	0.850166	0.784732	0.737241	0.704498	0.6052	0.71833	0.61794
17	10	12	NADA	0	HEALTHY	test	139	0.667751	0.743345	0.816644	0.752984	0.682083	0.817149	0.831665	0.739272	0.643502	0.823896	0.852604	0.738186	0.666335	0.795789	0.786688	0.687934	0.68547	0.812185	0.852753	0.741631	0.684012	0.641553	0.559367	0.651005	0.564748
18	7	21	NADA	0	HEALTHY	test	156	0.675444	0.740508	0.772037	0.751283	0.710447	0.818924	0.796514	0.757162	0.657527	0.818674	0.820739	0.761018	0.675448	0.780318	0.767791	0.715752	0.689638	0.824507	0.802077	0.746753	0.696502	0.677404	0.580759	0.694315	0.580652
18	7	22	NADA	0	HEALTHY	test	210	0.71582	0.877582	0.827307	0.799548	0.703579	0.921931	0.832572	0.803467	0.690472	0.933626	0.866418	0.813219	0.702596	0.914229	0.819031	0.75562	0.721829	0.928484	0.846613	0.800883	0.764108	0.735775	0.63192	0.73511	0.623281
18	8	21	NADA	0	HEALTHY	test	199	0.712273	0.777756	0.842768	0.776251	0.706649	0.851959	0.838833	0.731039	0.684343	0.861331	0.879653	0.756403	0.699165	0.823365	0.823969	0.711906	0.717572	0.859267	0.855269	0.75261	0.727608	0.666992	0.585739	0.708652	0.567111
18	8	22	NADA	0	HEALTHY	test	189	0.694051	0.81024	0.775873	0.789638	0.69859	0.874343	0.800212	0.76157	0.670145	0.892545	0.835298	0.792931	0.689923	0.836284	0.773831	0.747941	0.701137	0.892925	0.806335	0.77379	0.734893	0.70536	0.622449	0.728551	0.60127
18	9	11	NADA	0	HEALTHY	test	127	0.664322	0.602868	0.717763	0.685197	0.672	0.728591	0.722183	0.664631	0.631973	0.719129	0.78986	0.694777	0.667503	0.656045	0.706313	0.631463	0.677736	0.731274	0.755598	0.68263	0.639845	0.571443	0.494663	0.625844	0.503929
18	9	12	NADA	0	HEALTHY	test	271	0.702608	0.8941	0.846256	0.837569	0.673368	0.944033	0.861297	0.815802	0.683348	0.953897	0.892302	0.851837	0.69013	0.918064	0.850657	0.791679	0.706259	0.950203	0.871445	0.829155	0.782084	0.737957	0.644824	0.756453	0.632226
18	10	11	NADA	0	HEALTHY	test	172	0.68419	0.756227	0.779884	0.762273	0.680397	0.842806	0.797783	0.750673	0.657825	0.856766	0.825618	0.77531	0.674215	0.810161	0.770047	0.722464	0.701663	0.86163	0.811799	0.75729	0.7189	0.679796	0.578103	0.702841	0.586512
18	10	12	NADA	0	HEALTHY	test	167	0.69842	0.725098	0.807505	0.763137	0.708516	0.821418	0.837104	0.739813	0.679295	0.822357	0.847763	0.768603	0.698549	0.773316	0.796502	0.724995	0.708367	0.822234	0.833991	0.763111	0.721698	0.6628	0.574794	0.699916	0.585134
19	7	21	NADA	0	HEALTHY	test	179	0.694557	0.779401	0.806347	0.764547	0.683842	0.84637	0.819867	0.741326	0.658971	0.856325	0.84525	0.744169	0.686075	0.810032	0.790548	0.709292	0.689523	0.848178	0.842248	0.751561	0.716805	0.677633	0.58669	0.683801	0.58813
19	7	22	NADA	0	HEALTHY	test	194	0.716707	0.87288	0.842729	0.822242	0.705925	0.93322	0.847179	0.808764	0.692279	0.933441	0.886451	0.833079	0.702028	0.899469	0.831507	0.780714	0.709566	0.935977	0.867273	0.814358	0.776313	0.734708	0.646746	0.756565	0.655809
19	8	21	NADA	0	HEALTHY	test	227	0.709038	0.799059	0.857491	0.782979	0.706619	0.858515	0.84902	0.733574	0.693184	0.889495	0.877697	0.766309	0.69906	0.830188	0.829738	0.703123	0.717265	0.875597	0.878929	0.745532	0.735149	0.673709	0.604395	0.71467	0.578932
19	8	22	NADA	0	HEALTHY	test	245	0.737066	0.885511	0.852554	0.823791	0.729609	0.92768	0.865614	0.81137	0.72023	0.935791	0.897881	0.830711	0.721683	0.90322	0.855892	0.785211	0.737977	0.930746	0.880281	0.808483	0.785595	0.744614	0.668397	0.762137	0.660929
19	9	11	NADA	0	HEALTHY	test	92	0.658721	0.488892	0.580065	0.684138	0.682163	0.597873	0.618572	0.65185	0.643492	0.579536	0.61091	0.654106	0.697828	0.527196	0.541623	0.617146	0.685701	0.609935	0.621243	0.670927	0.536029	0.500019	0.433309	0.555306	0.4583
19	9	12	NADA	0	HEALTHY	test	229	0.725076	0.888288	0.857712	0.827444	0.714605	0.940609	0.864445	0.820277	0.694837	0.939713	0.895148	0.839973	0.711962	0.913372	0.851576	0.798874	0.728245	0.938395	0.869783	0.825086	0.779782	0.746881	0.640538	0.75122	0.635706
19	10	11	NADA	0	HEALTHY	test	162	0.755952	0.817236	0.849538	0.837796	0.753279	0.87626	0.859973	0.814953	0.71141	0.885498	0.894517	0.834919	0.747804	0.840792	0.837882	0.782115	0.757276	0.879146	0.893471	0.826556	0.759494	0.720325	0.628478	0.732909	0.651546
19	10	12	NADA	0	HEALTHY	test	124	0.684045	0.669713	0.723042	0.68911	0.685012	0.741825	0.741088	0.68606	0.653711	0.739455	0.775414	0.676378	0.680711	0.70768	0.705104	0.662984	0.691857	0.758938	0.769403	0.699792	0.645736	0.607419	0.525249	0.629329	0.545828
20	7	21	NADA	0	HEALTHY	test	164	0.686124	0.747129	0.852552	0.746373	0.683108	0.819805	0.841405	0.718472	0.657592	0.832744	0.868402	0.728146	0.681381	0.810336	0.807364	0.687656	0.697062	0.827878	0.863049	0.732983	0.704238	0.648222	0.564433	0.674602	0.561159
20	7	22	NADA	0	HEALTHY	test	227	0.736412	0.907821	0.87122	0.875758	0.73302	0.943021	0.875226	0.866532	0.7125	0.958831	0.914293	0.882859	0.718271	0.932146	0.871005	0.842738	0.737967	0.95059	0.893041	0.870116	0.794178	0.786107	0.692293	0.790583	0.658396
20	8	21	NADA	0	HEALTHY	test	211	0.701959	0.761661	0.821428	0.741787	0.690519	0.8354	0.807798	0.688305	0.677016	0.838489	0.84975	0.725806	0.682572	0.80229	0.77995	0.66044	0.693357	0.834018	0.824546	0.704946	0.700362	0.61698	0.569608	0.679286	0.563105
20	8	22	NADA	0	HEALTHY	test	223	0.690318	0.787364	0.803565	0.760639	0.676364	0.857562	0.807485	0.74575	0.674052	0.873054	0.853283	0.77337	0.676499	0.840087	0.798569	0.714756	0.694027	0.871997	0.833478	0.7566	0.722662	0.690233	0.591914	0.709149	0.572184
20	9	11	NADA	0	HEALTHY	test	88	0.65436	0.533937	0.690271	0.69949	0.695932	0.638353	0.735139	0.693518	0.621231	0.627145	0.73529	0.676433	0.69025	0.616689	0.661513	0.644752	0.690372	0.66763	0.738353	0.673255	0.603197	0.534324	0.457792	0.587683	0.485236
20	9	12	NADA	0	HEALTHY	test	242	0.753473	0.891621	0.846505	0.839027	0.747232	0.943832	0.85943	0.834843	0.735708	0.951505	0.894116	0.8508	0.745468	0.910544	0.854933	0.809525	0.763888	0.947522	0.879292	0.843055	0.798561	0.761391	0.6742	0.773781	0.674682
20	10	11	NADA	0	HEALTHY	test	215	0.730085	0.858043	0.822085	0.802727	0.729595	0.915851	0.821147	0.790989	0.703989	0.919479	0.863638	0.815511	0.719425	0.878287	0.819089	0.760477	0.73865	0.920114	0.848682	0.7986	0.769962	0.735626	0.644823	0.745471	0.642423
20	10	12	NADA	0	HEALTHY	test	98	0.686687	0.673039	0.770901	0.717357	0.715703	0.762512	0.802238	0.723143	0.651247	0.764477	0.786819	0.722321	0.703941	0.735977	0.725865	0.670182	0.715962	0.75698	0.815299	0.707892	0.657347	0.619904	0.500024	0.625177	0.53925
21	7	21	NADA	0	HEALTHY	test	174	0.66759	0.741334	0.797318	0.744732	0.678341	0.827993	0.795558	0.727262	0.629237	0.846849	0.831114	0.73857	0.662471	0.793755	0.758834	0.691653	0.675739	0.834014	0.817566	0.734571	0.690478	0.64944	0.562739	0.676395	0.562331
21	7	22	NADA	0	HEALTHY	test	222	0.724383	0.887627	0.815687	0.79639	0.703827	0.928649	0.824334	0.785369	0.710501	0.939696	0.867467	0.799374	0.723042	0.913324	0.803208	0.749446	0.723387	0.943711	0.850867	0.794884	0.771096	0.725953	0.648164	0.730114	0.65372
21	8	21	NADA	0	HEALTHY	test	179	0.644669	0.677299	0.803304	0.712252	0.643401	0.787282	0.793025	0.663712	0.615046	0.780035	0.825376	0.693258	0.63309	0.742893	0.765378	0.63531	0.647904	0.78443	0.829217	0.681917	0.634759	0.573952	0.504539	0.623478	0.508226
21	8	22	NADA	0	HEALTHY	test	223	0.7355	0.857252	0.831329	0.839214	0.719087	0.907879	0.838035	0.817548	0.715779	0.920606	0.881172	0.83975	0.718534	0.877708	0.843066	0.777837	0.738569	0.918445	0.866585	0.815011	0.783856	0.72923	0.654548	0.766347	0.645802
21	9	11	NADA	0	HEALTHY	test	120	0.656784	0.65526	0.748941	0.745395	0.655974	0.725534	0.751984	0.709723	0.638515	0.732875	0.806862	0.733578	0.647285	0.708818	0.731118	0.697955	0.66288	0.733837	0.787193	0.717201	0.633641	0.59761	0.510968	0.638357	0.521009
21	9	12	NADA	0	HEALTHY	test	250	0.700472	0.928431	0.867435	0.859144	0.698538	0.966675	0.883938	0.852197	0.686987	0.970669	0.908369	0.868283	0.68644	0.954345	0.871667	0.82745	0.711056	0.961042	0.901473	0.856241	0.788116	0.774134	0.675059	0.781668	0.657262
21	10	11	NADA	0	HEALTHY	test	192	0.720761	0.858278	0.837991	0.84021	0.729842	0.919699	0.842402	0.818887	0.697903	0.913544	0.881351	0.844657	0.72119	0.899885	0.824211	0.795178	0.737869	0.92068	0.865244	0.826986	0.768395	0.736958	0.638566	0.752772	0.644642
21	10	12	NADA	0	HEALTHY	test	108	0.744005	0.717828	0.780969	0.78887	0.75986	0.802693	0.802159	0.788616	0.712647	0.797512	0.827079	0.781657	0.743633	0.748165	0.749198	0.721632	0.74203	0.799103	0.831058	0.780827	0.741004	0.669382	0.599358	0.696984	0.589263
