# Supplementary material for: Tox_(R)CNN: Deep learning-based nuclei profiling tool for drug toxicity screening
Source: PLoS Comput Biol. 2018 Nov 30;14(11):e1006238. doi: 10.1371/journal.pcbi.1006238 (PMC6291153; doi:10.1371/journal.pcbi.1006238)
Supplement: S1 File — Compressed file containing processed data represented in figure’s graphics. (ZIP) [file pcbi.1006238.s010.zip › Fig1j/readme_Fig1j.txt]

represented boxplots of 5 correlations:
CNN Nuc: Pearson R (Group Count VS mean_P_H_r[1-5]_nucleo)
CNN Nuc_Ring: Pearson R (Group Count VS mean_P_H_r[1-5]_ring)
CNN Cell: Pearson R (Group Count VS mean_P_H_r[1-5]_cito)
CNN All: Pearson R (Group Count VS mean_P_H_r[1-5]_all)
CNN 4crops: Pearson R (Group Count VS mean_P_H_r[1-5]_4crops)
