# Supplementary material for: Tox_(R)CNN: Deep learning-based nuclei profiling tool for drug toxicity screening
Source: PLoS Comput Biol. 2018 Nov 30;14(11):e1006238. doi: 10.1371/journal.pcbi.1006238 (PMC6291153; doi:10.1371/journal.pcbi.1006238)
Supplement: S1 File — Compressed file containing processed data represented in figure’s graphics. (ZIP) [file pcbi.1006238.s010.zip › Fig2_S2/Fig2_S2.xlsx]

## Sheet: Sheet1
Row	Column	Treatment	TreatmentConcentration	RealSet	well_zscore_GroupCount	well_zscore_mean_Caspasas_Nucleo_Cito	well_zscore_mean_Mean_mtracker_cito	well_zscore_mean_Prediction_P_H_r1_cito	well_zscore_mean_Prediction_P_H_r2_all	well_zscore_mean_Prediction_P_H_r3_ring	well_zscore_mean_Prediction_P_H_r4_nucleo	well_zscore_mean_Prediction_P_H_r1_4crops
7	21	NADA	0	test	0.58469	0.309192	-0.112447	1.09108	0.320162	0.430521	2.66341	0.9213
7	22	NADA	0	test	0.107132	-2.06899	0.558444	1.58543	1.48206	1.69927	4.19922	2.37954
8	21	NADA	0	test	1.31631	-0.51693	-0.475943	1.29626	0.321433	0.239127	2.54915	0.988846
8	22	NADA	0	test	0.393667	-0.00964569	0.318535	0.926421	0.495047	0.702261	3.20935	1.21409
9	11	NADA	0	test	-0.408631	-0.448914	0.595229	0.358259	-0.10655	0.408266	3.3272	0.54681
9	12	NADA	0	test	5.42713	-1.42784	2.57568	2.186	2.06181	2.20318	4.44864	3.11571
10	11	NADA	0	test	2.00399	-1.17075	2.27245	1.64483	1.57077	1.64751	4.42624	2.41536
10	12	NADA	0	test	0.17017	-0.303261	-0.50293	1.06937	0.884323	1.04983	3.77693	1.68201
3	11	DMSO	0	test	-0.23671	-0.239462	0.40961	-0.161606	0.579302	0.656316	0.827273	0.551817
3	12	DMSO	0	test	0.561767	-1.16786	0.171904	1.14508	1.26229	1.52006	0.957122	1.24468
4	11	DMSO	0	test	0.294335	0.314823	0.80571	0.0453278	0.373969	0.289695	0.124041	0.36599
4	12	DMSO	0	test	0.33636	-0.194649	0.441517	0.480475	0.516586	0.33784	0.228482	0.330288
5	11	DMSO	0	test	1.50924	-1.14502	0.720953	1.41843	1.38417	1.21687	1.43762	1.4999
5	12	DMSO	0	test	0.588511	-1.47925	1.39848	0.822969	0.852186	0.83804	0.980499	1.00861
6	11	DMSO	0	test	0.861674	1.64362	-0.0808757	0.361542	0.1412	0.146046	-0.266873	0.0872266
6	12	DMSO	0	test	1.2953	1.07218	1.96237	0.619489	0.758632	0.647729	-0.0744088	0.606137
7	11	DMSO	0	test	0.521653	-0.0247491	1.33626	0.0108851	0.00200483	0.0121808	0.0114648	0.0363428
7	12	DMSO	0	test	0.42041	0.379458	0.406157	0.4005	0.112661	0.198869	0.0217631	0.2013
8	11	DMSO	0	test	0.884597	-0.244098	1.57432	0.590191	0.904697	0.830307	0.653599	0.838926
8	12	DMSO	0	test	0.649638	0.919291	0.527292	0.710427	0.463252	0.52773	-0.0993676	0.393387
9	21	DMSO	0	test	1.08326	-0.591487	-0.146838	0.802007	-0.166884	-0.400622	-0.347274	-0.274779
9	22	DMSO	0	test	0.620985	-0.243254	-0.408047	0.79615	0.668421	0.727461	0.865008	0.843645
10	21	DMSO	0	test	0.357373	1.5757	-0.393655	0.0579736	-1.57835	-2.07215	-2.76906	-1.99534
10	22	DMSO	0	test	-1.60635	1.91725	-1.14642	-1.92043	-2.00928	-1.88676	-1.85194	-2.00221
11	21	DMSO	0	test	-0.563359	-0.125839	-1.06059	-0.392448	-0.848615	-0.727292	0.199779	-0.567632
11	22	DMSO	0	test	-1.78782	0.596493	-1.09173	-2.19492	-1.52716	-1.18023	-1.04681	-1.32176
12	21	DMSO	0	test	-1.61017	0.901014	-1.25797	-1.83711	-1.2243	-1.11855	-0.417288	-0.84987
12	22	DMSO	0	test	-1.26059	0.660457	-0.783248	-1.41499	-1.77188	-1.8543	-1.63548	-1.81527
13	21	DMSO	0	test	0.317258	-1.75126	0.218475	0.864966	0.925702	0.960889	1.23621	1.05034
13	22	DMSO	0	test	-1.09822	-0.689308	-1.29964	-0.75645	-0.955322	-0.665327	-0.182702	-0.781313
14	21	DMSO	0	test	-0.303568	-1.30764	-0.328173	0.634336	0.936747	0.952031	1.12987	0.836883
14	22	DMSO	0	test	-1.83557	-0.776425	-1.97586	-1.08279	0.199985	0.0431635	0.0184709	-0.287291
11	7	5FLUO	0.625	test	0.544575	-0.794047	2.06926	-0.39487	-0.118395	-0.418548	-1.58393	-0.698561
11	8	5FLUO	0.625	test	0.126235	-1.53031	2.77512	-0.394021	0.193626	-0.145865	-1.20846	-0.4977
12	7	5FLUO	0.625	test	-1.04856	0.0370777	1.13304	-1.69943	-0.920273	-1.02724	-1.50259	-1.4676
12	8	5FLUO	0.625	test	-1.06193	-1.50206	-0.291365	-1.55143	-0.523724	-0.974756	-0.796772	-1.22056
9	7	5FLUO	1.25	test	-0.416271	1.13307	0.507331	-1.96613	-1.29696	-1.6788	-4.4481	-2.26027
9	8	5FLUO	1.25	test	-0.269184	1.04075	0.550552	-1.82044	-0.995244	-1.57837	-3.3037	-1.9506
10	7	5FLUO	1.25	test	-0.620666	0.702836	-0.692508	-2.16027	-0.864082	-1.52075	-3.93532	-2.16263
10	8	5FLUO	1.25	test	-0.574821	0.515604	0.354405	-1.50338	-0.493007	-0.928666	-3.24842	-1.60287
7	7	5FLUO	2.5	test	-0.658871	4.76794	1.43115	-3.51467	-3.13382	-2.85268	-7.69624	-3.80823
7	8	5FLUO	2.5	test	-0.750562	7.47462	1.03245	-3.92502	-2.76019	-2.73489	-6.91469	-3.54563
8	7	5FLUO	2.5	test	-1.74579	4.2063	-0.516294	-4.73989	-4.13414	-3.70016	-7.85803	-4.59122
8	8	5FLUO	2.5	test	-0.760113	2.74862	-0.0252322	-3.3827	-1.9628	-2.19421	-5.93177	-2.91428
5	7	5FLUO	5	test	-2.48696	20.682	-1.24216	-6.73009	-6.2818	-5.07337	-10.7442	-5.96386
5	8	5FLUO	5	test	-2.50989	18.0556	-1.58401	-6.59368	-5.51339	-4.49644	-9.70927	-5.37289
6	7	5FLUO	5	test	-2.252	10.5158	-1.93916	-6.42349	-5.88105	-4.99439	-9.7918	-5.68903
6	8	5FLUO	5	test	-2.16795	8.4184	-1.26984	-6.24342	-5.25701	-4.31901	-8.72956	-4.86915
4	7	5FLUO	10	test	-3.32364	45.9709	-2.58439	-6.89678	-6.39809	-4.96044	-8.60366	-5.67426
4	8	5FLUO	10	test	-3.33129	49.7797	-2.9152	-7.42704	-6.49666	-5.24857	-8.97821	-5.73366
13	7	5FLUO	10	test	-3.81075	57.0061	-3.13301	-7.44669	-6.85118	-5.45579	-9.54287	-6.20055
13	8	5FLUO	10	test	-3.54905	52.477	-3.25688	-7.4994	-6.90697	-5.51056	-9.40425	-6.22487
11	19	Acetaminophen	2.5	test	-0.194684	-0.165494	-0.604355	0.182927	-0.30072	-0.0144148	1.91496	0.24178
11	20	Acetaminophen	2.5	test	-0.188954	-1.925	0.42337	1.31604	1.37029	1.59864	3.75987	2.23163
12	19	Acetaminophen	2.5	test	-0.0170329	-2.17623	-0.391676	1.68243	1.69268	2.00804	4.37152	2.48048
12	20	Acetaminophen	2.5	test	0.959096	-1.47936	-0.195982	1.57872	1.28714	1.26835	3.80622	1.90823
9	19	Acetaminophen	5	test	2.32682	-1.61737	-0.631385	1.93508	1.66851	1.79478	3.50503	2.43809
9	20	Acetaminophen	5	test	0.74324	-2.03211	-0.125219	1.39421	1.10932	1.34659	3.53645	1.87637
10	19	Acetaminophen	5	test	0.794816	0.470152	-0.139158	0.885626	-1.67735	-3.39141	-1.42007	-2.44746
10	20	Acetaminophen	5	test	1.41946	-0.155922	0.694535	1.2456	0.613604	0.55159	2.17948	0.982228
7	19	Acetaminophen	10	test	1.45576	-1.77279	0.511058	1.47411	1.39914	1.60152	1.9484	1.74245
7	20	Acetaminophen	10	test	1.35833	-1.8953	0.129648	1.4108	1.2497	1.21809	2.01667	1.52897
8	19	Acetaminophen	10	test	1.82252	-1.8988	0.743598	1.30073	1.21871	1.12167	1.66728	1.45858
8	20	Acetaminophen	10	test	1.24945	-1.21685	0.670017	1.27055	0.666897	0.831097	1.73218	1.0273
5	19	Acetaminophen	25	test	0.445243	1.90194	-0.363831	-0.36427	-0.837684	-0.642018	-2.87335	-1.01841
5	20	Acetaminophen	25	test	1.1845	3.01492	-0.0932316	-0.00815171	-0.270162	-0.24479	-2.87812	-0.58363
6	19	Acetaminophen	25	test	-0.721909	2.26154	-0.379205	-1.32251	-1.34569	-1.30792	-3.79652	-1.8169
6	20	Acetaminophen	25	test	0.869315	1.20339	0.00566979	0.524724	0.312553	0.453983	-2.38406	-0.306437
4	19	Acetaminophen	50	test	-1.84513	7.20205	-1.78401	-4.05183	-3.95892	-2.78229	-8.59038	-3.90927
4	20	Acetaminophen	50	test	-1.55859	6.88349	-1.68045	-3.68502	-2.94637	-2.29668	-7.65294	-3.42669
13	19	Acetaminophen	50	test	-2.83463	5.96219	-1.43052	-6.10956	-4.67	-3.65687	-8.21162	-4.48947
13	20	Acetaminophen	50	test	-2.89193	7.72707	-2.35662	-6.21622	-4.3218	-3.93668	-8.22605	-4.53644
11	9	CICLOFOSFAMIDE	0.625	test	0.638177	-0.417275	0.534118	0.824758	0.797618	0.780196	2.70312	1.30324
11	10	CICLOFOSFAMIDE	0.625	test	0.4185	-0.0770419	0.0344162	0.711078	0.688735	0.472223	2.34093	1.01319
12	9	CICLOFOSFAMIDE	0.625	test	0.105222	-1.50767	0.133266	0.681838	0.958219	0.812097	2.68767	1.24503
12	10	CICLOFOSFAMIDE	0.625	test	0.769983	-0.231726	0.543809	1.13031	0.874638	0.902372	2.67558	1.37253
9	9	CICLOFOSFAMIDE	1.25	test	0.523563	-0.670938	0.700007	0.221891	0.259797	0.00643711	0.221176	0.0764112
9	10	CICLOFOSFAMIDE	1.25	test	0.6611	0.125067	0.701857	0.582166	0.568505	0.50949	1.0651	0.725873
10	9	CICLOFOSFAMIDE	1.25	test	-0.571	0.0656474	0.988606	-0.494301	0.344716	0.184851	0.404554	0.35082
10	10	CICLOFOSFAMIDE	1.25	test	0.823469	-0.488475	0.553688	0.78449	0.612419	0.517991	0.763302	0.660649
7	9	CICLOFOSFAMIDE	2.5	test	0.147247	1.43378	0.240581	-0.478653	0.0346702	0.00338322	-2.90275	-0.643765
7	10	CICLOFOSFAMIDE	2.5	test	0.445243	1.77874	0.288128	-0.528618	-0.171254	-0.1063	-3.66285	-0.978368
8	9	CICLOFOSFAMIDE	2.5	test	0.554127	0.626287	0.503265	-0.333997	-0.0302106	-0.021347	-2.92671	-0.599507
8	10	CICLOFOSFAMIDE	2.5	test	0.764252	2.80966	0.920532	-0.0763168	-0.125265	0.0806612	-2.78341	-0.629601
5	9	CICLOFOSFAMIDE	5	test	-2.1584	13.9694	-1.73818	-6.19921	-5.30705	-4.42385	-9.15188	-5.14438
5	10	CICLOFOSFAMIDE	5	test	-2.26538	9.09813	-2.29705	-6.20615	-5.66857	-4.55274	-9.4021	-5.3772
6	9	CICLOFOSFAMIDE	5	test	-2.37235	8.09753	-2.40007	-6.31949	-5.04308	-4.01475	-8.51646	-4.91445
6	10	CICLOFOSFAMIDE	5	test	-1.71905	8.36288	-0.929819	-5.22801	-4.24557	-3.39692	-7.09604	-4.19377
4	9	CICLOFOSFAMIDE	10	test	-3.05812	37.0703	-3.24169	-7.03847	-6.07273	-4.59031	-7.53113	-5.06796
4	10	CICLOFOSFAMIDE	10	test	-2.99317	31.4185	-2.86328	-6.88481	-6.41286	-5.00337	-8.69027	-5.44969
13	9	CICLOFOSFAMIDE	10	test	-3.86997	25.8116	-2.81334	-7.36532	-6.68208	-4.83605	-8.26426	-5.79142
13	10	CICLOFOSFAMIDE	10	test	-3.8757	75.5106	-3.11031	-7.44686	-6.97367	-5.42007	-9.70654	-6.35241
11	5	DOXO	0.312	test	-3.06576	-0.495541	-2.39264	-6.10569	-5.12155	-4.67364	-10.2991	-6.2342
11	6	DOXO	0.312	test	-2.63405	0.726642	-0.334961	-5.65792	-4.83983	-4.84387	-11.5605	-6.3935
12	5	DOXO	0.312	test	-2.34561	0.029258	-1.84128	-5.8167	-4.82035	-4.91247	-10.0935	-6.41753
12	6	DOXO	0.312	test	-2.62641	-0.390887	-1.77669	-5.73101	-4.4869	-4.22648	-11.3463	-6.30403
9	5	DOXO	0.625	test	-2.35898	5.35118	-0.780187	-6.07064	-5.61241	-5.40407	-13.0645	-6.62293
9	6	DOXO	0.625	test	-2.32841	1.81013	-1.36873	-6.3794	-5.65088	-5.55091	-13.0786	-6.84359
10	5	DOXO	0.625	test	-3.28735	4.86075	-2.9708	-6.85727	-5.74597	-5.44621	-9.96878	-6.37046
10	6	DOXO	0.625	test	-1.94828	1.71959	-1.00536	-5.72625	-4.98362	-4.90086	-13.1621	-6.44622
7	5	DOXO	1.25	test	-2.5863	7.87723	-1.19105	-6.79621	-6.24811	-5.91094	-14.1629	-6.93313
7	6	DOXO	1.25	test	-3.09442	6.37503	-1.78446	-7.2408	-6.53024	-6.13905	-13.9004	-7.06157
8	5	DOXO	1.25	test	-2.96261	10.4853	-2.03187	-7.05128	-6.57885	-6.21035	-13.9432	-7.08174
8	6	DOXO	1.25	test	-3.26252	7.5443	-2.06873	-7.07059	-6.64584	-6.131	-13.7743	-7.16715
5	5	DOXO	2.5	test	-3.49175	13.6506	-2.83832	-7.38118	-6.80911	-6.20415	-13.1738	-6.9652
5	6	DOXO	2.5	test	-3.55096	16.6535	-2.02923	-7.20802	-6.85971	-6.23387	-13.9086	-7.00272
6	5	DOXO	2.5	test	-3.47455	5.48854	-2.93106	-7.37256	-6.9371	-6.18961	-13.3186	-6.9605
6	6	DOXO	2.5	test	-2.70091	12.8784	-1.1944	-7.00803	-6.70521	-5.93693	-14.0337	-6.86428
4	5	DOXO	5	test	-3.21285	10.9599	-3.02898	-7.53502	-6.98092	-6.39281	-11.994	-6.72407
4	6	DOXO	5	test	-3.09633	13.2222	-1.95541	-7.38397	-6.99176	-6.2601	-11.7277	-6.64212
13	5	DOXO	5	test	-3.25488	10.0699	-2.68816	-7.49648	-7.02229	-6.4194	-11.8913	-6.84221
13	6	DOXO	5	test	-2.70091	12.4591	-2.46291	-7.24846	-6.90999	-6.1958	-12.4812	-6.76201
11	13	FCCP	2.5	test	0.957186	-0.503332	1.28447	1.64323	1.63428	1.77719	3.74332	2.3279
11	14	FCCP	2.5	test	0.437602	-1.07381	0.0881483	1.41507	0.793346	0.86335	3.69092	1.39556
12	13	FCCP	2.5	test	0.980108	0.186436	1.26903	1.54997	1.30865	1.47331	3.97477	2.18882
12	14	FCCP	2.5	test	0.5866	-0.905106	0.271808	1.4196	1.30215	1.55613	3.76047	2.05609
9	13	FCCP	5	test	-0.282555	-0.687038	-0.123611	0.769752	0.938826	1.16079	3.06099	1.34244
9	14	FCCP	5	test	0.941904	0.923144	0.476016	0.751309	0.472524	0.373936	1.78031	0.634317
10	13	FCCP	5	test	0.357373	-0.990366	-0.259727	0.714521	1.00273	0.968347	2.37247	1.21493
10	14	FCCP	5	test	1.10618	0.793166	0.955345	1.2012	1.14271	1.24347	2.58992	1.64449
7	13	FCCP	10	test	-1.01608	1.05359	-0.445866	-1.04346	-0.885944	-0.339029	-0.638555	-0.864492
7	14	FCCP	10	test	-0.756293	1.73009	-1.55717	-0.571643	-0.718038	-0.488452	-0.0837224	-0.668066
8	13	FCCP	10	test	-0.933944	2.40045	-1.1578	-1.12558	-1.36307	-1.105	-1.96159	-1.67321
8	14	FCCP	10	test	-0.349413	2.34835	-0.737317	-0.343754	-0.442416	-0.27295	-0.485634	-0.579631
5	13	FCCP	25	test	-2.39909	4.94834	-1.45439	-4.26666	-3.40882	-2.22052	-4.34185	-3.11585
5	14	FCCP	25	test	-1.2988	4.70102	-0.951901	-3.16262	-3.0326	-2.20513	-4.27151	-2.8567
6	13	FCCP	25	test	-1.40004	5.88944	-0.609923	-3.19951	-2.71351	-1.80883	-4.48646	-2.83779
6	14	FCCP	25	test	-1.30262	3.294	-0.626484	-2.96203	-2.20605	-1.28523	-3.46773	-2.09947
4	13	FCCP	50	test	-2.24818	14.4055	-1.20524	-5.0941	-5.79351	-3.77441	-7.20473	-4.84979
4	14	FCCP	50	test	-2.33032	10.1588	-1.67577	-5.18688	-5.41293	-3.58372	-6.53227	-4.32824
13	13	FCCP	50	test	-3.11925	9.75095	-2.62025	-6.59079	-5.62191	-3.94728	-6.63585	-4.75116
13	14	FCCP	50	test	-3.34275	11.6828	-2.24886	-6.58374	-5.17052	-3.82842	-6.66027	-4.44972
11	3	SUNITINIB	0.312	test	1.21507	1.27903	1.6053	0.820769	1.04648	0.828719	3.33408	1.60951
11	4	SUNITINIB	0.312	test	-1.29498	4.58082	-1.00559	-2.25444	-0.675818	-0.859898	1.92738	-0.419025
12	3	SUNITINIB	0.312	test	-0.347503	1.37435	-0.201747	0.123642	0.274185	0.177917	2.46874	0.611741
12	4	SUNITINIB	0.312	test	-0.8136	1.29655	0.129668	-1.04068	-0.195338	-0.0532956	3.12641	0.433325
9	3	SUNITINIB	0.625	test	-0.882368	5.05578	-1.17763	-1.47115	-0.261632	-0.482466	1.25532	-0.271778
9	4	SUNITINIB	0.625	test	-0.964508	5.51675	-1.15404	-1.4569	-0.426887	-0.220848	1.75939	-0.203393
10	3	SUNITINIB	0.625	test	-0.811689	5.33108	0.332525	-1.3524	-0.483984	-0.752689	1.44635	-0.450895
10	4	SUNITINIB	0.625	test	-1.05238	7.46441	-1.41446	-1.90833	-0.160601	-1.1103	0.906838	-0.177526
7	3	SUNITINIB	1.25	test	0.412769	13.2263	-0.205998	-0.279536	-0.0662251	-0.357486	-0.757312	-0.346777
7	4	SUNITINIB	1.25	test	0.347821	12.6301	1.33296	-0.411187	0.375911	-0.181155	0.190677	0.106913
8	3	SUNITINIB	1.25	test	-0.672243	11.9748	-0.982896	-1.99253	-0.830463	-1.33323	-1.50152	-1.21754
8	4	SUNITINIB	1.25	test	-1.11924	12.1565	-0.293558	-2.76119	-1.16047	-1.52414	-1.47918	-1.6918
5	3	SUNITINIB	2.5	test	-1.53567	20.2142	-1.91563	-3.86762	-2.59542	-2.72408	-5.38511	-3.40212
5	4	SUNITINIB	2.5	test	-1.40195	20.7595	-2.0395	-4.46036	-1.7682	-2.15337	-3.9245	-2.82019
6	3	SUNITINIB	2.5	test	-1.37903	21.0594	-2.61526	-4.24171	-2.69034	-3.02558	-5.7213	-3.63564
6	4	SUNITINIB	2.5	test	-1.11924	18.4226	-1.24687	-3.50403	-2.27543	-2.5207	-4.68055	-3.03589
4	3	SUNITINIB	5	test	-2.97789	22.6755	-2.92881	-6.78442	-6.23097	-4.8583	-9.5207	-5.73602
4	4	SUNITINIB	5	test	-3.02374	19.634	-2.58201	-7.02063	-5.22695	-4.29522	-7.97712	-5.06806
13	3	SUNITINIB	5	test	-3.41916	24.7713	-3.11917	-7.33645	-6.39992	-5.30221	-9.08194	-5.97886
13	4	SUNITINIB	5	test	-3.26443	23.408	-2.74549	-7.30487	-6.17071	-4.72958	-8.64072	-5.72697
11	15	Staurosporine	0.1	test	-1.26059	1.2001	-1.52145	-0.580349	-0.107209	-0.358861	-1.14181	-0.49093
11	16	Staurosporine	0.1	test	-1.50701	1.95627	-1.08752	-0.775294	0.0799787	-0.0783659	-0.547442	-0.204853
12	15	Staurosporine	0.1	test	-1.90434	1.69039	-1.94313	-1.41822	-0.289848	-0.514308	-0.209334	-0.583281
12	16	Staurosporine	0.1	test	-1.78209	3.91195	-2.7317	-1.98036	-1.25668	-1.63384	-1.78898	-1.41841
9	15	Staurosporine	0.25	test	-2.03424	10.2307	-1.7982	-1.9594	-1.51051	-1.97541	-7.59681	-3.03197
9	16	Staurosporine	0.25	test	-1.49555	5.98338	-1.1662	-0.659769	0.0160614	-0.707883	-6.9681	-2.13454
10	15	Staurosporine	0.25	test	0.118594	13.7385	-0.230532	-0.605483	-0.166915	-0.469332	-6.1457	-1.75926
10	16	Staurosporine	0.25	test	-1.92727	8.06832	-1.77797	-2.42702	-2.50998	-2.94092	-6.86162	-3.76456
7	15	Staurosporine	0.5	test	-2.39718	13.7875	-1.7308	-3.39929	-3.4857	-3.56218	-10.0056	-4.83221
7	16	Staurosporine	0.5	test	-2.56528	10.8363	-1.55315	-2.58391	-2.24209	-2.38414	-9.76146	-4.17658
8	15	Staurosporine	0.5	test	-2.31504	11.3089	-1.60379	-2.55666	-1.87093	-2.4183	-9.2344	-4.27741
8	16	Staurosporine	0.5	test	-2.50607	11.3319	-1.99938	-3.65482	-3.80322	-3.87574	-10.7533	-5.04537
5	15	Staurosporine	1	test	-2.51562	20.6026	-1.7354	-2.89794	-2.07122	-2.62545	-10.504	-4.50033
5	16	Staurosporine	1	test	-2.64742	18.9401	-1.50741	-3.89068	-3.83204	-3.56577	-10.949	-5.16685
6	15	Staurosporine	1	test	-2.54236	11.8549	-1.85971	-2.84752	-2.8069	-2.79343	-10.6745	-4.77167
6	16	Staurosporine	1	test	-2.42966	21.9725	-1.5741	-3.82543	-4.14191	-3.47817	-11.3863	-5.19922
4	15	Staurosporine	2	test	-3.29117	50.4134	-2.73694	-5.99251	-4.52926	-4.51983	-11.2824	-5.31243
4	16	Staurosporine	2	test	-3.55478	54.9357	-2.94729	-6.60988	-5.59348	-5.00832	-11.6025	-6.03691
13	15	Staurosporine	2	test	-3.48792	20.7859	-2.47065	-6.3645	-4.1926	-4.37012	-9.42721	-5.23672
13	16	Staurosporine	2	test	-3.77637	20.2861	-3.24002	-6.34282	-3.23477	-3.61926	-6.88304	-4.41518
11	17	Taxol	0.1	test	-0.229069	-1.294	-0.0802805	-3.2631	-2.65374	-1.75109	-7.8924	-2.8856
11	18	Taxol	0.1	test	-0.578641	0.227433	-0.795627	-3.03132	-3.67273	-2.97224	-6.89588	-3.47264
12	17	Taxol	0.1	test	-1.15553	-1.02941	-0.319783	-3.6066	-3.89611	-2.7573	-7.96458	-3.73854
12	18	Taxol	0.1	test	-0.781126	-0.172222	-0.372592	-3.21301	-2.8592	-1.95206	-7.48448	-3.10239
9	17	Taxol	0.25	test	-0.167941	-1.33216	-0.694626	-4.25464	-4.06089	-2.87439	-10.0564	-4.21417
9	18	Taxol	0.25	test	-0.124006	-1.1908	-0.183206	-4.30628	-4.32479	-3.3061	-10.273	-4.51587
10	17	Taxol	0.25	test	-0.828882	-0.995182	-0.532646	-4.33451	-4.33677	-3.20098	-10.3175	-4.71264
10	18	Taxol	0.25	test	-1.0199	-1.03987	-0.738087	-4.38776	-4.24681	-3.25474	-10.0458	-4.56919
7	17	Taxol	0.5	test	-0.257722	-1.12181	-0.196452	-4.99356	-4.93325	-3.55161	-11.47	-5.12011
7	18	Taxol	0.5	test	-0.48886	-1.27776	-0.279738	-5.16059	-5.13891	-3.74355	-12.1021	-5.37823
8	17	Taxol	0.5	test	-0.523244	0.371145	0.239159	-5.23156	-5.32225	-4.02473	-11.357	-5.36704
8	18	Taxol	0.5	test	-0.492681	-0.83704	0.10218	-5.29319	-5.28787	-4.20042	-11.6398	-5.46705
5	17	Taxol	1	test	-0.492681	-0.406445	0.0881425	-5.18539	-5.41483	-4.37687	-11.8	-5.42826
5	18	Taxol	1	test	-0.825061	-0.198953	-0.0864266	-5.5667	-6.0534	-4.82678	-12.0617	-5.97338
6	17	Taxol	1	test	-0.135467	1.01287	0.520191	-5.39924	-5.64019	-4.2728	-11.7742	-5.64903
6	18	Taxol	1	test	-0.853715	0.55736	-0.133794	-5.22556	-5.58875	-4.48273	-11.5021	-5.68593
4	17	Taxol	2	test	-1.01417	4.51694	-1.86619	-5.2783	-6.01714	-5.14666	-12.132	-6.20768
4	18	Taxol	2	test	-0.574821	-0.194961	0.982933	-4.88732	-4.9885	-3.71505	-12.588	-5.46567
13	17	Taxol	2	test	-0.691345	0.391281	-0.508258	-4.49725	-4.6783	-3.19944	-11.7812	-5.20316
13	18	Taxol	2	test	-3.17847	3.10179	-0.983744	-6.56577	-6.08957	-5.10439	-12.451	-6.40828
