# Supplementary material for: Tox_(R)CNN: Deep learning-based nuclei profiling tool for drug toxicity screening
Source: PLoS Comput Biol. 2018 Nov 30;14(11):e1006238. doi: 10.1371/journal.pcbi.1006238 (PMC6291153; doi:10.1371/journal.pcbi.1006238)
Supplement: S1 File — Compressed file containing processed data represented in figure’s graphics. (ZIP) [file pcbi.1006238.s010.zip › Fig2_S2/readme_Fig2_S2.txt]

Fig. 2 a: represented column: well_zscore_mean_Prediction_P_H_r4_nucleo
Fig. 2 b: represented column: well_zscore_mean_Prediction_P_H_r1_cito
Fig. 2 c: represented column: well_zscore_mean_Prediction_P_H_r2_all
Fig. 2 d: represented column: well_zscore_GroupCount
Fig. 2 e: represented column: well_zscore_mean_Caspasas_Nucleo_Cito
Fig. 2 f: represented column: well_zscore_mean_Mean_mtracker_cito
Fig. S2 a: represented column: well_zscore_mean_Prediction_P_H_r3_ring
Fig. S2 b: represented column: well_zscore_mean_Prediction_P_H_r1_4crops

per Treatment / TreatmentConcentration
only RealSet test group
