# Supplementary material for: Tox_(R)CNN: Deep learning-based nuclei profiling tool for drug toxicity screening
Source: PLoS Comput Biol. 2018 Nov 30;14(11):e1006238. doi: 10.1371/journal.pcbi.1006238 (PMC6291153; doi:10.1371/journal.pcbi.1006238)
Supplement: S1 File — Compressed file containing processed data represented in figure’s graphics. (ZIP) [file pcbi.1006238.s010.zip › Fig3c/Fig3c.xlsx]

## Sheet: Fig3_c
well_zscore_Group_Count_faster	well_zscore_Group_Count_faster_DJC	well_zscore_Group_Count_keras	well_zscore_mean_Prediction_Probability_HEALTHY_py_faster	well_zscore_mean_Prediction_Probability_HEALTHY_py_faster_DJC	well_zscore_mean_Prediction_Probability_HEALTHY_py_keras	Confluency	Treatment	TreatmentConcentration
0.213072	0.294875	3.34031	0.561641	0.726013	2.09835	8000	NADA24h	0
-0.110482	-0.26776	0.360096	0.274394	0.251422	1.8059	8000	NADA24h	0
1.46783	1.0202	1.61428	0.516832	0.595641	3.38813	8000	NADA24h	0
3.25921	2.76233	4.61174	0.57927	0.74568	3.91537	8000	NADA24h	0
1.53885	1.35913	1.9745	0.340715	0.459038	3.50161	8000	NADA24h	0
1.68879	0.999862	1.2774	0.312616	0.317131	1.86145	8000	NADA24h	0
1.75982	1.96244	2.94761	0.53674	0.627062	2.83535	8000	NADA24h	0
1.42837	1.21678	1.70256	0.422323	0.417886	1.83218	8000	NADA24h	0
-2.60421	-2.09124	-1.4948	0.0326446	-0.0503795	0.335951	5000	NADA24h	0
1.90976	1.83365	2.10642	0.582908	0.716331	4.22564	5000	NADA24h	0
-1.10482	-0.898181	-1.28374	-0.159022	-0.224134	1.22763	5000	NADA24h	0
-2.02813	-1.69807	-1.28577	0.347097	0.0946339	2.07555	5000	NADA24h	0
0.323554	0.335547	-0.0853627	0.130568	0.0770143	1.14786	5000	NADA24h	0
-1.91765	-1.67096	-1.33447	0.0850478	0.032017	1.4089	5000	NADA24h	0
1.01801	0.721934	0.492009	0.0978949	0.129385	1.72162	5000	NADA24h	0
-0.173614	-0.0779554	-0.00925925	0.348134	0.310739	-0.0357689	5000	NADA24h	0
-4.46662	-3.39275	-3.20154	-0.0454081	-0.403791	1.24969	3125	NADA24h	0
-2.76994	-2.95214	-2.7642	0.288955	0.346962	2.41489	3125	NADA24h	0
-6.06072	-5.14844	-3.72514	-0.886765	-1.42652	0.53134	3125	NADA24h	0
-4.86909	-4.08418	-4.33092	-2.45744	-3.46637	-1.25095	3125	NADA24h	0
-3.84319	-3.48088	-2.76623	0.195876	0.0844029	2.73954	3125	NADA24h	0
-1.4915	-1.65062	-2.17567	0.0582245	0.00476576	-0.0735594	3125	NADA24h	0
-2.37536	-2.42339	-2.3228	0.0272504	-0.108561	0.219608	3125	NADA24h	0
-2.88042	-2.36916	-2.74188	-0.192385	-0.340462	0.635045	3125	NADA24h	0
-8.06517	-7.3922	-5.30099	-0.297919	-2.02131	3.33782	1950	NADA24h	0
-6.1712	-5.54161	-4.51763	-0.895855	-1.68613	2.23659	1950	NADA24h	0
-5.78451	-5.14166	-3.52422	0.114666	0.0709607	0.986965	1950	NADA24h	0
-8.3177	-7.34475	-4.58663	-0.291928	-0.744882	4.51773	1950	NADA24h	0
-6.36849	-5.79242	-4.00215	-0.245938	-0.552027	3.35468	1950	NADA24h	0
-6.81041	-6.36183	-4.17871	-0.344385	-0.641073	3.74505	1950	NADA24h	0
-5.30313	-4.396	-3.89358	-0.518438	-1.0453	1.55589	1950	NADA24h	0
-4.49819	-3.96217	-3.50494	-0.765655	-0.955445	1.80505	1950	NADA24h	0
-7.45752	-6.86346	-5.72412	-0.968598	-2.76345	0.984107	1220	NADA24h	0
-8.65704	-7.85993	-5.68759	-0.912269	-3.45269	3.18624	1220	NADA24h	0
-8.36505	-7.50744	-5.76166	-0.777962	-2.95585	1.66669	1220	NADA24h	0
-8.7833	-8.00907	-5.59627	-0.661415	-2.51201	4.56353	1220	NADA24h	0
-7.16553	-6.30083	-5.20357	-1.08621	-2.581	1.63746	1220	NADA24h	0
-6.11596	-5.50772	-4.97323	-1.52488	-3.00835	-0.150466	1220	NADA24h	0
-8.33348	-7.521	-5.3984	-1.45769	-2.97725	1.14198	1220	NADA24h	0
-7.71005	-6.84312	-5.62874	-1.26356	-3.16853	0.296824	1220	NADA24h	0
-8.39662	-7.85993	-6.00012	-0.786044	-3.27166	5.16375	765	NADA24h	0
-7.69427	-7.45321	-5.73833	-1.25627	-3.53413	1.18135	765	NADA24h	0
-8.90168	-8.27344	-6.0194	-0.677339	-2.91182	4.22178	765	NADA24h	0
-8.66493	-7.79892	-5.56583	-1.14491	-2.93477	2.4719	765	NADA24h	0
-8.38083	-7.37864	-5.56278	-1.11864	-2.35506	2.79715	765	NADA24h	0
-7.35493	-6.60587	-5.73833	-1.05319	-3.04214	1.86162	765	NADA24h	0
-8.24668	-7.39898	-5.43594	-0.981041	-2.37379	4.18356	765	NADA24h	0
-7.28391	-6.35506	-5.50291	-1.17857	-2.67976	3.37872	765	NADA24h	0
-8.21511	-7.97517	-6.26699	-0.732018	-4.07296	5.96917	480	NADA24h	0
-9.64348	-9.24279	-6.24771	-0.883554	-4.05472	3.37905	480	NADA24h	0
-8.44397	-7.77181	-6.12189	-1.06311	-4.07647	3.72058	480	NADA24h	0
-8.59391	-7.76503	-5.85197	-1.1811	-3.22516	3.89848	480	NADA24h	0
-6.64469	-6.79567	-6.07217	-1.18288	-4.06778	0.282044	480	NADA24h	0
-7.01559	-6.80245	-6.05796	-1.60922	-4.25755	1.6895	480	NADA24h	0
-8.27035	-8.0294	-6.43138	-1.01702	-4.41075	0.279585	480	NADA24h	0
-7.60746	-7.06682	-5.92402	-1.64134	-3.67912	1.51335	480	NADA24h	0
-7.53644	-7.51422	-6.19495	-1.14729	-4.06809	3.83329	300	NADA24h	0
-7.8521	-7.70402	-6.38673	-1.09196	-4.69722	1.24005	300	NADA24h	0
-7.88367	-7.79892	-6.24974	-1.1404	-4.36937	2.78581	300	NADA24h	0
-6.18698	-6.09746	-6.30758	-1.21358	-4.43738	-1.66624	300	NADA24h	0
-8.82276	-7.99551	-6.34817	-0.849063	-4.53604	-0.391389	300	NADA24h	0
-7.26023	-6.61943	-6.22945	-1.03202	-3.86852	-0.228102	300	NADA24h	0
-5.82397	-6.49741	-6.31773	-1.15787	-4.15197	0.27196	300	NADA24h	0
-7.6627	-6.98548	-6.1229	-1.71965	-4.17971	0.871464	300	NADA24h	0
-10.0223	-9.44616	-6.24061	-1.23319	-4.8402	-2.97776	186	NADA24h	0
-9.74607	-8.89708	-6.41007	-1.39083	-5.59472	3.20909	186	NADA24h	0
-9.12264	-8.6666	-6.4466	-0.964413	-5.1133	1.49345	186	NADA24h	0
-13.5419	-12.3746	-6.55517	-0.540016	-5.26965	0.190013	186	NADA24h	0
-8.47553	-8.77506	-6.51154	-1.02419	-5.01885	-0.357032	186	NADA24h	0
-9.00427	-8.92419	-6.38165	-1.07269	-4.83271	-0.750458	186	NADA24h	0
-9.46198	-8.55814	-6.16146	-1.07542	-3.46871	4.63696	186	NADA24h	0
-8.72806	-8.48358	-6.29743	-1.07927	-4.31159	-2.4736	186	NADA24h	0
-14.4889	-13.7303	-6.5988	-1.13733	-6.00025	-4.88136	126	NADA24h	0
-17.3535	-15.2081	-6.58358	-1.14566	-5.85258	-3.48993	126	NADA24h	0
-9.80921	-9.73764	-6.53183	-1.0238	-5.15767	-9.01223	126	NADA24h	0
-14.41	-13.249	-6.56227	-1.14239	-5.40653	-7.28573	126	NADA24h	0
-9.76975	-9.35125	-6.4882	-1.03766	-5.14662	1.54999	126	NADA24h	0
-14.0154	-13.2151	-6.62721	-0.752142	-5.38982	-3.14362	126	NADA24h	0
-14.2522	-13.5744	-6.59068	-0.760943	-5.59382	-0.676847	126	NADA24h	0
-9.07529	-8.94453	-6.43036	-0.912869	-4.67513	2.41844	126	NADA24h	0
-0.142048	-0.403334	-1.15386	0.218713	0.345596	-0.863431	5000	DMSO	0.5
-2.49373	-2.86401	-2.12696	0.290107	0.248223	0.443658	5000	DMSO	0.5
-0.165723	0.0982915	0.0739472	0.19913	0.111186	-1.35865	5000	DMSO	0.5
1.38102	0.952411	0.909056	0.44495	0.413802	1.20881	5000	DMSO	0.5
1.45205	1.44726	1.03792	-0.0531686	0.002937	-1.10148	5000	DMSO	0.5
-0.307771	-0.260981	-0.873794	0.167991	0.106583	0.398782	5000	DMSO	0.5
0.00789156	0.0440617	0.318493	0.335746	0.260483	0.125059	5000	DMSO	0.5
0.512951	0.688041	1.50875	0.303583	0.325317	0.482963	5000	DMSO	0.5
-0.654999	-0.511794	-1.48567	-3.8448	-3.83541	-0.601697	5000	DMSO	0.5
-1.24687	-0.4779	-0.396879	0.398099	0.426963	0.80527	5000	DMSO	0.5
0.623433	0.362662	0.921232	0.262573	0.245825	0.687759	5000	DMSO	0.5
0.797047	0.233866	0.243404	0.23909	0.235932	1.14769	5000	DMSO	0.5
1.01012	1.58283	1.01357	0.430404	0.560045	0.602926	5000	DMSO	0.5
-1.08114	-0.864288	-0.650558	0.236722	0.272794	0.884992	5000	DMSO	0.5
-0.0868071	-0.288096	0.0546676	0.0923588	0.055076	-2.45224	5000	DMSO	0.5
0.394578	0.260981	0.606671	0.278498	0.224646	-0.410417	5000	DMSO	0.5
0.662891	0.355883	0.0942414	0.0258554	0.0302025	-1.29647	5000	DMSO	0.75
1.06536	0.64059	0.551877	0.354213	0.369011	0.037392	5000	DMSO	0.75
0.284096	0.0847341	0.161212	0.20587	0.206393	0.656485	5000	DMSO	0.75
0.0473493	0.00338936	0.262684	0.216684	0.194949	-0.399988	5000	DMSO	0.75
1.10482	0.599917	0.601598	0.0878087	0.142786	-1.27457	5000	DMSO	1
-0.00789156	-0.0101681	0.105403	-0.0642014	-0.136077	-4.00072	5000	DMSO	1
0.339337	0.0643979	-0.136098	0.0692065	0.0624935	-0.567864	5000	DMSO	1
0.60765	0.355883	0.904997	0.0812261	-0.0266268	-4.1952	5000	DMSO	1
1.53885	0.95919	0.00799086	-0.266815	-0.157371	-3.59078	5000	DMSO	1.25
0.268313	0.0576192	0.133815	-0.138753	-0.0309467	-3.37114	5000	DMSO	1.25
1.33367	0.843951	0.254566	0.0134525	-0.0284237	-1.98023	5000	DMSO	1.25
-0.50506	-0.335547	-0.396879	-0.320874	-0.324159	-4.32407	5000	DMSO	1.25
0.623433	0.0779554	-0.0691273	-0.616865	-0.48672	-8.05089	5000	DMSO	1.5
-1.03379	-0.735492	-1.06152	-0.850139	-0.841554	-6.64446	5000	DMSO	1.5
0.181506	-0.376219	0.0150938	-0.617083	-0.485919	-6.27737	5000	DMSO	1.5
1.82295	1.69129	0.775114	-0.441134	-0.280681	-5.37064	5000	DMSO	1.5
0.228855	-0.0711766	0.0211821	-0.741297	-0.594409	-8.61242	5000	DMSO	1.75
-0.363012	-0.566024	-0.353247	-0.938094	-0.880462	-10.3346	5000	DMSO	1.75
0.299879	-0.111849	-0.236555	-1.37193	-1.00519	-9.50719	5000	DMSO	1.75
-1.2153	-1.40659	-1.29794	-1.47845	-1.40949	-8.96094	5000	DMSO	1.75
3.4565	3.7588	4.77207	-0.511301	-0.0683431	-6.79038	5000	DMSO	2
-1.23897	-0.762607	-1.03716	-1.43285	-1.26336	-13.1396	5000	DMSO	2
-0.647108	-0.382998	-0.894089	-1.88088	-1.84493	-13.292	5000	DMSO	2
1.28632	1.04053	0.87557	-1.31026	-0.884248	-12.2118	5000	DMSO	2
-0.907529	-0.837173	-0.562278	-2.37499	-2.03008	-15.9892	5000	DMSO	2.25
-1.31789	-1.14222	-0.997589	-2.55203	-2.4067	-16.4235	5000	DMSO	2.25
1.51518	1.56928	2.54173	-2.6418	-1.84784	-14.0514	5000	DMSO	2.25
1.81506	1.96922	1.66705	-1.56997	-1.10066	-13.5411	5000	DMSO	2.25
-2.17018	-1.86076	-1.3365	-4.2241	-3.71766	-22.203	5000	DMSO	2.5
-2.20174	-2.07768	-1.69165	-4.90052	-4.5323	-24.3288	5000	DMSO	2.5
-0.244638	-0.498236	-0.641425	-4.17405	-3.63841	-20.9077	5000	DMSO	2.5
-2.53319	-2.30138	-2.22438	-3.95694	-3.73317	-18.9715	5000	DMSO	2.5
-3.35391	-3.27074	-2.35629	-4.17894	-3.97689	-22.1144	5000	DMSO	2.75
-4.41927	-3.85371	-2.38267	-4.37715	-4.2406	-23.476	5000	DMSO	2.75
-3.37759	-3.27074	-2.53894	-4.99842	-4.5273	-22.1857	5000	DMSO	2.75
-1.97289	-2.4844	-1.56989	-4.48619	-4.17846	-22.9753	5000	DMSO	2.75
-4.36403	-4.02317	-2.3705	-5.55449	-5.40872	-25.5421	5000	DMSO	3
-4.91644	-4.18586	-2.68303	-4.83453	-4.78103	-23.9519	5000	DMSO	3
-0.576084	-0.566024	-1.51103	-3.17002	-2.68692	-17.7139	5000	DMSO	3
-1.71247	-1.40659	-2.01027	-5.3186	-4.77812	-24.1689	5000	DMSO	3
-6.51843	-5.86699	-3.90778	-9.37869	-9.42049	-40.7836	5000	5FLUO	10
-7.29969	-6.70755	-4.29236	-9.33093	-9.45523	-39.0644	5000	5FLUO	10
-5.86343	-5.35858	-3.59424	-9.65471	-9.57422	-40.8696	5000	5FLUO	10
-6.69993	-6.45674	-3.97577	-9.57663	-9.58693	-39.5454	5000	5FLUO	10
-6.14752	-6.11102	-3.60134	-9.693	-9.65934	-39.4754	5000	5FLUO	10
-6.17909	-6.3076	-4.3776	-8.99243	-9.22555	-34.6641	5000	5FLUO	10
-6.16331	-6.17881	-4.07927	-9.3705	-9.56262	-34.2872	5000	5FLUO	10
-8.00204	-7.57523	-4.59576	-8.89133	-9.20165	-39.5255	5000	5FLUO	10
-8.223	-7.68369	-4.53183	-8.94249	-9.20507	-39.8988	5000	ACETAMINOFEN	50
-8.57812	-7.43287	-4.48313	-8.89169	-9.19284	-38.8842	5000	ACETAMINOFEN	50
-4.38771	-3.84693	-3.08181	-9.26947	-9.15796	-33.7408	5000	ACETAMINOFEN	50
-5.47674	-5.37892	-3.59424	-9.30605	-9.3178	-34.2431	5000	ACETAMINOFEN	50
-7.28391	-6.76178	-4.12392	-8.99281	-9.17698	-39.6082	5000	ACETAMINOFEN	50
-8.45186	-7.70402	-4.51763	-8.97531	-9.23661	-39.6993	5000	ACETAMINOFEN	50
-7.30758	-6.41606	-4.39992	-8.40835	-8.69428	-37.7715	5000	ACETAMINOFEN	50
-6.18698	-5.78564	-3.91895	-9.2131	-9.25017	-34.998	5000	ACETAMINOFEN	50
-6.76306	-6.0229	-4.4882	-8.51111	-8.84707	-35.0516	5000	CICLOFOS	10
-5.59511	-5.39926	-4.09348	-9.05303	-9.25911	-35.3398	5000	CICLOFOS	10
-5.7056	-5.29757	-3.45928	-9.39296	-9.47907	-38.2641	5000	CICLOFOS	10
-6.13963	-5.77886	-3.34056	-9.62631	-9.58468	-40.0236	5000	CICLOFOS	10
-4.99536	-5.19589	-3.67136	-9.25126	-9.39954	-35.6592	5000	CICLOFOS	10
-5.07427	-4.95864	-3.47349	-9.51266	-9.48944	-34.0245	5000	CICLOFOS	10
-5.76873	-5.37892	-3.64396	-9.11108	-9.19552	-37.2838	5000	CICLOFOS	10
-6.49475	-5.83309	-3.83676	-9.147	-9.2194	-39.9727	5000	CICLOFOS	10
-8.71228	-7.81926	-4.94381	-9.0172	-9.38525	-46.7709	5000	DOXO	5
-8.33348	-7.68369	-5.25126	-8.30102	-9.37506	-45.2255	5000	DOXO	5
-8.42818	-8.09719	-5.026	-8.60737	-9.20658	-44.4496	5000	DOXO	5
-8.38083	-7.521	-4.93467	-9.20428	-9.56618	-45.6554	5000	DOXO	5
-8.34927	-7.76503	-4.91438	-8.9757	-9.50863	-45.7312	5000	DOXO	5
-8.0415	-6.8499	-4.58054	-9.46769	-9.63241	-45.2411	5000	DOXO	5
-9.39884	-8.20565	-5.1437	-8.76801	-9.2495	-44.4634	5000	DOXO	5
-8.36505	-7.56845	-4.88597	-8.94371	-9.2848	-45.1285	5000	DOXO	5
-7.05505	-6.61265	-4.57648	-8.71846	-9.21782	-30.1025	5000	FCCP	50
-6.89722	-6.19915	-4.4263	-8.95453	-9.1831	-30.4406	5000	FCCP	50
-6.24222	-5.83987	-4.3157	-8.98172	-9.30822	-31.4398	5000	FCCP	50
-5.92656	-5.54839	-4.2609	-8.97144	-9.10326	-32.0136	5000	FCCP	50
-6.69204	-6.45674	-4.25177	-9.1063	-9.34959	-32.3938	5000	FCCP	50
-5.43728	-4.85018	-3.95142	-9.02635	-9.1801	-30.7759	5000	FCCP	50
-6.93668	-6.44318	-4.45877	-9.04871	-9.26471	-28.6458	5000	FCCP	50
-7.35493	-6.48385	-4.54401	-8.73299	-8.92562	-29.4251	5000	FCCP	50
-5.08216	-4.80951	-3.42681	-9.47336	-9.38324	-34.3047	5000	SUNITIBID	5
-7.36282	-6.72111	-4.10971	-9.23267	-9.17195	-34.104	5000	SUNITIBID	5
-5.01903	-4.83662	-3.61047	-9.11945	-9.05791	-30.6747	5000	SUNITIBID	5
-6.10807	-5.5755	-3.88749	-8.96566	-9.00269	-34.9717	5000	SUNITIBID	5
-5.67403	-5.41281	-3.67745	-9.29353	-9.1655	-35.9424	5000	SUNITIBID	5
-6.65258	-6.03646	-4.14218	-8.80013	-8.77476	-32.8374	5000	SUNITIBID	5
-6.30535	-5.92122	-3.84183	-9.21905	-9.18745	-33.2883	5000	SUNITIBID	5
-6.13963	-5.61617	-3.75355	-9.37093	-9.24237	-33.7839	5000	SUNITIBID	5
-4.3956	-3.92149	-4.30251	-7.9666	-8.13545	-40.2845	5000	STAUROS	2
-3.97734	-3.7588	-4.36644	-7.99256	-8.07744	-40.6848	5000	STAUROS	2
-4.26933	-4.23331	-4.04782	-8.57685	-8.66089	-42.2318	5000	STAUROS	2
-4.32457	-4.09096	-4.07217	-8.40247	-8.40418	-42.1125	5000	STAUROS	2
-4.59289	-3.96217	-4.35527	-8.17998	-8.07223	-39.8707	5000	STAUROS	2
-4.23777	-3.83337	-4.3431	-7.99281	-7.92172	-41.0299	5000	STAUROS	2
-3.63801	-3.55544	-3.63889	-8.97189	-8.95901	-43.1812	5000	STAUROS	2
-3.13295	-3.04704	-3.41058	-9.4412	-9.38527	-44.1734	5000	STAUROS	2
-6.92879	-6.62621	-3.96867	-8.52384	-8.52489	-37.5065	5000	TAXOL	2
-6.10807	-5.86699	-3.24213	-8.96855	-8.79095	-36.6687	5000	TAXOL	2
-6.09228	-4.91119	-3.23402	-9.21533	-9.06709	-38.3658	5000	TAXOL	2
-5.31891	-4.56547	-3.17922	-9.01005	-9.05472	-38.4465	5000	TAXOL	2
-3.97734	-3.94183	-2.63432	-9.15082	-8.95733	-37.3345	5000	TAXOL	2
-4.53765	-4.34177	-3.16502	-9.21141	-9.06695	-38.2695	5000	TAXOL	2
-5.31891	-5.162	-3.12037	-8.83792	-8.64387	-38.3105	5000	TAXOL	2
-3.98524	-3.95539	-2.9844	-9.23705	-9.16347	-38.2323	5000	TAXOL	2
