# Supplementary material for: Tox_(R)CNN: Deep learning-based nuclei profiling tool for drug toxicity screening
Source: PLoS Comput Biol. 2018 Nov 30;14(11):e1006238. doi: 10.1371/journal.pcbi.1006238 (PMC6291153; doi:10.1371/journal.pcbi.1006238)
Supplement: S1 File — Compressed file containing processed data represented in figure’s graphics. (ZIP) [file pcbi.1006238.s010.zip › Fig3c/readme_Fig3c.txt]

Fig. 3 c: represented column: 
Num Nuc: -1 * mean(well_zscore_Group_Count_keras)
Tox_CNN: -1 * mean(well_zscore_mean_Prediction_Probability_HEALTHY_py_keras)  
Num Nuc RCNN: -1 * mean(well_zscore_Group_Count_faster) 
Tox_RCNN: -1 * mean(well_zscore_mean_Prediction_Probability_HEALTHY_py_faster) 
Num Nuc RCNN_balanced: -1 * mean(well_zscore_Group_Count_faster_DJC) 
Tox_RCNN_balanced: -1 * mean(well_zscore_mean_Prediction_Probability_HEALTHY_py_faster_DJC) 

per Treatment / TreatmentConcentration / Confluency
