# Supplementary material for: Tox_(R)CNN: Deep learning-based nuclei profiling tool for drug toxicity screening
Source: PLoS Comput Biol. 2018 Nov 30;14(11):e1006238. doi: 10.1371/journal.pcbi.1006238 (PMC6291153; doi:10.1371/journal.pcbi.1006238)
Supplement: S1 File — Compressed file containing processed data represented in figure’s graphics. (ZIP) [file pcbi.1006238.s010.zip › Fig3d/Fig3d.xlsx]

## Sheet: Fig3_d
Treatment	TreatmentConcentration	well_zscore_Group_Count_keras	well_zscore_GroupCount_faster_new	well_zscore_mean_Prediction_Probability_HEALTHY_py_faster_new	well_zscore_mean_Prediction_Probability_HEALTHY_py_keras
5FLUO	0.625	0.544575	0.0770126	0.379837	0.866174
5FLUO	0.625	0.126235	0.24504	0.412608	1.04026
5FLUO	0.625	-1.04856	-0.755123	-0.355157	1.41327
5FLUO	0.625	-1.06193	-0.707115	1.04314	4.08199
5FLUO	1.25	-0.416271	-0.651106	-0.804187	-1.71897
5FLUO	1.25	-0.269184	-0.539088	-0.131478	-1.25744
5FLUO	1.25	-0.620666	-0.275045	0.588834	-0.34842
5FLUO	1.25	-0.574821	-0.339055	-0.163021	-0.612882
5FLUO	2.5	-0.658871	-0.843138	-4.53807	-7.2289
5FLUO	2.5	-0.750562	-0.867142	-4.04391	-7.03184
5FLUO	2.5	-1.74579	-2.01933	-5.84933	-6.09854
5FLUO	2.5	-0.760113	-0.331054	-2.79716	-7.08497
5FLUO	5	-2.48696	-3.57158	-10.9954	-13.8718
5FLUO	5	-2.50989	-3.29954	-9.94356	-14.0748
5FLUO	5	-2.252	-3.49157	-10.8705	-12.0894
5FLUO	5	-2.16795	-3.17152	-8.55434	-11.039
5FLUO	10	-3.32364	-3.55558	-9.28963	-15.7504
5FLUO	10	-3.33129	-3.53158	-10.5047	-18.1335
5FLUO	10	-3.81075	-3.21953	-8.57199	-15.7473
5FLUO	10	-3.54905	-3.46757	-10.0495	-16.8192
Acetaminophen	2.5	-0.194684	-1.26721	0.890502	5.78528
Acetaminophen	2.5	-0.188954	0.333054	1.1675	6.05769
Acetaminophen	2.5	-0.0170329	1.04517	1.4637	6.20158
Acetaminophen	2.5	0.959096	1.02917	2.08971	5.91559
Acetaminophen	5	2.32682	2.18136	1.94483	4.69662
Acetaminophen	5	0.74324	0.709116	1.8531	6.04387
Acetaminophen	5	0.794816	-0.723118	2.07886	-0.66368
Acetaminophen	5	1.41946	0.957156	1.4169	3.93458
Acetaminophen	10	1.45576	1.43723	0.91442	2.37003
Acetaminophen	10	1.35833	1.35722	1.77057	1.93523
Acetaminophen	10	1.82252	1.58926	1.01319	0.946217
Acetaminophen	10	1.24945	0.533087	1.65389	2.14669
Acetaminophen	25	0.445243	0.0930152	-2.73326	-6.13337
Acetaminophen	25	1.1845	1.2052	-2.35529	-7.20204
Acetaminophen	25	-0.721909	-1.01117	-3.38968	-7.12284
Acetaminophen	25	0.869315	1.06117	-1.53848	-7.22259
Acetaminophen	50	-1.84513	-2.75545	-8.24785	-13.9096
Acetaminophen	50	-1.55859	-2.27537	-9.06391	-12.5075
Acetaminophen	50	-2.83463	-3.57958	-9.90661	-12.5722
Acetaminophen	50	-2.89193	-3.55558	-8.72792	-10.5546
CICLOFOSFAMIDE	0.625	0.4185	0.405066	1.36497	3.95432
CICLOFOSFAMIDE	0.625	0.638177	0.757124	1.27916	4.90458
CICLOFOSFAMIDE	0.625	0.769983	0.24504	1.49153	5.08742
CICLOFOSFAMIDE	0.625	0.105222	0.397065	1.37036	3.42046
CICLOFOSFAMIDE	1.25	0.6611	0.693113	0.902518	1.13281
CICLOFOSFAMIDE	1.25	0.523563	0.421069	0.123076	0.708223
CICLOFOSFAMIDE	1.25	0.823469	0.629103	1.15672	1.23466
CICLOFOSFAMIDE	1.25	-0.571	-1.2272	-0.182814	1.62887
CICLOFOSFAMIDE	2.5	0.445243	0.30905	-2.73425	-7.54375
CICLOFOSFAMIDE	2.5	0.147247	0.565092	-2.3683	-6.32848
CICLOFOSFAMIDE	2.5	0.764252	0.773126	-2.7805	-7.20925
CICLOFOSFAMIDE	2.5	0.554127	0.581095	-1.9491	-6.68245
CICLOFOSFAMIDE	5	-2.26538	-3.59559	-9.80032	-12.674
CICLOFOSFAMIDE	5	-2.1584	-3.00349	-8.70085	-12.9193
CICLOFOSFAMIDE	5	-1.71905	-2.41939	-7.27714	-10.1807
CICLOFOSFAMIDE	5	-2.37235	-3.61159	-8.75205	-12.1441
CICLOFOSFAMIDE	10	-2.99317	-3.22753	-11.4118	-16.4204
CICLOFOSFAMIDE	10	-3.05812	-3.17952	-10.4898	-14.7813
CICLOFOSFAMIDE	10	-3.8757	-3.25953	-8.46088	-16.1469
CICLOFOSFAMIDE	10	-3.86997	-3.63559	-8.09302	-13.5894
DOXO	0.312	-3.06576	-3.6516	-8.51983	-10.9941
DOXO	0.312	-2.63405	-3.0835	-7.50382	-13.8757
DOXO	0.312	-2.34561	-3.10751	-7.71989	-12.8475
DOXO	0.312	-2.62641	-3.01149	-9.0928	-13.7073
DOXO	0.625	-2.35898	-2.62743	-10.1073	-17.5522
DOXO	0.625	-2.32841	-2.91548	-10.0661	-18.5769
DOXO	0.625	-3.28735	-3.42756	-9.11662	-13.9541
DOXO	0.625	-1.94828	-2.40339	-10.1453	-18.4883
DOXO	1.25	-2.5863	-2.91548	-11.1839	-21.2816
DOXO	1.25	-3.09442	-3.33154	-10.8648	-21.206
DOXO	1.25	-2.96261	-3.52357	-11.0811	-21.6082
DOXO	1.25	-3.26252	-3.34755	-10.4252	-20.1147
DOXO	2.5	-3.49175	-3.77162	-9.53101	-21.8365
DOXO	2.5	-3.55096	-3.72361	-8.95756	-23.0759
DOXO	2.5	-3.47455	-3.77162	-9.70321	-22.7031
DOXO	2.5	-2.70091	-2.86747	-11.7345	-23.5189
DOXO	5	-3.21285	-4.43572	-10.8693	-20.6255
DOXO	5	-3.09633	-3.70761	-10.6541	-21.4225
DOXO	5	-3.25488	-4.25169	-11.0124	-21.3795
DOXO	5	-2.70091	-3.60359	-11.8076	-22.0108
FCCP	2.5	0.957186	1.2452	1.51167	5.5666
FCCP	2.5	0.437602	0.133022	1.61705	6.06916
FCCP	2.5	0.980108	1.30921	1.45279	6.10419
FCCP	2.5	0.5866	1.2212	1.39501	6.20064
FCCP	5	-0.282555	0.42907	1.62963	5.33216
FCCP	5	0.941904	0.789129	0.50061	2.76674
FCCP	5	0.357373	0.829135	1.35507	4.1061
FCCP	5	1.10618	1.17319	1.18974	3.86666
FCCP	10	-1.01608	-1.42723	-1.31111	0.337688
FCCP	10	-0.756293	-1.09118	-0.212472	1.2803
FCCP	10	-0.933944	-1.10718	-0.873064	-0.464518
FCCP	10	-0.349413	-0.187031	0.0325998	1.28208
FCCP	25	-2.39909	-2.98749	-4.61514	-1.60422
FCCP	25	-1.2988	-1.65127	-3.51928	-2.58308
FCCP	25	-1.40004	-2.01933	-5.8561	-3.26921
FCCP	25	-1.30262	-1.74729	-4.22645	-1.40777
FCCP	50	-2.24818	-3.48357	-11.6955	-9.63633
FCCP	50	-2.33032	-3.6756	-11.3576	-9.87083
FCCP	50	-3.11925	-3.97165	-9.21313	-8.51204
FCCP	50	-3.34275	-4.02766	-8.4943	-8.92327
SUNITINIB	0.312	1.21507	0.357058	1.34339	6.50246
SUNITINIB	0.312	-1.29498	-1.46724	-0.504914	3.51972
SUNITINIB	0.312	-0.347503	-0.995162	0.61758	6.2411
SUNITINIB	0.312	-0.8136	-1.25921	0.410189	5.47571
SUNITINIB	0.625	-0.882368	-1.04317	0.193941	5.06965
SUNITINIB	0.625	-0.964508	-1.52325	0.203577	4.52191
SUNITINIB	0.625	-0.811689	-1.13919	-0.666148	3.87116
SUNITINIB	0.625	-1.05238	-1.2512	0.138262	2.29575
SUNITINIB	1.25	0.412769	-0.107017	-1.0598	0.047512
SUNITINIB	1.25	0.347821	-0.0270044	0.250787	-0.139853
SUNITINIB	1.25	-0.672243	-1.05117	-1.31874	-0.326501
SUNITINIB	1.25	-1.11924	-1.33122	-1.04174	-0.895955
SUNITINIB	2.5	-1.53567	-2.85147	-4.79778	-6.20816
SUNITINIB	2.5	-1.40195	-1.30721	-1.77334	-4.97305
SUNITINIB	2.5	-1.37903	-2.28337	-3.13299	-6.83709
SUNITINIB	2.5	-1.11924	-1.74729	-3.56585	-5.6172
SUNITINIB	5	-2.97789	-4.81179	-10.0765	-9.71007
SUNITINIB	5	-3.02374	-3.76361	-7.89361	-10.168
SUNITINIB	5	-3.41916	-3.80362	-7.95725	-10.4715
SUNITINIB	5	-3.26443	-4.15568	-8.37754	-10.4741
Staurosporine	0.1	-1.26059	-1.05117	-4.6313	-5.15323
Staurosporine	0.1	-1.50701	-1.45924	-4.57093	-5.76985
Staurosporine	0.1	-1.90434	-1.95532	-3.99682	-4.21225
Staurosporine	0.1	-1.78209	-2.25937	-5.58139	-5.69604
Staurosporine	0.25	-2.03424	-2.69144	-10.1967	-16.7626
Staurosporine	0.25	-1.49555	-1.66727	-8.66738	-16.7989
Staurosporine	0.25	0.118594	0.0850139	-9.35685	-16.109
Staurosporine	0.25	-1.92727	-2.82746	-10.1001	-16.8818
Staurosporine	0.5	-2.39718	-2.88347	-11.5418	-19.6479
Staurosporine	0.5	-2.56528	-2.18736	-11.6576	-19.537
Staurosporine	0.5	-2.31504	-2.37939	-10.6805	-19.6746
Staurosporine	0.5	-2.50607	-2.81946	-11.6378	-19.682
Staurosporine	1	-2.51562	-2.05934	-11.1552	-19.3269
Staurosporine	1	-2.64742	-2.51541	-10.457	-19.6505
Staurosporine	1	-2.54236	-1.89931	-10.6833	-20.0243
Staurosporine	1	-2.42966	-1.72328	-11.6478	-20.1265
Staurosporine	2	-3.29117	-2.53941	-9.73632	-19.0539
Staurosporine	2	-3.55478	-2.25137	-7.55973	-18.4576
Staurosporine	2	-3.48792	-2.57142	-8.09042	-16.5514
Staurosporine	2	-3.77637	-2.77145	-7.68605	-11.9894
Taxol	0.1	-0.229069	-0.875143	-9.76428	-14.6712
Taxol	0.1	-0.578641	-1.45124	-8.10804	-13.3077
Taxol	0.1	-1.15553	-1.65127	-9.67979	-14.3194
Taxol	0.1	-0.781126	-0.67511	-9.86882	-14.8583
Taxol	0.25	-0.167941	-0.523085	-10.447	-17.7608
Taxol	0.25	-0.124006	-0.475078	-10.9956	-18.4031
Taxol	0.25	-0.828882	-1.15519	-10.971	-18.5752
Taxol	0.25	-1.0199	-1.39523	-10.5313	-18.4619
Taxol	0.5	-0.257722	-0.771126	-11.6877	-20.2084
Taxol	0.5	-0.48886	-1.06717	-11.7124	-21.0316
Taxol	0.5	-0.523244	-1.14719	-11.4565	-20.0471
Taxol	0.5	-0.492681	-1.26721	-11.6445	-20.2941
Taxol	1	-0.492681	-1.33922	-11.8237	-20.5702
Taxol	1	-0.825061	-1.77929	-11.3575	-20.9867
Taxol	1	-0.135467	-1.18719	-12.1538	-20.6455
Taxol	1	-0.853715	-1.74729	-11.9868	-19.6818
Taxol	2	-1.01417	-2.49141	-12.0169	-20.8124
Taxol	2	-0.574821	-1.09918	-11.0918	-20.5101
Taxol	2	-0.691345	-1.09118	-11.3567	-19.4832
Taxol	2	-3.17847	-4.46773	-10.35	-18.876
