# Supplementary material for: Tox_(R)CNN: Deep learning-based nuclei profiling tool for drug toxicity screening
Source: PLoS Comput Biol. 2018 Nov 30;14(11):e1006238. doi: 10.1371/journal.pcbi.1006238 (PMC6291153; doi:10.1371/journal.pcbi.1006238)
Supplement: S1 File — Compressed file containing processed data represented in figure’s graphics. (ZIP) [file pcbi.1006238.s010.zip › Fig3_e/Fig3_e.xlsx]

## Sheet: Fig3_e
Treatment	TreatmentConcentration	well_zscore_count	well_zscore_count_faster	well_zscore_pred	well_zscore_pred_faster
5FLUO	0.625	1.28372	1.90421	-0.72509	0.195954
5FLUO	0.625	-0.283465	-0.377232	1.36412	0.358341
5FLUO	0.625	0.952579	1.08116	-0.615569	0.15956
5FLUO	0.625	0.952579	0.907883	-0.108588	0.859229
5FLUO	1.25	-3.52275	-6.49957	1.511	0.208724
5FLUO	1.25	-0.686736	-0.42055	0.764615	0.631606
5FLUO	1.25	-1.57525	-1.48907	1.43134	0.538577
5FLUO	1.25	-0.345759	0.0703925	0.561048	0.40795
5FLUO	2.5	-5.56862	-5.53213	-5.48809	-1.76386
5FLUO	2.5	-5.31288	-3.87159	-5.61244	-3.4709
5FLUO	2.5	-5.48665	-5.92199	-8.14212	-1.92863
5FLUO	2.5	-4.9883	-7.07715	-5.84323	-2.38689
5FLUO	5	-2.1195	-3.66943	-19.1791	-3.4118
5FLUO	5	-2.79817	-4.69464	-20.3287	-3.89878
5FLUO	5	-1.98507	-4.81015	-20.0405	-3.55948
5FLUO	5	-1.31295	-2.15329	-17.8241	-4.57833
5FLUO	10	-6.73253	-5.53213	-24.1232	-1.42644
5FLUO	10	-6.53581	-5.95087	-25.337	-1.57133
5FLUO	10	-6.45385	-5.05562	-24.4107	-1.94904
5FLUO	10	-7.09318	-11.4234	-22.6312	-0.704739
5FLUO	10	-6.79482	-5.7776	-25.3205	-1.35319
5FLUO	10	-6.63417	-5.32997	-25.6272	-1.85889
5FLUO	10	-6.80138	-5.92199	-25.4689	-1.31426
5FLUO	10	-6.94236	-5.28666	-24.4711	-0.814745
Acetaminophen	2.5	1.19848	1.88977	-1.50399	0.656083
Acetaminophen	2.5	0.752582	0.474698	-2.01075	0.401385
Acetaminophen	2.5	0.641109	0.41694	0.0710833	0.565805
Acetaminophen	2.5	1.09356	1.99084	-0.377618	0.856781
Acetaminophen	5	1.23126	1.23999	-0.16611	0.538012
Acetaminophen	5	0.0935776	0.561335	0.246794	0.298213
Acetaminophen	5	0.742746	0.402501	-0.749227	0.0443412
Acetaminophen	5	-0.617885	-2.61535	-1.89606	0.481082
Acetaminophen	10	-0.663786	0.214787	0.397361	0.462477
Acetaminophen	10	-0.43756	-0.406111	0.343749	-1.80775
Acetaminophen	10	-1.06378	-1.37356	1.11961	0.309647
Acetaminophen	10	0.73291	1.36995	-1.18819	0.540224
Acetaminophen	25	-4.5424	-5.20002	-6.71716	-2.86557
Acetaminophen	25	-4.58503	-3.66943	-10.3978	-3.75718
Acetaminophen	25	-4.90961	-4.83903	-4.80326	-2.05052
Acetaminophen	25	-5.22436	-4.07374	-5.6248	-2.25198
Acetaminophen	50	-3.09653	-4.37697	-18.3867	-3.16337
Acetaminophen	50	-2.07688	-3.97266	-18.7565	-3.62205
Acetaminophen	50	-2.13917	-4.16038	-18.1967	-4.19991
Acetaminophen	50	-3.39816	-6.16746	-19.3187	-3.0312
Acetaminophen	50	-2.26048	-4.31921	-18.6067	-2.93795
Acetaminophen	50	-3.13259	-4.62244	-19.664	-2.93526
Acetaminophen	50	-1.66377	-4.14594	-19.5319	-2.68226
Acetaminophen	50	-3.95553	-4.52136	-20.0795	-3.00917
CICLOFOSFAMIDE	0.625	0.0181691	0.922322	0.440562	0.636526
CICLOFOSFAMIDE	0.625	1.70666	1.74537	-0.575615	0.828524
CICLOFOSFAMIDE	0.625	0.39849	0.850125	-0.289512	0.43305
CICLOFOSFAMIDE	0.625	0.109971	0.258106	-0.346093	0.623633
CICLOFOSFAMIDE	1.25	-0.27035	-0.795977	-0.631706	0.526167
CICLOFOSFAMIDE	1.25	-0.971977	0.402501	1.02853	-0.190661
CICLOFOSFAMIDE	1.25	-0.637557	-0.666021	0.302374	0.581292
CICLOFOSFAMIDE	1.25	-3.37849	-5.45993	1.84691	0.0622643
CICLOFOSFAMIDE	2.5	-5.22108	-5.69096	-7.88387	-2.19757
CICLOFOSFAMIDE	2.5	-4.48995	-7.17823	-5.94708	-1.82676
CICLOFOSFAMIDE	2.5	-5.10633	-6.28298	-6.6898	-2.15338
CICLOFOSFAMIDE	2.5	-4.69322	-5.76316	-5.72883	-1.73535
CICLOFOSFAMIDE	5	-1.94245	-3.95822	-17.5181	-5.35533
CICLOFOSFAMIDE	5	-2.28015	-4.03042	-19.9844	-3.33615
CICLOFOSFAMIDE	5	-0.958863	-2.19661	-16.8225	-5.08794
CICLOFOSFAMIDE	5	-1.90311	-4.30477	-20.3168	-3.66121
CICLOFOSFAMIDE	10	-6.3227	-4.29033	-25.0777	-2.10939
CICLOFOSFAMIDE	10	-6.39811	-7.71249	-26.1997	-2.16828
CICLOFOSFAMIDE	10	-6.33909	-6.00863	-22.9978	-2.43327
CICLOFOSFAMIDE	10	-5.95222	-4.31921	-25.6081	-3.05195
CICLOFOSFAMIDE	10	-6.7522	-3.53948	-23.8095	-1.12717
CICLOFOSFAMIDE	10	-6.17844	-4.17482	-25.4512	-2.55158
CICLOFOSFAMIDE	10	-6.75876	-7.82801	-23.9359	-1.52661
CICLOFOSFAMIDE	10	-6.25057	-7.00495	-27.0985	-2.72488
DOXO	0.312	-3.53914	-5.43105	-10.8253	-2.59509
DOXO	0.312	-3.07686	-5.47437	-9.41907	-2.32806
DOXO	0.312	-4.25389	-7.4237	-9.01484	-1.36282
DOXO	0.312	-3.03096	-4.91123	-8.43257	-2.10013
DOXO	0.625	-3.53587	-6.34074	-10.1197	-1.6069
DOXO	0.625	-4.0834	-7.16379	-8.96777	-0.586273
DOXO	0.625	-4.63749	-9.51743	-6.14473	-0.209063
DOXO	0.625	-3.43751	-5.28666	-7.45266	-1.78701
DOXO	1.25	-5.67025	-6.60065	-10.7681	-0.731435
DOXO	1.25	-6.14238	-6.1819	-7.24669	-0.261381
DOXO	1.25	-5.85386	-7.19267	-6.63191	-0.16702
DOXO	1.25	-5.95222	-6.31186	-11.3184	-0.805194
DOXO	2.5	-4.14569	-6.91832	-15.1736	-1.015
DOXO	2.5	-2.65064	-4.49248	-20.4439	-3.22419
DOXO	2.5	-2.90309	-5.89311	-19.0479	-1.63878
DOXO	2.5	-2.37195	-3.81383	-20.2212	-3.37085
DOXO	5	-4.81125	-8.26119	-17.1605	-0.46996
DOXO	5	-3.84406	-6.7306	-19.8306	-1.16172
DOXO	5	-3.92274	-6.78836	-21.0003	-2.72261
DOXO	5	-1.49328	-4.21813	-22.4931	-2.34997
DOXO	5	-5.60468	-7.19267	-16.7655	-0.656284
DOXO	5	-3.98176	-6.3985	-21.3026	-1.90028
DOXO	5	-4.84076	-6.875	-19.3708	-1.40577
DOXO	5	-4.12274	-6.3985	-20.7338	-2.52437
FCCP	2.5	-0.886733	-0.175079	-0.42424	0.00482485
FCCP	2.5	-0.112976	-0.305034	-1.89515	0.0436015
FCCP	2.5	-1.44738	-1.48907	-1.30164	-0.52838
FCCP	2.5	-0.594935	-0.593824	-2.45769	-0.46407
FCCP	5	-2.0572	-1.07033	-0.32406	-0.49248
FCCP	5	-1.32279	0.315864	0.170966	-0.450584
FCCP	5	-0.696572	0.301424	-0.451642	-0.327359
FCCP	5	-1.83098	-2.15329	-0.384963	-0.817155
FCCP	10	-4.4506	-5.18558	-2.20134	-2.28152
FCCP	10	-3.32603	-3.06298	-0.973739	-2.25463
FCCP	10	-1.76213	-2.32656	-0.665321	0.142169
FCCP	10	-1.89983	-1.82118	-0.42241	-0.724282
FCCP	25	-5.58173	-6.3263	-11.1545	-2.84338
FCCP	25	-4.79486	-6.16746	-8.39411	-3.43432
FCCP	25	-4.93256	-5.05562	-7.57019	-3.35961
FCCP	25	-4.86371	-5.35885	-11.3456	-4.02848
FCCP	50	-4.71617	-6.71617	-22.3875	-4.34409
FCCP	50	-4.67683	-6.36962	-21.5185	-3.93011
FCCP	50	-3.57849	-4.83903	-22.8639	-5.17189
FCCP	50	-4.44732	-5.58989	-21.0468	-4.59605
FCCP	50	-3.97192	-5.21446	-21.2147	-4.94604
FCCP	50	-3.37849	-5.35885	-20.8168	-5.19932
FCCP	50	-3.89324	-6.61509	-19.8082	-4.86847
FCCP	50	-2.53588	-5.3011	-19.8658	-4.83478
Staurosporine	0.1	3.50991	1.91865	-8.50439	-1.11757
Staurosporine	0.1	2.81156	0.388061	-14.67	-3.48552
Staurosporine	0.1	3.11975	1.31219	-8.84945	-1.62197
Staurosporine	0.1	3.1591	0.994519	-8.91311	-1.44407
Staurosporine	0.25	2.45747	0.647972	-9.58225	-2.24673
Staurosporine	0.25	2.48042	-0.0306839	-7.05175	-2.04832
Staurosporine	0.25	2.60173	-0.897053	-7.82142	-2.80451
Staurosporine	0.25	2.15584	-0.911492	-11.2225	-2.30629
Staurosporine	0.5	0.0575126	-2.32656	-11.7432	-5.0955
Staurosporine	0.5	1.80174	-2.58647	-12.1779	-4.22898
Staurosporine	0.5	-0.431003	-3.72719	-11.5886	-5.08202
Staurosporine	0.5	1.70338	-0.333913	-10.3713	-2.93922
Staurosporine	1	-0.58182	-2.31212	-11.3129	-4.19534
Staurosporine	1	-1.03427	-2.57203	-10.69	-3.899
Staurosporine	1	-1.68344	-3.9871	-11.9734	-4.2499
Staurosporine	1	-0.208056	-2.52871	-12.4181	-4.4685
Staurosporine	2	-4.26372	-2.21105	-18.5092	-3.0512
Staurosporine	2	-3.97848	-2.62979	-16.5873	-3.51707
Staurosporine	2	-4.59486	-2.75975	-17.6253	-2.61586
Staurosporine	2	-3.75226	-2.51428	-17.3955	-3.94271
Staurosporine	2	-4.22438	-2.00889	-18.7987	-3.37452
Staurosporine	2	-4.24733	-2.68755	-16.0073	-3.13383
Staurosporine	2	-3.81455	-2.86082	-15.0773	-2.97428
Staurosporine	2	-3.67029	-2.42764	-14.6332	-3.45658
SUNITINIB	0.312	0.385376	0.330303	-0.982181	0.262479
SUNITINIB	0.312	-0.171991	-0.550505	-0.539414	0.277053
SUNITINIB	0.312	-0.421167	-0.593824	-0.679136	0.55773
SUNITINIB	0.312	0.90012	1.36995	0.831847	0.311221
SUNITINIB	0.625	1.26077	1.41326	-1.25768	0.0658782
SUNITINIB	0.625	-0.79821	-1.2436	-0.477617	0.23403
SUNITINIB	0.625	0.870613	0.546895	-0.271628	0.694015
SUNITINIB	0.625	0.123085	0.69129	-0.0383368	0.498607
SUNITINIB	1.25	0.155872	-0.13176	-1.21578	0.226336
SUNITINIB	1.25	-0.598213	-1.56127	-1.97446	0.219044
SUNITINIB	1.25	-0.601492	-1.80674	-1.8673	0.17057
SUNITINIB	1.25	-0.811324	-1.8645	-2.1684	-0.100745
SUNITINIB	2.5	-2.70637	-5.47437	-8.14553	-1.61864
SUNITINIB	2.5	-2.96211	-4.30477	-6.1744	-1.47553
SUNITINIB	2.5	-4.44732	-7.23599	-6.48763	-0.879308
SUNITINIB	2.5	-2.61785	-4.72352	-8.69066	-2.10875
SUNITINIB	5	-2.38179	-4.47805	-18.5793	-3.18055
SUNITINIB	5	-2.01458	-4.6802	-17.5276	-2.97417
SUNITINIB	5	-1.60475	-3.78495	-17.4936	-2.97606
SUNITINIB	5	-1.43754	-4.18926	-17.7362	-2.51541
SUNITINIB	5	-2.80801	-5.89311	-16.2952	-2.55764
SUNITINIB	5	-2.74899	-4.49248	-15.7471	-3.67223
SUNITINIB	5	-3.19817	-6.09527	-16.7071	-2.23151
SUNITINIB	5	-4.15881	-6.36962	-16.44	-2.38431
Taxol	0.1	-1.49328	-3.42396	-16.5901	-4.69525
Taxol	0.1	-3.37521	-6.49957	-18.1465	-4.67105
Taxol	0.1	-2.68342	-3.81383	-16.5533	-4.4524
Taxol	0.1	-1.84081	-3.49616	-14.0363	-6.19693
Taxol	0.25	-2.58834	-4.59356	-16.1673	-4.59346
Taxol	0.25	-2.55556	-5.3011	-15.7821	-4.3502
Taxol	0.25	-2.7949	-6.05195	-16.4422	-4.69095
Taxol	0.25	-2.15228	-4.07374	-16.0561	-4.97406
Taxol	0.5	-2.15884	-3.25069	-16.6477	-6.1124
Taxol	0.5	-2.63752	-4.608	-15.793	-5.28275
Taxol	0.5	-3.50308	-5.6332	-14.1784	-4.07115
Taxol	0.5	-2.18507	-3.48172	-14.874	-4.94794
Taxol	1	-2.33261	-3.04854	-11.0909	-5.90551
Taxol	1	-3.1621	-3.46728	-10.4937	-6.2174
Taxol	1	-1.09984	-1.37356	-12.5884	-4.03594
Taxol	1	-2.2113	-3.19293	-11.953	-4.39084
Taxol	2	-5.20469	-5.41661	-7.69788	-2.16061
Taxol	2	-5.14895	-4.92567	-8.37881	-2.15797
Taxol	2	-4.82109	-5.51769	-10.5656	-3.09361
Taxol	2	-4.60142	-5.96531	-8.27261	-2.63201
Taxol	2	-3.51292	-3.13517	-8.43852	-4.27124
Taxol	2	-5.79484	-6.44182	-8.56547	-1.70133
Taxol	2	-5.05059	-6.00863	-8.74616	-2.56086
Taxol	2	-5.31616	-4.7524	-9.02971	-4.58732
