# Supplementary material for: Tox_(R)CNN: Deep learning-based nuclei profiling tool for drug toxicity screening
Source: PLoS Comput Biol. 2018 Nov 30;14(11):e1006238. doi: 10.1371/journal.pcbi.1006238 (PMC6291153; doi:10.1371/journal.pcbi.1006238)
Supplement: S1 File — Compressed file containing processed data represented in figure’s graphics. (ZIP) [file pcbi.1006238.s010.zip › Fig4a/Fig4a_P1.xlsx]

## Sheet: Fig4_a_P1
Treatment	TreatmentConcentration	well_zscore_count	well_zscore_count_faster	well_zscore_pred	well_zscore_pred_faster
NADA	0	0.39987	0.553195	1.32219	-3.02285
NADA	0	-1.11806	-0.866458	-1.42139	0.462441
NADA	0	1.25851	0.914755	-0.190326	0.974831
NADA	0	1.14805	1.07427	0.49892	-1.7501
NADA	0	-1.00243	-0.185875	0.805823	-3.56224
NADA	0	0.716573	0.57978	0.780976	-1.02145
NADA	0	-0.318968	-0.621874	0.000169025	-0.980206
NADA	0	0.664796	0.856267	0.613453	-1.08335
NADA	0	2.25263	1.85056	0.29557	-0.97244
NADA	0	0.128903	0.521293	-0.00949032	-0.694384
NADA	0	1.40348	1.053	-0.443038	0.599496
NADA	0	-0.0635348	0.170367	-0.316558	-0.753741
NADA	0	1.55191	1.41456	1.15142	1.03623
NADA	0	1.36638	1.53685	1.48795	1.08647
NADA	0	-0.0048541	0.696755	0.353038	0.0773251
NADA	0	-0.620138	-0.589971	0.727551	-0.118873
NADA	0	1.75211	1.34544	1.12165	0.835116
NADA	0	0.742462	0.691438	-0.130202	0.189011
NADA	0	-0.0385092	-0.547435	-0.283722	0.243267
NADA	0	3.19324	1.79207	-0.274061	0.971181
NADA	0	1.15323	1.52622	1.03964	0.968405
NADA	0	0.203117	0.11188	-1.08735	0.497168
NADA	0	1.31546	1.18592	1.4586	0.887016
NADA	0	0.41454	0.85095	0.609801	0.290575
DMSO	0	0.512917	1.19656	1.85235	1.30745
DMSO	0	-0.536432	-0.776068	-0.966214	-0.148845
DMSO	0	0.27129	-0.627191	-0.554415	-0.00857219
DMSO	0	-2.00949	-1.70655	1.2357	-1.2497
DMSO	0	-0.355212	0.691438	1.72601	0.939136
DMSO	0	0.276468	0.606366	-0.654384	1.36666
DMSO	0	-0.112723	0.138465	0.0493532	0.702736
DMSO	0	-1.43218	-1.67997	-0.590195	-1.54779
DMSO	0	2.08176	2.06324	1.23597	1.53257
DMSO	0	-1.03867	-1.26524	0.037475	-0.230559
DMSO	0	0.896067	0.803097	-0.393659	1.09769
DMSO	0	-1.73162	-2.03621	-1.36912	-0.0842837
DMSO	0	1.21881	0.999827	0.916607	0.23153
DMSO	0	-0.0108948	0.558512	0.78268	0.0388922
DMSO	0	-0.640849	-0.239046	-0.596189	-0.578068
DMSO	0	0.580227	0.638268	0.626416	0.625106
DMSO	0	1.26714	0.675487	0.157464	-1.71285
DMSO	0	0.546572	0.170367	-2.19224	-0.151723
DMSO	0	0.517232	-0.356021	-1.0021	0.0311835
DMSO	0	0.290275	0.170367	-0.460326	0.0721676
DMSO	0	0.864138	0.797779	0.875476	-0.211985
DMSO	0	0.375707	0.319245	-1.00016	0.428195
DMSO	0	-1.54954	-1.07914	-0.321878	0.272753
DMSO	0	-0.280999	-0.0635831	0.605391	-2.7217
ATENOLOL	0.781	2.18618	1.54748	0.324562	1.30803
ATENOLOL	0.781	1.93679	2.14299	1.72982	1.59749
ATENOLOL	0.781	-0.0557682	-0.871775	-3.05654	1.22629
ATENOLOL	0.781	1.12648	1.06895	0.56563	1.0608
ATENOLOL	1.562	0.94353	0.872218	-1.40393	1.36047
ATENOLOL	1.562	1.9575	1.39861	1.26121	1.2963
ATENOLOL	1.562	1.73399	1.36139	0.654437	0.987429
ATENOLOL	1.562	0.840838	1.07427	-0.320667	1.31517
ATENOLOL	3.125	1.76851	1.15402	-4.34678	1.61284
ATENOLOL	3.125	0.348093	0.771194	-3.54781	1.48535
ATENOLOL	3.125	1.13769	0.845633	-1.89373	0.997045
ATENOLOL	3.125	0.765762	0.983876	0.781765	1.06347
ATENOLOL	6.25	2.09988	1.32948	-2.80794	1.58016
ATENOLOL	6.25	2.74451	1.9888	-0.0113887	1.12938
ATENOLOL	6.25	1.19465	1.32417	1.71507	0.326159
ATENOLOL	6.25	0.455099	0.335196	-0.855347	0.755182
ATENOLOL	12.5	1.98339	1.18592	-1.61467	0.877464
ATENOLOL	12.5	2.95938	2.14299	1.36512	1.04986
ATENOLOL	12.5	-0.39836	-0.111437	0.734182	-0.883124
ATENOLOL	12.5	0.00895312	0.590414	1.38341	-1.47024
ATENOLOL	25	1.73572	0.898803	-1.85248	0.71352
ATENOLOL	25	1.6477	0.76056	-2.405	1.16467
ATENOLOL	25	-0.420797	-0.281582	-0.136176	-0.100507
ATENOLOL	25	-0.173993	0.0959285	1.51223	-1.44997
ATENOLOL	50	1.80648	1.12744	-1.11372	0.770262
ATENOLOL	50	1.80389	0.978559	-1.11187	0.418087
ATENOLOL	50	2.31994	1.61129	0.789087	0.961409
ATENOLOL	50	0.935763	0.930706	1.10936	0.473545
ATENOLOL	100	0.84429	0.712707	-0.901031	1.06145
ATENOLOL	100	1.01084	0.43622	-4.76878	1.55633
ATENOLOL	100	1.34394	1.18592	0.977035	0.887016
ATENOLOL	100	-0.116175	0.0906114	-0.116824	0.615919
DOXORUBICIN	0.781	-2.12858	-2.45094	-16.1486	-7.68586
DOXORUBICIN	0.781	-2.55919	-2.33396	-10.5523	-5.8162
DOXORUBICIN	0.781	-2.17949	-1.89797	-12.7793	-6.99041
DOXORUBICIN	0.781	-2.49792	-2.76465	-14.295	-7.40479
DOXORUBICIN	1.562	-4.03915	-5.61459	-16.8053	-3.17656
DOXORUBICIN	1.562	-1.99741	-2.42967	-20.7876	-9.42603
DOXORUBICIN	1.562	-2.18208	-2.93479	-18.0051	-7.50062
DOXORUBICIN	1.562	-1.83863	-1.92455	-17.9453	-9.70674
DOXORUBICIN	3.125	-3.31945	-4.50864	-24.0848	-10.1971
DOXORUBICIN	3.125	-3.80616	-6.07185	-23.9163	-7.76494
DOXORUBICIN	3.125	-4.25058	-6.43873	-22.05	-9.50528
DOXORUBICIN	3.125	-3.86311	-5.25303	-22.3841	-9.77558
DOXORUBICIN	6.25	-4.51982	-6.18351	-28.9421	-15.5432
DOXORUBICIN	6.25	-4.76403	-6.7418	-27.1474	-17.2156
DOXORUBICIN	6.25	-4.72951	-6.57166	-27.6288	-17.3836
DOXORUBICIN	6.25	-4.63631	-8.63467	-29.4268	-15.538
DOXORUBICIN	12.5	-4.59144	-6.96512	-31.5607	-18.1939
DOXORUBICIN	12.5	-4.77352	-6.07717	-27.386	-18.9037
DOXORUBICIN	12.5	-4.56555	-6.77902	-31.2931	-17.5975
DOXORUBICIN	12.5	-4.87276	-6.73648	-28.546	-18.8083
DOXORUBICIN	25	-4.33773	-5.81663	-30.2767	-17.1783
DOXORUBICIN	25	-4.65875	-6.64078	-31.3159	-17.3622
DOXORUBICIN	25	-4.57677	-6.34834	-30.9674	-17.8579
DOXORUBICIN	25	-4.51723	-6.18351	-30.1964	-17.3821
DOXORUBICIN	50	-4.92023	-7.21502	-30.6093	-18.2089
DOXORUBICIN	50	-4.94007	-7.56594	-31.7336	-18.3092
DOXORUBICIN	50	-4.8952	-7.1459	-29.8561	-18.5051
DOXORUBICIN	50	-4.82789	-6.73648	-29.398	-18.4678
DOXORUBICIN	100	-4.94094	-6.74712	-30.1743	-19.3216
DOXORUBICIN	100	-5.06865	-7.40112	-30.8349	-19.2973
DOXORUBICIN	100	-5.35602	-7.58721	-31.3027	-16.5446
DOXORUBICIN	100	-5.20845	-7.71482	-31.1391	-17.9308
EPIRUBICIN	0.781	-2.49102	-2.7806	-18.3529	-6.14313
EPIRUBICIN	0.781	-2.15619	-1.36094	-11.4044	-5.9945
EPIRUBICIN	0.781	-2.2235	-2.80187	-15.8139	-6.09426
EPIRUBICIN	0.781	-1.60735	-1.92987	-14.9263	-6.4583
EPIRUBICIN	1.562	-1.80497	-2.05748	-19.5352	-7.94595
EPIRUBICIN	1.562	-3.33585	-4.4342	-19.4658	-7.24275
EPIRUBICIN	1.562	-3.02864	-3.59411	-19.0679	-7.80746
EPIRUBICIN	1.562	-3.04331	-3.14747	-16.8861	-8.04895
EPIRUBICIN	3.125	-3.45752	-4.18962	-25.5196	-13.2808
EPIRUBICIN	3.125	-3.94164	-5.22644	-24.6339	-13.3983
EPIRUBICIN	3.125	-4.30667	-6.41214	-25.7788	-13.398
EPIRUBICIN	3.125	-4.10474	-5.42317	-24.5188	-14.5715
EPIRUBICIN	6.25	-4.52068	-6.23668	-29.6855	-15.8308
EPIRUBICIN	6.25	-4.63027	-6.73648	-27.3848	-17.7797
EPIRUBICIN	6.25	-4.90814	-7.10336	-28.8334	-17.8867
EPIRUBICIN	6.25	-4.46027	-5.94956	-29.3756	-16.9239
EPIRUBICIN	12.5	-4.38002	-5.7422	-30.8532	-16.6681
EPIRUBICIN	12.5	-4.6484	-5.40722	-26.6743	-19.1807
EPIRUBICIN	12.5	-4.71829	-7.43302	-31.108	-18.1718
EPIRUBICIN	12.5	-4.74159	-6.47063	-27.4963	-18.7189
EPIRUBICIN	25	-4.22986	-4.66815	-29.3749	-16.9224
EPIRUBICIN	25	-4.65271	-5.49229	-29.5822	-17.4533
EPIRUBICIN	25	-4.44301	-5.04566	-29.0781	-16.5873
EPIRUBICIN	25	-4.81149	-5.39127	-29.9546	-16.4534
EPIRUBICIN	50	-5.26023	-5.22644	-27.6938	-16.1034
EPIRUBICIN	50	-5.40693	-5.29025	-28.4883	-14.7327
EPIRUBICIN	50	-5.49495	-5.64649	-28.8946	-15.4808
EPIRUBICIN	50	-5.30079	-5.51356	-27.581	-16.8777
EPIRUBICIN	100	-5.40607	-5.71029	-27.2323	-15.4746
EPIRUBICIN	100	-5.43454	-5.12542	-26.0904	-13.0891
EPIRUBICIN	100	-5.73054	-5.20517	-27.2475	-12.6084
EPIRUBICIN	100	-6.19222	-8.0817	-22.3337	-5.2807
ETOPOSIDE	0.781	-2.08284	-2.53601	-13.047	-0.724484
ETOPOSIDE	0.781	-0.690038	0.313928	-3.39683	1.30339
ETOPOSIDE	0.781	-0.949786	-0.276265	-7.60182	0.27496
ETOPOSIDE	0.781	-1.74543	-1.31309	-3.69166	0.501925
ETOPOSIDE	1.562	-1.68588	-1.07914	-9.06461	-1.46857
ETOPOSIDE	1.562	-1.87142	-1.57894	-7.85628	-1.00788
ETOPOSIDE	1.562	-2.25457	-3.26445	-6.84036	-1.15652
ETOPOSIDE	1.562	-1.70228	-3.41864	-3.15499	0.754354
ETOPOSIDE	3.125	-1.66172	-1.1589	-14.8907	-4.74269
ETOPOSIDE	3.125	-3.06143	-2.89757	-13.8857	-4.19341
ETOPOSIDE	3.125	-2.33223	-1.97241	-11.7241	-4.62426
ETOPOSIDE	3.125	-2.49015	-2.12128	-10.8616	-4.9746
ETOPOSIDE	6.25	-2.73264	-2.7806	-15.601	-5.65613
ETOPOSIDE	6.25	-2.64894	-1.85011	-9.48988	-6.47797
ETOPOSIDE	6.25	-3.07351	-3.03582	-10.2821	-7.40135
ETOPOSIDE	6.25	-3.6862	-4.45015	-15.0273	-4.85424
ETOPOSIDE	12.5	-3.23402	-3.29103	-17.7862	-8.74259
ETOPOSIDE	12.5	-2.89402	-2.33928	-8.26587	-8.40345
ETOPOSIDE	12.5	-3.76387	-4.4661	-15.3026	-8.07491
ETOPOSIDE	12.5	-4.15134	-4.54054	-9.86972	-9.45735
ETOPOSIDE	25	-3.54641	-3.95035	-18.1816	-9.26915
ETOPOSIDE	25	-3.74316	-4.716	-17.525	-7.66508
ETOPOSIDE	25	-3.99428	-5.01908	-18.0046	-8.12972
ETOPOSIDE	25	-3.94078	-4.66283	-17.2859	-6.98748
ETOPOSIDE	50	-4.22123	-5.38064	-16.5945	-7.42284
ETOPOSIDE	50	-4.02448	-5.11478	-19.0991	-11.1163
ETOPOSIDE	50	-4.37311	-5.5242	-16.2304	-11.9958
ETOPOSIDE	50	-4.3386	-5.22112	-15.1356	-12.4095
ETOPOSIDE	100	-4.49824	-5.588	-16.8948	-12.0625
ETOPOSIDE	100	-4.26266	-5.44976	-17.8459	-12.3749
ETOPOSIDE	100	-4.51378	-5.68371	-16.1582	-11.4457
ETOPOSIDE	100	-4.44905	-5.44976	-15.7846	-12.4073
LOVASTATIN	0.781	1.64252	1.1487	-1.3153	1.40716
LOVASTATIN	0.781	1.12734	1.79739	2.07373	1.51693
LOVASTATIN	0.781	0.961651	1.0211	-2.49465	1.42013
LOVASTATIN	0.781	2.45715	1.61661	-0.732199	1.18227
LOVASTATIN	1.562	2.17151	1.63787	-1.72991	1.53929
LOVASTATIN	1.562	2.26816	1.41987	-0.945491	1.4102
LOVASTATIN	1.562	1.17049	1.38797	0.126082	0.874452
LOVASTATIN	1.562	1.95318	1.03173	0.608659	1.39622
LOVASTATIN	3.125	2.21983	1.57407	-5.05651	1.5342
LOVASTATIN	3.125	1.17394	0.99451	-4.95629	1.42465
LOVASTATIN	3.125	0.76231	0.367098	-3.93394	-0.0332615
LOVASTATIN	3.125	2.04811	1.87182	-0.621198	0.778102
LOVASTATIN	6.25	2.13095	1.35607	-4.26922	1.04421
LOVASTATIN	6.25	2.15857	2.20148	0.0406565	-0.528253
LOVASTATIN	6.25	0.242813	0.34583	0.852045	-5.49313
LOVASTATIN	6.25	0.594034	0.547878	-2.29868	-1.35811
LOVASTATIN	12.5	0.554338	0.553195	-5.68831	-0.583537
LOVASTATIN	12.5	0.953022	1.16997	0.921042	-3.00347
LOVASTATIN	12.5	0.285961	0.48939	-2.07729	-4.62129
LOVASTATIN	12.5	0.602664	0.898803	-0.315366	-5.98653
LOVASTATIN	25	1.41729	1.39861	-5.58327	-1.35589
LOVASTATIN	25	0.738147	0.920072	-5.8059	-0.723946
LOVASTATIN	25	-1.29497	-0.52085	-2.91371	-1.77276
LOVASTATIN	25	-0.418208	-0.0689001	-0.580748	-8.93334
LOVASTATIN	50	2.03171	1.45709	-3.21859	-1.8309
LOVASTATIN	50	0.118548	0.430903	-3.98679	-3.63211
LOVASTATIN	50	-1.194	-0.435777	0.0371938	-8.74575
LOVASTATIN	50	0.411088	1.31353	-0.701934	-4.27424
LOVASTATIN	100	-0.483792	0.186318	-3.59553	-0.926159
LOVASTATIN	100	-1.00847	-0.30285	-2.3748	-1.99983
LOVASTATIN	100	-1.49776	-0.52085	-0.370655	-6.16654
LOVASTATIN	100	-0.542473	0.271391	-1.78576	-3.50341
SIMVASTATIN	0.781	-0.313791	-0.212461	0.27202	-2.37005
SIMVASTATIN	0.781	0.458551	0.829682	0.561077	0.21672
SIMVASTATIN	0.781	1.00739	1.13807	-0.34051	-2.99983
SIMVASTATIN	0.781	1.1981	1.54217	-0.64337	0.0693245
SIMVASTATIN	1.562	-1.30618	-0.526167	0.790745	-5.41024
SIMVASTATIN	1.562	1.84445	1.18592	-5.58809	0.447639
SIMVASTATIN	1.562	0.401596	0.52661	-2.48885	-5.03836
SIMVASTATIN	1.562	0.354997	1.053	1.39647	-3.31335
SIMVASTATIN	3.125	0.84429	1.32417	-0.798888	-5.34998
SIMVASTATIN	3.125	1.28698	1.47305	-2.50767	-4.21346
SIMVASTATIN	3.125	1.2447	1.43583	-2.36456	-4.06127
SIMVASTATIN	3.125	0.946118	1.52622	-1.66012	-6.14749
SIMVASTATIN	6.25	0.938352	1.37202	-0.646123	-7.95854
SIMVASTATIN	6.25	1.40521	1.11149	-3.06019	-6.02242
SIMVASTATIN	6.25	0.827031	1.57939	0.0658587	-7.54211
SIMVASTATIN	6.25	2.14389	1.73358	-3.32865	-1.65298
SIMVASTATIN	12.5	0.0719486	0.643585	0.0518846	-7.6859
SIMVASTATIN	12.5	0.993581	2.21212	-0.291561	-2.89113
SIMVASTATIN	12.5	1.17739	1.20188	-2.78852	-6.54377
SIMVASTATIN	12.5	0.814087	1.51026	-0.541792	-7.12846
SIMVASTATIN	25	0.130629	0.601049	-1.75011	-5.74653
SIMVASTATIN	25	0.766624	1.32948	-4.26192	-1.58262
SIMVASTATIN	25	-1.00415	-0.350704	-1.75418	-3.67492
SIMVASTATIN	25	-0.22577	0.154416	-2.60404	-3.47865
SIMVASTATIN	50	0.110781	0.829682	-0.330955	-5.32479
SIMVASTATIN	50	-0.405264	0.250123	-2.12806	-2.15907
SIMVASTATIN	50	0.319616	0.819048	-0.429396	-4.52334
SIMVASTATIN	50	0.583679	1.19656	-0.152608	-3.95808
SIMVASTATIN	100	-5.80734	-5.10415	-17.1634	-8.20539
SIMVASTATIN	100	-5.90744	-4.6841	-21.1003	-6.50584
SIMVASTATIN	100	-5.85221	-4.92869	-23.4008	-7.81906
SIMVASTATIN	100	-5.54673	-4.73196	-20.3914	-10.8761
