# Supplementary material for: Tox_(R)CNN: Deep learning-based nuclei profiling tool for drug toxicity screening
Source: PLoS Comput Biol. 2018 Nov 30;14(11):e1006238. doi: 10.1371/journal.pcbi.1006238 (PMC6291153; doi:10.1371/journal.pcbi.1006238)
Supplement: S1 File — Compressed file containing processed data represented in figure’s graphics. (ZIP) [file pcbi.1006238.s010.zip › Fig4a/Fig4a_P2.xlsx]

## Sheet: Fig4_a_P2
Treatment	TreatmentConcentration	well_zscore_count	well_zscore_count_faster	well_zscore_pred	well_zscore_pred_faster
NADA	0	-0.227595	-0.618752	-1.52512	0.753057
NADA	0	0.278712	0.161373	-0.358838	0.237365
NADA	0	-0.0973777	-1.1665	1.81174	-0.173752
NADA	0	-0.281567	0.288628	-0.0190942	0.849012
NADA	0	0.601686	0.908301	1.23179	-0.884283
NADA	0	-0.202751	0.100513	2.08512	-2.0845
NADA	0	0.612823	0.698055	1.21101	0.275694
NADA	0	0.109086	0.33289	1.00756	0.610773
NADA	0	0.271858	0.476743	1.51797	-0.966929
NADA	0	1.41983	1.3122	1.54232	-1.58834
NADA	0	1.91928	1.62757	1.32027	-0.5933
NADA	0	3.08867	2.14765	0.99665	0.734122
NADA	0	2.11889	1.47818	-0.124386	0.598805
NADA	0	0.440627	0.238833	-0.474103	0.723139
NADA	0	-0.0990911	-0.513628	-0.660129	-0.88382
NADA	0	-0.0228452	-0.0820699	1.43382	-0.838619
NADA	0	2.85308	2.00933	0.0228418	1.19293
NADA	0	1.13626	1.21261	1.09943	1.13291
NADA	0	1.93385	0.769981	1.81491	1.09287
NADA	0	-0.44948	-0.568956	0.00337667	-0.705203
NADA	0	2.1703	1.47818	-2.10872	1.51561
NADA	0	2.33135	1.59437	0.110422	1.20721
NADA	0	2.43159	1.79908	-0.45135	1.34238
NADA	0	-1.12541	-1.66445	0.515071	-1.07991
DMSO	0	-1.33787	-1.49293	-0.910623	-0.492031
DMSO	0	-1.8596	-2.13474	-0.123629	-1.24075
DMSO	0	0.402932	-0.397439	-2.02772	0.873107
DMSO	0	-2.13032	-2.46117	1.12727	-2.21566
DMSO	0	-0.920662	-0.430636	0.0897875	0.385386
DMSO	0	-1.05259	-1.02265	-0.922485	0.00113239
DMSO	0	0.214459	0.559735	-0.397247	0.122344
DMSO	0	-0.218172	-0.63535	-0.0570687	-0.29347
DMSO	0	0.265861	0.37162	-1.64218	1.0757
DMSO	0	2.48128	1.70502	-0.51971	1.56838
DMSO	0	0.13907	0.404817	-0.398411	0.259168
DMSO	0	0.431203	0.0119877	-0.60986	0.839613
DMSO	0	1.0763	1.39519	1.4838	-0.769421
DMSO	0	0.368665	0.653793	0.401813	0.204511
DMSO	0	-0.524012	0.144775	2.32011	-1.34533
DMSO	0	1.90815	1.69396	-0.120036	1.31168
DMSO	0	-0.200181	-0.0322747	-0.307535	0.908721
DMSO	0	0.0208463	0.216701	0.758785	-0.412019
DMSO	0	-0.0905242	-0.0599387	1.46805	-2.21913
DMSO	0	0.292419	0.438013	0.623691	0.854001
DMSO	0	0.0850984	0.177972	-0.0531602	0.253897
DMSO	0	0.423493	0.388218	-0.475983	0.327664
DMSO	0	0.0294132	0.360554	1.14827	-0.678016
DMSO	0	0.194755	0.144775	-0.855934	0.680524
ACETAMINOPHEN	0.781	2.72543	2.04806	-1.03108	1.54095
ACETAMINOPHEN	0.781	-0.017705	-0.115267	0.40246	0.953336
ACETAMINOPHEN	0.781	-0.991768	-0.917523	-0.0130803	1.13207
ACETAMINOPHEN	0.781	2.196	1.29006	-2.26931	1.28351
ACETAMINOPHEN	1.562	2.43416	1.73269	0.332856	1.54654
ACETAMINOPHEN	1.562	3.02528	2.49068	-0.93833	1.55755
ACETAMINOPHEN	1.562	0.480035	0.554202	-1.15075	1.45571
ACETAMINOPHEN	1.562	0.725907	0.958097	-0.245467	1.36881
ACETAMINOPHEN	3.125	3.05869	2.09232	0.704845	1.47618
ACETAMINOPHEN	3.125	2.78712	2.58474	-0.619566	1.58636
ACETAMINOPHEN	3.125	0.0199896	0.0341189	-0.204933	0.887333
ACETAMINOPHEN	3.125	1.93984	1.78802	-1.31995	1.37147
ACETAMINOPHEN	6.25	1.84903	1.84888	-2.4786	0.94208
ACETAMINOPHEN	6.25	1.53548	0.9249	-2.49328	1.41372
ACETAMINOPHEN	6.25	0.205892	0.432481	-0.0837213	0.152912
ACETAMINOPHEN	6.25	0.311266	0.277562	-2.00329	0.972643
ACETAMINOPHEN	12.5	0.540004	0.388218	-1.55919	-0.590526
ACETAMINOPHEN	12.5	1.25791	1.45052	-2.06724	0.53844
ACETAMINOPHEN	12.5	0.558851	0.211169	-1.81036	0.916339
ACETAMINOPHEN	12.5	0.0542574	0.305226	-0.989229	0.0289614
ACETAMINOPHEN	25	-1.29075	-2.74888	-14.7645	-4.11981
ACETAMINOPHEN	25	-1.73281	-3.44601	-13.2752	-6.19748
ACETAMINOPHEN	25	-1.03289	-2.33392	-15.6589	-2.03753
ACETAMINOPHEN	25	-2.40275	-4.63003	-12.0563	-9.37714
ACETAMINOPHEN	50	-2.57665	-3.63966	-16.509	-32.1615
ACETAMINOPHEN	50	-2.26139	-2.79867	-14.8491	-31.1397
ACETAMINOPHEN	50	-2.92961	-4.09335	-15.7763	-32.2705
ACETAMINOPHEN	50	-2.47642	-3.71159	-14.6734	-31.6134
ACETAMINOPHEN	100	-2.05064	-1.29375	-17.9467	-32.6447
ACETAMINOPHEN	100	-3.07354	-2.97572	-19.8369	-31.9699
ACETAMINOPHEN	100	-3.35539	-3.04212	-19.1009	-32.315
ACETAMINOPHEN	100	-3.79745	-4.2538	-21.0333	-31.7517
BORTEZOMID	0.781	-1.17424	-1.23289	-12.8831	-7.48928
BORTEZOMID	0.781	0.464615	-0.22039	-10.0371	-4.53824
BORTEZOMID	0.781	-3.1652	-3.70052	-12.0992	-17.5933
BORTEZOMID	0.781	-1.65314	-2.23986	-11.9063	-11.7908
BORTEZOMID	1.562	-1.90501	-2.02408	-15.1373	-8.6219
BORTEZOMID	1.562	-0.772454	-0.657481	-12.9389	-7.74402
BORTEZOMID	1.562	-1.15882	-0.972851	-12.5055	-10.9135
BORTEZOMID	1.562	-1.89301	-2.02408	-13.5199	-12.388
BORTEZOMID	3.125	-1.08686	-1.09457	-12.752	-8.01769
BORTEZOMID	3.125	1.92357	1.30113	-9.14374	-0.42846
BORTEZOMID	3.125	-2.09862	-3.11404	-12.3029	-10.921
BORTEZOMID	3.125	-1.94613	-2.23986	-13.4058	-11.9288
BORTEZOMID	6.25	-1.33702	-1.24949	-14.346	-12.5737
BORTEZOMID	6.25	-1.32674	-1.16097	-13.3406	-6.82778
BORTEZOMID	6.25	-1.88102	-1.94662	-11.6957	-12.6973
BORTEZOMID	6.25	-1.60859	-1.40994	-12.3426	-10.7268
BORTEZOMID	12.5	-1.69426	-1.91896	-14.348	-12.0763
BORTEZOMID	12.5	-0.942936	-0.790268	-11.6004	-10.7927
BORTEZOMID	12.5	-1.76108	-1.4874	-13.1596	-13.9216
BORTEZOMID	12.5	-1.24021	-1.09457	-9.99126	-11.5037
BORTEZOMID	25	-2.97073	-5.52081	-20.1972	-15.9858
BORTEZOMID	25	-2.36248	-4.24274	-20.513	-10.1422
BORTEZOMID	25	-1.91529	-3.55667	-19.3776	-5.68922
BORTEZOMID	25	-2.90991	-5.42676	-20.4987	-13.4962
BORTEZOMID	50	-2.37876	-2.61609	-14.2239	-18.4494
BORTEZOMID	50	-1.15026	-0.795801	-13.0987	-13.3955
BORTEZOMID	50	-1.8596	-1.76404	-11.4881	-17.9097
BORTEZOMID	50	-2.67175	-2.49437	-15.0733	-21.4696
BORTEZOMID	100	-3.61326	-5.19991	-15.0021	-23.6928
BORTEZOMID	100	-3.12066	-4.14868	-15.6206	-21.9179
BORTEZOMID	100	-3.75547	-5.01733	-14.7822	-22.9839
BORTEZOMID	100	-3.54044	-4.12655	-16.41	-25.2163
IMATINIB	0.781	-0.440056	-0.519161	-1.47669	0.740899
IMATINIB	0.781	-0.804152	-0.253587	0.613342	0.331483
IMATINIB	0.781	-0.901815	-0.59662	-3.07761	-6.36267
IMATINIB	0.781	0.147637	0.255431	0.699289	0.62294
IMATINIB	1.562	0.0782449	0.476743	0.108915	0.862973
IMATINIB	1.562	-1.1691	-1.76957	-0.511718	1.11987
IMATINIB	1.562	-0.0596831	0.426948	0.496438	0.992304
IMATINIB	1.562	1.46266	1.53904	0.831447	0.704603
IMATINIB	3.125	-0.668794	-0.286783	1.18288	-0.360273
IMATINIB	3.125	0.855268	1.14068	1.40886	-0.576458
IMATINIB	3.125	0.185332	0.703588	1.22431	0.877964
IMATINIB	3.125	-0.0279854	0.343956	0.866916	0.951351
IMATINIB	6.25	-0.739043	-0.397439	0.598749	0.46683
IMATINIB	6.25	-0.593404	-0.552358	1.04531	-0.823816
IMATINIB	6.25	-0.177907	-0.0212091	1.31714	-1.44423
IMATINIB	6.25	-0.706488	-0.4583	-0.219077	0.775224
IMATINIB	12.5	0.408073	0.133709	0.943385	-0.169606
IMATINIB	12.5	-0.65166	-0.248054	1.42668	-1.45753
IMATINIB	12.5	0.61625	0.814244	1.38741	0.380762
IMATINIB	12.5	-0.0485461	-0.0931355	-0.54745	0.678639
IMATINIB	25	-2.02066	-4.21507	-11.2536	-15.7909
IMATINIB	25	-1.91443	-3.84437	-9.37332	-13.157
IMATINIB	25	-0.675647	-2.05728	-11.1645	-5.03652
IMATINIB	25	-2.73686	-4.44745	-10.694	-21.6841
IMATINIB	50	-2.2888	-3.34089	-0.437124	-16.8049
IMATINIB	50	-1.59488	-2.41691	-0.925164	-14.3491
IMATINIB	50	-2.22455	-3.01445	-1.90994	-16.5879
IMATINIB	50	-1.50836	-2.06835	-2.0972	-10.0369
IMATINIB	100	-3.40508	-3.78905	-6.96638	-26.9017
IMATINIB	100	-3.63039	-4.58024	-7.38249	-25.527
IMATINIB	100	-3.63896	-4.2704	-9.31335	-28.441
IMATINIB	100	-2.9596	-3.52347	-7.12743	-27.1363
INDACATEROL	0.781	0.815003	0.880637	-0.686281	1.30732
INDACATEROL	0.781	0.653944	0.847441	0.642717	0.397617
INDACATEROL	0.781	1.36072	1.23474	1.70564	0.700517
INDACATEROL	0.781	2.39304	1.77142	0.119494	0.947208
INDACATEROL	1.562	-0.17962	-0.0378075	-1.46034	1.33243
INDACATEROL	1.562	1.32559	0.941498	0.560842	0.998716
INDACATEROL	1.562	4.21694	3.15462	0.789407	1.53977
INDACATEROL	1.562	0.762745	1.10195	0.862562	1.10052
INDACATEROL	3.125	1.58946	1.73269	0.0867334	1.29759
INDACATEROL	3.125	1.00433	1.279	-0.140573	1.4398
INDACATEROL	3.125	1.25277	1.47265	0.80542	1.06447
INDACATEROL	3.125	2.28081	1.82675	0.557104	1.19682
INDACATEROL	6.25	1.11742	1.47265	-0.503848	1.41204
INDACATEROL	6.25	0.193042	-0.314447	0.490125	1.0426
INDACATEROL	6.25	2.05635	1.6331	1.31947	0.237723
INDACATEROL	6.25	2.45986	2.05359	1.7629	1.20821
INDACATEROL	12.5	0.0765315	0.283095	0.409205	0.693857
INDACATEROL	12.5	1.39413	1.47818	2.35372	1.12375
INDACATEROL	12.5	1.09086	1.21261	1.6406	1.05821
INDACATEROL	12.5	1.32302	1.42838	1.76495	1.18194
INDACATEROL	25	0.537434	-0.945187	-12.3186	0.626087
INDACATEROL	25	0.212746	-0.740473	-10.2039	-0.479959
INDACATEROL	25	-0.210462	-0.983916	-12.1868	0.191663
INDACATEROL	25	-0.850413	-1.95769	-11.0439	-2.68243
INDACATEROL	50	-3.39908	-3.529	-12.1914	-31.0872
INDACATEROL	50	-1.43982	-1.04478	-9.71335	-30.9234
INDACATEROL	50	-2.36505	-2.50544	-12.1198	-31.6292
INDACATEROL	50	-2.40446	-2.23433	-10.4987	-32.0532
INDACATEROL	100	-5.13389	-2.71015	-14.4677	-10.0192
INDACATEROL	100	-5.19129	-2.71015	-15.0397	-9.76382
INDACATEROL	100	-5.22727	-2.96466	-14.1182	-9.67565
INDACATEROL	100	-5.51341	-3.37962	-13.2821	-6.92688
STAUROSPORINE	0.781	-1.71225	-0.640883	-10.5187	-18.2551
STAUROSPORINE	0.781	-3.38452	-3.30769	-15.3751	-16.0336
STAUROSPORINE	0.781	-2.2494	-1.86363	-9.20908	-14.7902
STAUROSPORINE	0.781	-1.00633	-0.0599387	-7.86928	-9.38445
STAUROSPORINE	1.562	-1.60002	-0.519161	-12.8076	-28.5547
STAUROSPORINE	1.562	-1.3987	-0.308915	-11.2119	-27.1422
STAUROSPORINE	1.562	-2.03008	-0.784736	-9.07512	-25.2325
STAUROSPORINE	1.562	-2.59636	-1.59252	-10.6821	-24.5513
STAUROSPORINE	3.125	-2.24169	-1.40994	-11.6991	-27.0635
STAUROSPORINE	3.125	-2.3779	-1.74191	-14.7505	-30.4665
STAUROSPORINE	3.125	-2.57494	-1.41547	-7.5836	-23.7107
STAUROSPORINE	3.125	-0.995195	0.487809	-8.94912	-26.1965
STAUROSPORINE	6.25	-1.7568	-0.646416	-11.4199	-28.9004
STAUROSPORINE	6.25	-1.34987	-0.259119	-10.2367	-22.9485
STAUROSPORINE	6.25	-2.5244	-1.27162	-5.40349	-21.8187
STAUROSPORINE	6.25	-2.01895	-0.945187	-10.8128	-19.1879
STAUROSPORINE	12.5	-3.07696	-2.29519	-21.2266	-30.5894
STAUROSPORINE	12.5	-3.68265	-2.53863	-19.2673	-26.0165
STAUROSPORINE	12.5	-4.04674	-2.9038	-19.769	-24.2433
STAUROSPORINE	12.5	-3.62439	-2.62163	-19.1912	-28.6649
STAUROSPORINE	25	-2.40789	-1.88023	-22.6933	-30.8319
STAUROSPORINE	25	-2.17144	-1.64785	-23.087	-32.7456
STAUROSPORINE	25	-2.66232	-1.88023	-22.6946	-32.1472
STAUROSPORINE	25	-2.48413	-2.32839	-22.9619	-31.9705
STAUROSPORINE	50	-2.98273	-2.22326	-20.5247	-30.0118
STAUROSPORINE	50	-2.90905	-2.36158	-20.3701	-29.55
STAUROSPORINE	50	-3.21318	-1.97429	-20.1621	-29.4332
STAUROSPORINE	50	-2.99644	-2.07941	-20.5452	-31.0679
STAUROSPORINE	100	-3.25944	-1.57039	-19.6974	-27.9083
STAUROSPORINE	100	-3.13693	-1.97982	-20.5428	-26.9776
STAUROSPORINE	100	-3.55157	-2.12367	-19.41	-26.8264
STAUROSPORINE	100	-3.15578	-1.72531	-19.3397	-28.5974
THAPSIGARGIN	0.781	-1.44667	-0.685145	-1.79818	-9.72205
THAPSIGARGIN	0.781	-2.00181	-1.73084	-2.45144	-11.196
THAPSIGARGIN	0.781	-0.85384	-0.308915	-1.6845	-8.60094
THAPSIGARGIN	0.781	-0.691068	0.526538	-1.19314	-7.12344
THAPSIGARGIN	1.562	-1.80392	-1.41547	-0.67343	-14.8794
THAPSIGARGIN	1.562	-0.691068	-0.153996	-3.53425	-6.8401
THAPSIGARGIN	1.562	-0.76303	-0.480432	-2.26403	-7.76277
THAPSIGARGIN	1.562	-0.872687	-0.0931355	-1.57622	-9.37583
THAPSIGARGIN	3.125	-1.20166	-0.176127	-0.622072	-10.2107
THAPSIGARGIN	3.125	-1.53663	-0.889859	-2.19949	-10.8938
THAPSIGARGIN	3.125	-2.59893	-2.15134	1.14678	-17.3286
THAPSIGARGIN	3.125	2.02209	2.3579	-2.33644	-0.617422
THAPSIGARGIN	6.25	-0.486317	0.0839141	-0.683164	-8.74977
THAPSIGARGIN	6.25	-0.822999	-0.0433403	-0.169301	-10.6096
THAPSIGARGIN	6.25	-1.11342	-0.469366	-0.0155952	-16.3077
THAPSIGARGIN	6.25	-0.976347	-0.878793	-2.64907	-4.97097
THAPSIGARGIN	12.5	-1.99753	-2.12921	-0.941187	-16.7694
THAPSIGARGIN	12.5	-0.302128	0.183505	-1.07669	-9.85924
THAPSIGARGIN	12.5	-1.56832	-1.32142	0.709675	-17.8438
THAPSIGARGIN	12.5	-2.63063	-3.04212	-2.93505	-16.6203
THAPSIGARGIN	25	-3.96621	-4.79048	-21.2567	-29.5623
THAPSIGARGIN	25	-3.93195	-4.05462	-21.2327	-29.8045
THAPSIGARGIN	25	-3.82058	-3.13618	-21.755	-29.5806
THAPSIGARGIN	25	-3.76061	-3.36302	-20.0946	-23.569
THAPSIGARGIN	50	-4.46481	-3.50687	-19.0474	-26.1083
THAPSIGARGIN	50	-4.5719	-3.10298	-18.5232	-25.2277
THAPSIGARGIN	50	-4.30975	-2.99232	-18.661	-27.5793
THAPSIGARGIN	50	-4.28491	-2.77654	-19.4489	-26.9897
THAPSIGARGIN	100	-4.80235	-2.88167	-17.8159	-18.6422
THAPSIGARGIN	100	-4.42455	-2.61056	-19.2397	-24.4062
THAPSIGARGIN	100	-4.7124	-3.08638	-17.5977	-24.1226
THAPSIGARGIN	100	-4.90173	-3.2247	-17.4684	-20.7811
