# Supplementary material for: Tox_(R)CNN: Deep learning-based nuclei profiling tool for drug toxicity screening
Source: PLoS Comput Biol. 2018 Nov 30;14(11):e1006238. doi: 10.1371/journal.pcbi.1006238 (PMC6291153; doi:10.1371/journal.pcbi.1006238)
Supplement: S1 File — Compressed file containing processed data represented in figure’s graphics. (ZIP) [file pcbi.1006238.s010.zip › Fig4a/Fig4a_P3.xlsx]

## Sheet: Fig4_a_P3
Treatment	TreatmentConcentration	well_zscore_count	well_zscore_count_faster	well_zscore_pred	well_zscore_pred_faster
NADA	0	-0.500344	-0.503711	0.723279	-0.208775
NADA	0	-0.750954	-0.768305	0.792797	0.0221563
NADA	0	-0.886504	-0.986416	1.31923	-0.849594
NADA	0	-0.225566	0.336552	0.670197	0.536728
NADA	0	-0.48826	-0.228391	1.21324	0.293641
NADA	0	-0.421011	-0.214088	1.03543	0.12739
NADA	0	-0.262869	0.222134	1.96715	-2.31407
NADA	0	-0.417858	0.0147493	1.12087	0.0427606
NADA	0	0.747451	0.908647	0.879572	0.265365
NADA	0	0.225216	0.476	0.727561	0.488237
NADA	0	-0.0537647	0.422367	1.53489	-0.710889
NADA	0	2.43237	1.32699	-0.340577	0.791453
NADA	0	1.14202	1.10173	0.928004	0.777229
NADA	0	1.18352	1.46644	1.26242	-0.0689109
NADA	0	0.444303	0.704838	1.16917	0.181563
NADA	0	-0.796137	-0.414322	1.61799	-3.39337
NADA	0	0.113834	0.415215	0.81794	0.753298
NADA	0	0.593513	1.08385	0.700665	0.510056
NADA	0	1.1147	0.919374	1.40797	-0.729212
NADA	0	0.83992	0.332977	0.523048	-0.377043
NADA	0	1.7005	1.62734	0.420199	0.915844
NADA	0	1.23816	1.39493	0.782446	0.591138
NADA	0	0.0686506	0.425942	1.15531	-0.528822
NADA	0	-0.531342	-0.106821	1.16569	-0.485044
DMSO	0	-0.506123	-0.732549	0.43262	-0.228772
DMSO	0	-1.24745	-1.68008	0.292745	-1.29113
DMSO	0	0.0807346	0.593995	-0.0794022	0.630074
DMSO	0	-0.907519	-1.487	1.068	-1.5013
DMSO	0	0.407	0.922949	0.55267	0.86716
DMSO	0	-1.26058	-2.10915	-2.83337	-1.8244
DMSO	0	-0.341677	-0.228391	-0.212047	0.148782
DMSO	0	-0.809272	-1.15447	-0.345668	-0.0182385
DMSO	0	2.28368	1.60946	-0.287187	1.0052
DMSO	0	1.18247	1.06955	-1.44314	0.910169
DMSO	0	1.57073	1.57013	0.360145	0.835508
DMSO	0	2.40768	1.63092	-0.0346838	0.905943
DMSO	0	-0.262344	0.0969879	0.595799	-0.0826903
DMSO	0	1.24867	1.01234	-0.696409	0.899258
DMSO	0	-0.728362	-0.264147	1.832	-2.96958
DMSO	0	0.0192642	0.197104	-1.78319	0.824594
DMSO	0	-0.562865	-0.61813	1.03317	-0.321604
DMSO	0	0.17583	0.429518	-0.366793	0.465133
DMSO	0	-0.696839	-0.589525	1.25171	-0.809638
DMSO	0	-0.127319	0.368733	0.633258	0.537837
DMSO	0	-0.456737	-0.0317334	0.582649	0.083643
DMSO	0	-0.544477	-0.578799	-0.900759	0.480378
DMSO	0	-0.542375	-0.0496113	0.294865	-0.126785
DMSO	0	-0.382132	0.0219005	0.0530186	0.580462
ANAGRELIDE	0.781	1.03221	1.03022	0.60933	0.0345618
ANAGRELIDE	0.781	1.37056	1.44856	0.750284	0.562569
ANAGRELIDE	0.781	1.40681	1.56298	1.411	-0.920295
ANAGRELIDE	0.781	0.629239	0.901496	0.514529	0.856499
ANAGRELIDE	1.562	0.794211	1.20185	0.980802	0.830023
ANAGRELIDE	1.562	1.17091	1.14106	0.0779069	0.90069
ANAGRELIDE	1.562	0.670219	0.940827	1.17467	0.360136
ANAGRELIDE	1.562	0.598767	1.08743	1.56794	-0.403044
ANAGRELIDE	3.125	1.61119	1.5165	0.572528	0.754702
ANAGRELIDE	3.125	0.710149	0.779926	0.32007	0.781617
ANAGRELIDE	3.125	0.860935	1.32342	0.974387	0.325994
ANAGRELIDE	3.125	1.36531	1.32342	0.77168	0.558693
ANAGRELIDE	6.25	1.24604	1.86691	2.11788	0.349692
ANAGRELIDE	6.25	0.759535	1.24475	0.556352	0.851004
ANAGRELIDE	6.25	1.30068	1.45571	1.53869	-3.19163
ANAGRELIDE	6.25	1.14359	1.05525	-0.427245	0.879176
ANAGRELIDE	12.5	1.24394	1.36275	1.40784	-0.954148
ANAGRELIDE	12.5	1.55602	1.82757	1.95353	-2.34363
ANAGRELIDE	12.5	0.788957	1.31984	1.78799	-3.36777
ANAGRELIDE	12.5	0.507349	1.12318	1.56428	-0.461285
ANAGRELIDE	25	1.11627	1.23045	0.72457	0.108145
ANAGRELIDE	25	0.794211	1.22687	0.484015	0.16899
ANAGRELIDE	25	0.638171	0.973007	-1.30661	0.981472
ANAGRELIDE	25	0.385459	0.765623	1.03333	-0.0975838
ANAGRELIDE	50	0.646052	1.19469	0.501826	0.727962
ANAGRELIDE	50	0.974944	1.17324	0.728436	0.564172
ANAGRELIDE	50	0.114885	0.619024	1.13326	-0.0238459
ANAGRELIDE	50	1.76092	1.6774	1.07546	0.222688
ANAGRELIDE	100	0.340276	0.747745	0.422992	0.697218
ANAGRELIDE	100	1.04219	0.737019	0.157524	0.592144
ANAGRELIDE	100	0.299296	0.769199	0.485689	-0.254243
ANAGRELIDE	100	-0.474075	-0.310629	-1.16231	0.79351
FCCP	0.781	1.33168	1.29839	0.914435	-0.191884
FCCP	0.781	1.12941	1.5165	0.98109	0.824721
FCCP	0.781	0.849377	1.15536	0.559022	0.349012
FCCP	0.781	-0.00490362	0.383035	1.38563	-0.0938562
FCCP	1.562	0.184761	0.747745	0.572034	0.801968
FCCP	1.562	0.919253	0.608297	0.803044	0.408602
FCCP	1.562	1.23921	1.39135	1.10321	0.318963
FCCP	1.562	0.574599	1.04452	1.77653	-0.376032
FCCP	3.125	0.787381	1.18397	0.940597	0.625717
FCCP	3.125	0.809972	1.01949	1.02251	0.631459
FCCP	3.125	0.0355512	0.604722	0.862055	0.841733
FCCP	3.125	-0.908045	-0.800485	0.406431	0.471285
FCCP	6.25	1.50506	1.9992	1.694	0.695697
FCCP	6.25	0.843597	1.45214	0.712482	0.924143
FCCP	6.25	0.206828	0.540361	0.177172	0.299643
FCCP	6.25	-0.640097	-0.507287	0.686892	0.347057
FCCP	12.5	-0.698415	-0.13185	0.557977	0.077136
FCCP	12.5	0.0618206	0.450971	2.24332	-3.12964
FCCP	12.5	-0.591761	-0.264147	1.31827	-2.43347
FCCP	12.5	-1.02205	-0.904177	0.826157	-2.10941
FCCP	25	-0.536596	-0.231966	-0.394593	0.482931
FCCP	25	-1.14867	-0.875573	0.574026	-0.299762
FCCP	25	-0.584406	-0.578799	0.69004	-0.44335
FCCP	25	-1.18703	-0.850544	0.889403	-1.56345
FCCP	50	-0.966363	-0.40717	0.478377	-0.132872
FCCP	50	-1.94253	-2.51677	0.84238	-4.78475
FCCP	50	-1.50436	-1.57639	0.325165	-2.73977
FCCP	50	-1.78492	-2.05194	0.893409	-3.48186
FCCP	100	-1.75392	-1.96255	-0.201502	-27.4165
FCCP	100	-1.05305	-0.728973	0.146959	-15.469
FCCP	100	-1.71189	-1.86601	0.771728	-24.8943
FCCP	100	-1.84323	-2.45598	-0.134359	-23.5101
GENISTEIN	0.781	-0.79351	-0.82909	0.593411	-0.14461
GENISTEIN	0.781	-0.351134	-0.167606	0.715305	-0.00290091
GENISTEIN	0.781	0.0644475	0.282919	0.683843	0.578001
GENISTEIN	0.781	0.281958	0.329401	0.194037	0.633242
GENISTEIN	1.562	-0.396843	-0.339234	0.669365	0.501131
GENISTEIN	1.562	-0.557611	-0.260571	2.14836	-5.63742
GENISTEIN	1.562	0.410678	0.601146	0.973534	0.492864
GENISTEIN	1.562	0.821531	0.754896	0.712906	0.561273
GENISTEIN	3.125	-0.519258	-0.65031	-0.224836	0.637898
GENISTEIN	3.125	0.229945	0.658356	0.871143	0.358028
GENISTEIN	3.125	1.183	1.08743	0.358507	-0.167043
GENISTEIN	3.125	0.214183	0.307948	-0.370219	0.729522
GENISTEIN	6.25	0.584056	0.787077	0.722319	-0.994709
GENISTEIN	6.25	-0.552883	-0.303478	0.910305	-0.057395
GENISTEIN	6.25	0.140103	0.304372	0.607977	-0.175087
GENISTEIN	6.25	0.654983	0.804955	0.621572	0.343672
GENISTEIN	12.5	-0.671095	-0.614555	0.0674096	-0.0354822
GENISTEIN	12.5	0.423813	0.976583	1.69482	-0.495671
GENISTEIN	12.5	0.0733791	0.154197	-0.252926	0.693427
GENISTEIN	12.5	-0.0479854	0.35443	1.12271	-0.160384
GENISTEIN	25	-0.621183	-0.282025	0.0737645	-0.26825
GENISTEIN	25	-0.680027	-0.82909	-0.881507	-0.422965
GENISTEIN	25	-0.0180383	0.0254761	-1.01086	0.394237
GENISTEIN	25	-0.361642	-0.171181	-1.01648	-0.402808
GENISTEIN	50	-1.1555	-1.40118	-1.31761	-4.65938
GENISTEIN	50	-1.56898	-2.30938	-1.0061	-4.52507
GENISTEIN	50	-1.24272	-1.47985	-1.0157	-3.49015
GENISTEIN	50	-1.46863	-2.0734	-1.31924	-2.43751
GENISTEIN	100	-1.98509	-2.8779	-0.994043	-11.7169
GENISTEIN	100	-1.47862	-2.20212	-1.22317	-9.22594
GENISTEIN	100	-1.75444	-2.42738	0.187227	-7.38622
GENISTEIN	100	-1.61889	-2.41308	-0.886205	-7.59796
MONENSIN	0.781	-0.501395	0.0719588	0.550955	-0.543562
MONENSIN	0.781	0.448506	0.851437	0.70638	0.00228649
MONENSIN	0.781	-0.751479	-0.0317334	1.06688	-0.411431
MONENSIN	0.781	-0.475125	0.461698	1.41439	-0.930382
MONENSIN	1.562	-1.05673	-0.628857	0.646324	-0.0365571
MONENSIN	1.562	-0.513479	0.122017	0.649446	-0.200654
MONENSIN	1.562	-0.247633	0.32225	0.776883	-0.119886
MONENSIN	1.562	-0.480379	0.254314	1.24423	-1.14049
MONENSIN	3.125	-0.241853	0.408064	1.33567	0.325223
MONENSIN	3.125	0.195269	0.779926	0.776581	0.2589
MONENSIN	3.125	0.0329243	0.787077	1.53624	-0.52447
MONENSIN	3.125	0.059719	0.554663	0.33035	0.215536
MONENSIN	6.25	0.140629	0.483152	-0.618959	0.72276
MONENSIN	6.25	-0.407876	0.272192	0.941666	0.318694
MONENSIN	6.25	-0.130997	0.50103	1.58296	-3.10585
MONENSIN	6.25	0.269349	0.905071	0.535739	0.451933
MONENSIN	12.5	-1.07774	-1.28677	-1.11167	-2.48247
MONENSIN	12.5	-0.252361	0.554663	2.77898	-8.83746
MONENSIN	12.5	-0.690534	-0.0138554	1.25075	-4.25585
MONENSIN	12.5	-0.141504	0.758472	2.07612	-8.89131
MONENSIN	25	-0.497717	0.100563	0.94871	-4.96946
MONENSIN	25	-0.278105	0.218558	0.709897	-3.79812
MONENSIN	25	-0.419434	0.189953	1.2313	-7.47314
MONENSIN	25	-0.376878	0.304372	1.31425	-5.24691
MONENSIN	50	-1.77546	-2.23072	-2.97729	-32.8112
MONENSIN	50	-2.02659	-2.55968	-2.28192	-32.4744
MONENSIN	50	-1.4865	-1.78377	0.0559386	-21.5513
MONENSIN	50	-1.17704	-0.711095	0.210157	-19.223
MONENSIN	100	-2.76529	-3.69671	-5.16149	-37.4696
MONENSIN	100	-2.59454	-3.72532	-4.53902	-39.4116
MONENSIN	100	-2.81205	-4.0936	-4.27255	-36.8094
MONENSIN	100	-2.85566	-3.45715	-5.34044	-35.9847
TAXOL	0.781	-1.07774	-1.24386	-4.5566	-29.6352
TAXOL	0.781	-0.207703	-0.181908	-4.75677	-20.3783
TAXOL	0.781	-1.17074	-1.52991	-4.55604	-24.9772
TAXOL	0.781	-1.50383	-2.74561	-4.67192	-25.214
TAXOL	1.562	-0.572322	-0.485833	-4.35937	-22.3531
TAXOL	1.562	-1.42608	-1.88031	-4.22342	-23.9472
TAXOL	1.562	-1.27949	-1.60857	-4.34082	-25.896
TAXOL	1.562	-1.41609	-1.90892	-3.71906	-26.015
TAXOL	3.125	-0.849201	-0.718247	-4.02423	-20.4069
TAXOL	3.125	-0.337474	0.125593	-3.83395	-15.2192
TAXOL	3.125	-1.04254	-0.728973	-3.21573	-19.3973
TAXOL	3.125	-0.50192	-0.307054	-4.20454	-17.5753
TAXOL	6.25	-1.13554	-1.21525	-3.01716	-10.8737
TAXOL	6.25	-0.702618	-0.410746	-3.71089	-14.5682
TAXOL	6.25	-0.157791	0.311523	-2.61764	-9.92611
TAXOL	6.25	-0.269699	0.186378	-3.87064	-14.7439
TAXOL	12.5	-0.687382	-0.500136	-3.13477	-11.0424
TAXOL	12.5	-0.153588	0.601146	-2.10418	-8.56577
TAXOL	12.5	-1.10191	-0.889875	-3.47882	-14.7309
TAXOL	12.5	-0.897012	-0.939933	-3.36742	-9.70159
TAXOL	25	-1.24639	-1.44409	-2.7886	-12.6657
TAXOL	25	-1.26531	-1.45482	-2.90594	-10.7623
TAXOL	25	-0.974769	-0.897026	-3.18378	-12.4198
TAXOL	25	-0.947974	-0.703944	-2.16428	-11.7725
TAXOL	50	-1.17914	-1.29392	-2.42772	-10.4248
TAXOL	50	-1.16023	-1.17235	-2.55431	-9.24673
TAXOL	50	-1.38562	-1.41549	-1.68906	-8.36161
TAXOL	50	-1.34937	-1.06865	-1.11974	-7.53384
TAXOL	100	-1.57056	-1.84456	-1.40502	-12.7191
TAXOL	100	-0.967414	-0.7397	-1.18679	-9.55561
TAXOL	100	-1.54324	-1.84098	-1.32132	-13.139
TAXOL	100	-1.37722	-1.31179	-2.20678	-14.3965
VINBLASTINE	0.781	-1.06146	-1.11871	-1.64368	-5.83642
VINBLASTINE	0.781	-0.531867	-0.25342	-2.93657	-4.28376
VINBLASTINE	0.781	-0.885453	-0.929206	-0.894351	-3.83149
VINBLASTINE	0.781	-1.31207	-0.986416	-2.88204	-8.83334
VINBLASTINE	1.562	-0.92906	-0.668188	-1.85975	-4.77772
VINBLASTINE	1.562	-1.00577	-0.771881	-1.7003	-5.08461
VINBLASTINE	1.562	-0.545002	0.0934123	-1.60752	-4.02275
VINBLASTINE	1.562	-0.786155	-0.117548	-0.55538	-4.75641
VINBLASTINE	3.125	-0.563916	0.0147493	-1.72009	-2.92977
VINBLASTINE	3.125	-0.344304	0.0576564	-1.48688	-1.35451
VINBLASTINE	3.125	-1.36303	-1.29392	-0.865998	-6.90366
VINBLASTINE	3.125	-0.733616	-0.521589	-1.66406	-3.12999
VINBLASTINE	6.25	-1.31942	-1.15447	-0.886684	-6.71945
VINBLASTINE	6.25	-0.955855	-0.435775	-1.22352	-4.10009
VINBLASTINE	6.25	-1.02783	-0.571647	-0.270851	-5.92535
VINBLASTINE	6.25	-0.484057	0.365157	-1.58051	-3.74238
VINBLASTINE	12.5	-1.51487	-1.56566	0.381306	-8.3899
VINBLASTINE	12.5	-0.466194	0.279343	0.856784	-1.989
VINBLASTINE	12.5	-0.273902	0.368733	-0.117122	-3.20506
VINBLASTINE	12.5	-0.932213	-0.403595	0.0655919	-3.78472
VINBLASTINE	25	-1.30261	-1.31537	0.1113	-12.2294
VINBLASTINE	25	-1.13449	-1.03647	0.00127323	-9.39696
VINBLASTINE	25	-1.50699	-1.6336	0.155988	-11.982
VINBLASTINE	25	-0.916976	-0.49656	0.56623	-7.09257
VINBLASTINE	50	-1.71557	-2.42738	-1.19181	-31.8103
VINBLASTINE	50	-1.54744	-1.83383	-0.453429	-29.265
VINBLASTINE	50	-1.7245	-2.28078	-0.711298	-32.4374
VINBLASTINE	50	-2.01083	-3.07098	-2.21078	-37.4226
VINBLASTINE	100	-3.0159	-2.55968	-4.81708	-30.1083
VINBLASTINE	100	-2.97807	-2.93154	-4.22564	-35.5079
VINBLASTINE	100	-2.94182	-2.69555	-4.2297	-35.0745
VINBLASTINE	100	-2.28036	-2.835	-3.16279	-43.5698
