# Supplementary material for: Tox_(R)CNN: Deep learning-based nuclei profiling tool for drug toxicity screening
Source: PLoS Comput Biol. 2018 Nov 30;14(11):e1006238. doi: 10.1371/journal.pcbi.1006238 (PMC6291153; doi:10.1371/journal.pcbi.1006238)
Supplement: S1 File — Compressed file containing processed data represented in figure’s graphics. (ZIP) [file pcbi.1006238.s010.zip › Fig4a/Fig4a_P4.xlsx]

## Sheet: Fig4_a_P4
Treatment	TreatmentConcentration	well_zscore_count	well_zscore_count_faster	well_zscore_pred	well_zscore_pred_faster
NADA	0	-1.02261	-2.12263	-0.335108	0.581308
NADA	0	-1.0218	-1.80897	0.141303	0.265789
NADA	0	1.86004	1.59303	0.433333	-0.152293
NADA	0	-0.782992	-1.76554	-1.24692	0.784746
NADA	0	-0.876895	-1.17682	0.259986	0.6665
NADA	0	-0.905227	-0.486775	0.158262	1.08735
NADA	0	-0.356384	-1.172	0.766806	-0.670615
NADA	0	0.417502	-0.129686	-1.01437	1.22364
NADA	0	-1.43545	-2.34943	-0.0330125	0.362631
NADA	0	-0.217149	-0.544681	-0.427835	1.21631
NADA	0	0.072653	-0.433694	0.827908	0.11617
NADA	0	0.614211	0.401122	-0.965034	1.17722
NADA	0	0.921822	1.04774	1.04874	0.29538
NADA	0	0.079129	0.0585095	0.62055	-0.461626
NADA	0	1.24562	1.43378	0.466602	-0.0721407
NADA	0	0.392407	0.212926	-0.163365	-0.663262
NADA	0	1.32981	1.73297	1.38377	0.158218
NADA	0	0.767207	0.859546	0.377582	0.474076
NADA	0	0.709732	1.4	1.67203	-2.40304
NADA	0	1.46581	1.20698	1.07509	-1.58361
NADA	0	0.848967	1.06704	0.884277	-1.67753
NADA	0	0.125271	-0.274452	0.045815	0.627815
NADA	0	-0.0601056	0.468679	0.807278	-0.740038
NADA	0	-0.757088	-0.506077	1.29796	-3.40223
DMSO	0	-1.20151	-0.361311	1.39966	-1.71632
DMSO	0	-1.79892	-2.1178	0.477937	-2.01501
DMSO	0	0.32279	1.19733	1.49375	0.884792
DMSO	0	0.20784	0.570015	0.123949	-0.468114
DMSO	0	0.661972	1.31797	1.4043	0.204751
DMSO	0	-0.72147	-0.462647	0.727455	-0.340354
DMSO	0	-0.1022	-0.0766052	0.565902	-0.0216541
DMSO	0	-0.612997	-0.293754	0.18343	0.598304
DMSO	0	-0.853419	-0.892119	0.0756061	-0.595066
DMSO	0	-0.860705	-1.55804	-0.118345	0.145644
DMSO	0	1.34924	0.922278	-0.194121	0.0920066
DMSO	0	2.59345	1.4	-1.85557	1.12264
DMSO	0	1.60909	1.27937	-0.660552	1.2332
DMSO	0	-0.385526	-0.44817	-1.91952	1.00899
DMSO	0	1.38891	1.44343	0.96255	0.370906
DMSO	0	0.163317	0.227403	0.828685	-2.08555
DMSO	0	0.434501	-0.0862562	-1.06226	1.14647
DMSO	0	-0.83561	-1.33124	-1.24796	0.583982
DMSO	0	-0.49319	-0.481949	-0.0381898	-1.31691
DMSO	0	-0.194483	0.270832	0.723185	-1.20044
DMSO	0	-1.12541	-1.54356	-1.89454	0.778639
DMSO	0	-0.474572	-0.356486	-0.594131	0.975667
DMSO	0	0.347075	0.57484	0.0524193	0.644851
DMSO	0	0.581831	0.806466	0.566359	-0.0314189
5FLUO	0.781	0.50169	0.52176	0.21427	0.966094
5FLUO	0.781	0.495214	0.917453	0.783661	0.95698
5FLUO	0.781	-1.37312	-1.3988	0.218772	0.45206
5FLUO	0.781	-0.0147734	0.357692	0.427637	0.982154
5FLUO	1.562	2.9812	2.0611	-1.24676	1.39934
5FLUO	1.562	-0.403335	0.0488584	-1.81593	0.980354
5FLUO	1.562	-0.310242	0.280484	-0.569628	0.882499
5FLUO	1.562	2.14579	1.7957	-0.686297	1.18267
5FLUO	3.125	0.467691	0.328739	-1.98601	1.05775
5FLUO	3.125	-0.23172	-0.197243	-3.48527	0.45332
5FLUO	3.125	-0.326432	-0.235847	-2.18898	0.950665
5FLUO	3.125	-0.154818	0.304611	-2.13014	0.160049
5FLUO	6.25	0.400502	0.357692	-3.25591	0.0942153
5FLUO	6.25	-0.0277255	0.512109	-1.61285	0.614564
5FLUO	6.25	-1.34803	-0.945199	-2.6363	0.100922
5FLUO	6.25	-1.19098	-1.13339	-1.62594	0.452262
5FLUO	12.5	-1.06308	-0.732876	-5.16291	-1.57207
5FLUO	12.5	-0.790278	-0.12486	-2.1624	-0.983469
5FLUO	12.5	-1.11003	-0.35166	-1.96892	-1.49953
5FLUO	12.5	-1.44355	-1.6835	-4.3554	-1.17502
5FLUO	25	-1.07441	-0.935548	-4.96208	-2.46775
5FLUO	25	-0.530427	-0.0910818	-4.5742	-1.42572
5FLUO	25	-1.43464	-0.776306	-1.75548	-1.77662
5FLUO	25	-1.90173	-1.6642	-2.62283	-1.37146
5FLUO	50	-1.04203	-0.496426	-5.31042	-3.5155
5FLUO	50	-1.38122	-0.99828	-5.49543	-3.3618
5FLUO	50	-1.31079	-0.264801	-1.41665	-2.71555
5FLUO	50	-2.08386	-1.82827	-3.11986	-2.89563
5FLUO	100	-2.18505	-2.7982	-3.79657	-1.44138
5FLUO	100	-2.10329	-2.23844	-3.53886	-1.16177
5FLUO	100	-1.69935	-1.39397	-3.57175	-2.245
5FLUO	100	-2.46757	-2.47006	-3.82917	-2.17924
CICLOFOSFAMIDE	0.781	0.840872	0.98501	0.677491	0.729768
CICLOFOSFAMIDE	0.781	0.971202	1.93564	1.66298	0.765183
CICLOFOSFAMIDE	0.781	0.207031	0.285309	0.411255	0.228364
CICLOFOSFAMIDE	0.781	0.591545	1.24559	1.16191	-0.778846
CICLOFOSFAMIDE	1.562	0.887823	1.096	0.150252	1.20345
CICLOFOSFAMIDE	1.562	2.31579	2.02732	0.903236	1.1288
CICLOFOSFAMIDE	1.562	1.66333	1.48204	0.0449567	1.2825
CICLOFOSFAMIDE	1.562	2.52545	2.2686	1.15073	0.891534
CICLOFOSFAMIDE	3.125	1.69247	1.86326	1.51273	0.723704
CICLOFOSFAMIDE	3.125	2.05756	1.66058	0.760772	1.28489
CICLOFOSFAMIDE	3.125	1.85761	1.61233	1.25374	0.399622
CICLOFOSFAMIDE	3.125	1.0481	1.60268	1.06066	0.392561
CICLOFOSFAMIDE	6.25	1.3881	1.42896	-0.724473	1.36767
CICLOFOSFAMIDE	6.25	1.08291	1.29867	1.15205	0.263361
CICLOFOSFAMIDE	6.25	1.37757	1.35658	-0.264041	1.43324
CICLOFOSFAMIDE	6.25	2.07537	1.90668	0.919651	-0.756001
CICLOFOSFAMIDE	12.5	0.198126	0.700304	0.506088	0.527383
CICLOFOSFAMIDE	12.5	-0.225244	0.545887	2.11795	-3.06287
CICLOFOSFAMIDE	12.5	1.29177	1.6268	0.142899	0.898073
CICLOFOSFAMIDE	12.5	0.621496	1.02361	0.715917	-2.69983
CICLOFOSFAMIDE	25	0.561593	0.859546	-1.91904	1.41622
CICLOFOSFAMIDE	25	0.672495	1.00914	-0.50286	1.26254
CICLOFOSFAMIDE	25	1.99118	2.0804	1.71742	-1.04015
CICLOFOSFAMIDE	25	0.933965	1.25524	0.159524	0.626961
CICLOFOSFAMIDE	50	0.921822	0.52176	-1.08459	1.39292
CICLOFOSFAMIDE	50	1.10963	1.02361	-0.0277387	1.16856
CICLOFOSFAMIDE	50	0.560784	0.25153	0.257548	-0.017796
CICLOFOSFAMIDE	50	0.321171	0.256356	-0.628565	1.22323
CICLOFOSFAMIDE	100	-0.138628	0.00060319	0.0238493	0.816706
CICLOFOSFAMIDE	100	0.829539	1.26972	-0.0747178	0.926987
CICLOFOSFAMIDE	100	-0.15158	0.270832	-0.435615	0.673221
CICLOFOSFAMIDE	100	0.959059	1.58337	0.361865	-0.205524
GEMCITABINE	0.781	-2.39957	-2.31082	-3.52581	-0.514575
GEMCITABINE	0.781	-2.26277	-1.63042	-2.46861	-0.739204
GEMCITABINE	0.781	-2.90389	-3.51238	-3.4562	0.171382
GEMCITABINE	0.781	-2.57928	-2.16606	-2.64229	-0.655758
GEMCITABINE	1.562	-1.98349	-1.51944	-4.46371	-0.330569
GEMCITABINE	1.562	-1.58602	-1.04654	-5.31649	-0.470848
GEMCITABINE	1.562	-1.95515	-1.69798	-4.14322	-0.532443
GEMCITABINE	1.562	-2.69423	-2.39768	-3.05283	-1.12154
GEMCITABINE	3.125	-2.538	-2.46041	-3.35534	-0.459583
GEMCITABINE	3.125	-1.58035	-1.18165	-5.10396	-0.492316
GEMCITABINE	3.125	-2.28462	-2.62448	-4.81376	-0.405261
GEMCITABINE	3.125	-2.36962	-2.61966	-4.19097	0.0223534
GEMCITABINE	6.25	-1.87987	-1.57252	-4.89112	0.388569
GEMCITABINE	6.25	-1.33103	-0.356486	-2.71298	0.358483
GEMCITABINE	6.25	-1.8232	-1.33607	-4.19898	0.124201
GEMCITABINE	6.25	-2.59547	-3.98045	-6.56948	-1.77299
GEMCITABINE	12.5	-1.83535	-1.2106	-4.76312	-0.173465
GEMCITABINE	12.5	-1.94058	-1.26368	-2.75439	-0.395855
GEMCITABINE	12.5	-2.10896	-1.07549	-3.00841	-0.823278
GEMCITABINE	12.5	-2.13001	-1.94891	-4.24931	-1.67992
GEMCITABINE	25	-2.28138	-2.50384	-4.29464	-0.360271
GEMCITABINE	25	-1.79649	-1.62077	-4.78233	-1.24254
GEMCITABINE	25	-2.36072	-1.86687	-2.69229	-1.37175
GEMCITABINE	25	-2.3251	-2.43146	-3.78688	-0.496284
GEMCITABINE	50	-2.5469	-2.39286	-2.61463	-0.507895
GEMCITABINE	50	-2.43438	-2.87058	-4.34398	-1.15933
GEMCITABINE	50	-2.02153	-1.67385	-2.76396	-1.27329
GEMCITABINE	50	-2.57281	-2.40733	-2.66989	-1.23448
GEMCITABINE	100	-2.69585	-3.16494	-3.94604	-1.76092
GEMCITABINE	100	-2.7509	-3.13116	-3.80255	-2.12759
GEMCITABINE	100	-2.78247	-3.34831	-3.53264	-2.60107
GEMCITABINE	100	-2.38014	-3.16977	-4.77601	-1.53755
MITOMICYN	0.781	0.725113	1.00431	-0.602958	1.3298
MITOMICYN	0.781	-0.0876288	0.560364	1.38639	0.726684
MITOMICYN	0.781	-0.850181	0.0826371	0.947271	0.496434
MITOMICYN	0.781	0.571307	0.975359	1.12655	0.796816
MITOMICYN	1.562	-0.217149	0.159845	-0.589341	1.08855
MITOMICYN	1.562	-0.553093	-0.438519	-3.01694	0.966033
MITOMICYN	1.562	-0.393621	-0.0669541	-0.613196	0.410812
MITOMICYN	1.562	-0.519094	-0.216545	-1.79906	0.658992
MITOMICYN	3.125	-0.663186	-0.144163	0.0781649	0.662202
MITOMICYN	3.125	0.0232732	0.241879	-1.77014	0.8324
MITOMICYN	3.125	-0.498047	0.212926	-1.16569	0.545018
MITOMICYN	3.125	-0.532046	0.15502	-0.83649	0.206013
MITOMICYN	6.25	-0.906846	-0.539855	-3.79164	-0.64448
MITOMICYN	6.25	0.266124	0.531411	-1.23312	0.464047
MITOMICYN	6.25	-0.832372	-0.12486	-2.87862	-0.770557
MITOMICYN	6.25	-1.20474	-0.621889	-1.77851	-2.09287
MITOMICYN	12.5	-1.12865	-1.06584	-4.85186	-3.85414
MITOMICYN	12.5	-1.11975	-0.240673	-1.3151	-5.33683
MITOMICYN	12.5	-1.11489	-0.539855	-2.99351	-5.5682
MITOMICYN	12.5	-1.15132	-0.800434	-3.96212	-6.63573
MITOMICYN	25	-1.83211	-2.04542	-6.09446	-7.07304
MITOMICYN	25	-1.46459	-1.30229	-5.51522	-7.55171
MITOMICYN	25	-1.35774	-1.07066	-1.59649	-6.11517
MITOMICYN	25	-1.51478	-1.03688	-4.53999	-8.57325
MITOMICYN	50	-2.65618	-2.60035	-4.72431	-9.24147
MITOMICYN	50	-1.88716	-2.08885	-7.69443	-11.299
MITOMICYN	50	-1.83859	-1.26368	-4.38348	-10.7989
MITOMICYN	50	-1.74954	-1.39397	-5.14325	-10.4504
MITOMICYN	100	-2.75251	-3.14564	-7.87792	-14.0592
MITOMICYN	100	-2.72418	-3.32418	-8.11454	-13.3203
MITOMICYN	100	-2.29757	-2.42663	-7.2817	-15.8472
MITOMICYN	100	-2.3	-2.30117	-7.77908	-12.9025
QUERCETIN	0.781	0.540546	0.854721	0.344586	1.07721
QUERCETIN	0.781	1.63257	1.19733	1.54295	-0.0430439
QUERCETIN	0.781	0.427216	1.06222	-0.211318	0.97453
QUERCETIN	0.781	1.16224	2.04663	1.86791	-1.18544
QUERCETIN	1.562	1.86975	1.41931	0.457073	1.18913
QUERCETIN	1.562	-0.531237	-0.563983	-2.35103	1.39719
QUERCETIN	1.562	0.848967	1.05257	0.713584	0.396444
QUERCETIN	1.562	1.06591	0.729257	0.981734	-0.234894
QUERCETIN	3.125	1.18248	1.75227	0.784034	1.07118
QUERCETIN	3.125	0.457167	1.12012	-0.231079	1.27755
QUERCETIN	3.125	0.0167972	0.6617	0.682099	0.416063
QUERCETIN	3.125	0.842491	1.08635	-0.798429	1.31062
QUERCETIN	6.25	1.54433	1.45791	0.718161	0.285916
QUERCETIN	6.25	1.60019	1.53995	0.492239	0.678492
QUERCETIN	6.25	-0.187198	-0.269626	-0.489663	0.66377
QUERCETIN	6.25	-0.225244	-0.0524776	0.0210085	0.411623
QUERCETIN	12.5	-0.419525	0.150194	-0.628302	0.89919
QUERCETIN	12.5	0.303361	0.883674	-0.0931314	0.387282
QUERCETIN	12.5	-0.437334	0.290135	0.513757	-0.446352
QUERCETIN	12.5	-0.109485	0.237054	0.0029236	-0.695594
QUERCETIN	25	-1.56659	-1.76071	-3.15459	-1.89441
QUERCETIN	25	-1.59007	-1.27816	-1.76445	-2.13993
QUERCETIN	25	-1.90092	-2.09367	-0.467071	-3.96908
QUERCETIN	25	-1.60221	-1.6256	-2.30257	-1.93901
QUERCETIN	50	-2.73471	-3.48342	-7.73669	-10.4033
QUERCETIN	50	-1.98591	-2.08402	-5.78876	-8.63331
QUERCETIN	50	-1.77787	-1.52426	-5.58332	-6.53756
QUERCETIN	50	-2.69423	-3.41104	-6.01998	-10.1436
QUERCETIN	100	-2.40281	-2.33978	-3.1955	-8.76514
QUERCETIN	100	-3.13379	-3.9901	-4.72808	-12.7098
QUERCETIN	100	-3.11598	-3.30971	-4.3171	-13.0905
QUERCETIN	100	-3.30864	-4.18795	-5.58178	-13.9258
SUNITINIB	0.781	-1.43383	-1.69316	1.079	-1.72114
SUNITINIB	0.781	-0.821039	-1.13822	-0.48399	0.936788
SUNITINIB	0.781	-1.11165	-1.09479	0.966489	0.0228057
SUNITINIB	0.781	-0.426811	0.33839	1.3687	-0.990284
SUNITINIB	1.562	-1.05175	-1.69316	-1.38511	1.32481
SUNITINIB	1.562	-1.67587	-2.43629	-0.663187	0.939382
SUNITINIB	1.562	0.232125	0.463853	0.059817	1.33718
SUNITINIB	1.562	1.55	1.74744	1.26058	0.660698
SUNITINIB	3.125	-1.10841	-1.1913	0.912168	-2.2358
SUNITINIB	3.125	-1.43383	-2.06472	0.14095	0.764294
SUNITINIB	3.125	-0.158056	0.796815	1.27486	0.668011
SUNITINIB	3.125	-0.683423	0.0392074	0.934921	-0.0480318
SUNITINIB	6.25	-1.7204	-2.14675	0.360378	-2.4605
SUNITINIB	6.25	-1.95758	-1.6835	1.18112	-6.00624
SUNITINIB	6.25	-0.689899	-0.148988	1.14049	-1.92433
SUNITINIB	6.25	-0.356384	1.15873	1.57836	0.288458
SUNITINIB	12.5	-2.59547	-2.27222	0.771322	-10.8001
SUNITINIB	12.5	-1.89849	-1.29746	0.805177	-4.59465
SUNITINIB	12.5	-2.23362	-2.7982	0.791887	-12.8986
SUNITINIB	12.5	-0.566855	-0.0524776	1.237	-3.33686
SUNITINIB	25	-4.1222	-2.84163	-5.64238	-16.0082
SUNITINIB	25	-3.7992	-2.86093	-6.83976	-18.2969
SUNITINIB	25	-2.13891	-1.6449	-3.20762	-24.9944
SUNITINIB	25	-3.41793	-3.14564	-5.11831	-21.4004
SUNITINIB	50	-4.4039	-2.45559	-8.32382	-13.2785
SUNITINIB	50	-4.13919	-2.70169	-9.35888	-15.7364
SUNITINIB	50	-4.47514	-2.85611	-7.63384	-14.1937
SUNITINIB	50	-4.45652	-2.45076	-8.25513	-14.3926
SUNITINIB	100	-4.87099	-3.12634	-9.0594	-9.70856
SUNITINIB	100	-4.81999	-2.64861	-8.29645	-8.54349
SUNITINIB	100	-4.56337	-2.86093	-9.62351	-14.8429
SUNITINIB	100	-4.5148	-2.93814	-9.31712	-12.1496
