# Supplementary material for: Tox_(R)CNN: Deep learning-based nuclei profiling tool for drug toxicity screening
Source: PLoS Comput Biol. 2018 Nov 30;14(11):e1006238. doi: 10.1371/journal.pcbi.1006238 (PMC6291153; doi:10.1371/journal.pcbi.1006238)
Supplement: S1 File — Compressed file containing processed data represented in figure’s graphics. (ZIP) [file pcbi.1006238.s010.zip › Fig4_b/readme_Fig_4_b.txt]

CLUSTERGRAM - 4 plates - 24 drugs (6 drugs/plate)
Data to use: feat1 ..... feat50
Hierarchical clustering + histogram = clustergram
