# Supplementary material for: Tox_(R)CNN: Deep learning-based nuclei profiling tool for drug toxicity screening
Source: PLoS Comput Biol. 2018 Nov 30;14(11):e1006238. doi: 10.1371/journal.pcbi.1006238 (PMC6291153; doi:10.1371/journal.pcbi.1006238)
Supplement: S1 File — Compressed file containing processed data represented in figure’s graphics. (ZIP) [file pcbi.1006238.s010.zip › Fig4_b/table_features_MoA.xlsx]

## Sheet: Sheet1
Treatment	TreatmentConcentration	GroupCount	feat1	feat2	feat3	feat4	feat5	feat6	feat7	feat8	feat9	feat10	feat11	feat12	feat13	feat14	feat15	feat16	feat17	feat18	feat19	feat20	feat21	feat22	feat23	feat24	feat25	feat26	feat27	feat28	feat29	feat30	feat31	feat32	feat33	feat34	feat35	feat36	feat37	feat38	feat39	feat40	feat41	feat42	feat43	feat44	feat45	feat46	feat47
NADA	0	96	-2.08167e-17	-6.245e-17	1.31839e-16	2.77556e-17	2.54426e-17	1.38778e-17	-1.73472e-17	-2.94903e-17	9.25186e-17	1.85037e-17	-1.26057e-16	-3.15141e-17	-4.25007e-17	-1.96602e-17	-2.02384e-17	-3.23815e-17	2.31296e-18	4.62593e-18	4.7994e-17	0	2.54426e-17	8.09538e-18	1.57282e-16	2.77556e-17	-3.00685e-17	-1.4456e-17	2.19732e-17	3.93204e-17	-2.55872e-17	1.15648e-18	-6.93889e-18	-5.72459e-17	-1.56125e-17	-7.86408e-17	-3.46945e-18	5.55112e-17	-1.61908e-17	2.31296e-18	-2.54426e-17	-9.25186e-18	-4.10551e-17	-4.85723e-17	2.42861e-17	-6.59195e-17	-8.67362e-18	-7.22801e-17	-3.41162e-17
SIMVASTATIN	25	4	1.84511	0.436671	-2.59595	2.57809	0.86014	-0.804362	-0.368344	-0.321991	-0.00750583	3.86028	-1.16053	2.60791	-0.897474	1.72065	-0.0187473	1.0922	1.63101	-2.28381	-1.0296	-3.49256	-1.48123	3.56325	3.54749	-1.39696	0.627419	3.31434	-2.45934	0.835766	-3.15625	-0.0559744	-0.216984	-1.43048	1.08797	3.92046	1.19744	1.77038	-0.529243	-2.98934	0.524447	0.359257	-0.825088	2.4747	-0.64871	0.745777	0.357147	-0.195361	-0.905277
DMSO	0	96	0.751106	-0.229411	-0.315683	0.34339	-0.272393	0.782752	0.28084	-0.808423	-0.46623	-0.196058	-0.275195	0.38749	-0.176463	-0.520217	-0.499938	-0.0768289	-0.899559	0.0390866	0.173347	-0.0788	-0.398225	0.0105135	-0.097809	0.636945	0.102081	-0.395964	0.253834	-0.439393	-0.286121	0.257141	0.110408	-0.036822	-0.478538	1.04417	-0.365265	0.0237708	0.612461	-0.537028	0.539182	0.124821	-0.405238	0.390709	0.753672	0.22091	-0.470677	0.120425	0.250209
DOXORUBICIN	25	4	31.705	4.44849	-9.37287	0.746831	3.0374	6.86629	13.6581	1.88451	0.973699	7.91433	3.92523	-7.33679	3.51178	-11.6447	-2.34742	-7.59363	-4.24375	-1.48812	5.40703	-4.47864	8.80635	3.80018	-10.7494	2.81474	8.14354	-7.09064	-15.0016	0.115856	8.86377	-3.67504	9.17905	9.52515	-12.6758	-3.81568	-5.63497	-0.492387	8.14071	2.51879	0.3483	-10.4618	-3.20193	0.690009	2.94529	4.83757	-0.0644333	10.79	5.41172
EPIRUBICIN	25	4	26.2796	4.48315	-4.19513	0.369648	2.6824	-0.8532	3.2484	3.10491	4.8599	-0.710755	1.46029	-3.34659	1.87547	2.74183	-5.2081	-5.429	2.27418	-5.48631	1.19678	8.80502	1.16356	-2.60672	-3.75864	5.02465	5.28973	-1.65298	-7.17604	-3.50827	1.15625	0.587595	5.23613	4.63768	-2.37452	2.03416	0.715816	2.09088	-1.16921	2.69009	2.84181	-0.735366	0.657116	0.889927	2.21256	1.10507	-0.967397	6.00576	-0.825873
ETOPOSIDE	25	4	15.2892	0.150259	-2.69638	-2.87358	-4.79838	-2.05984	8.06657	1.34739	-8.313	3.88797	-6.83223	7.16885	0.38565	-0.612914	-6.57429	6.03253	-0.3806	3.87135	-3.82948	-2.7951	-0.256975	2.02221	7.70408	-5.07196	-8.44121	8.63811	8.64728	0.911699	9.72958	-3.80039	-2.27489	-5.05552	1.48098	4.43202	-4.3967	4.68841	2.69056	-1.2098	-3.13979	-3.78179	-2.146	-2.86673	3.14859	1.8458	1.69595	-11.8793	1.33845
LOVASTATIN	25	4	2.94815	-0.188394	-2.25595	2.51958	1.39547	-1.09329	-0.548289	0.244079	-0.102737	3.66056	-1.96052	2.81189	-1.35154	1.48617	-0.123252	0.996244	0.531232	-1.36873	-1.91157	-4.18114	-2.21577	3.40211	2.87291	-0.883004	0.779686	2.28588	-1.88328	0.756384	-2.94493	-0.608792	-0.498471	-1.1733	2.0412	3.39189	2.08476	2.4794	-1.32732	-2.98304	0.851359	0.255672	-0.772071	2.39931	0.600733	1.17397	0.942261	-0.763864	-1.38141
ATENOLOL	25	4	1.74232	-1.60355	0.229184	-0.154777	0.121347	1.58543	-0.381588	0.0574491	-1.25383	0.397115	-0.624675	0.28988	-0.124249	-0.75773	0.314113	-0.138589	-1.01714	0.725005	-0.784225	-1.59704	-0.733332	0.326437	1.12297	-0.508483	1.65939	-0.211211	-0.283555	0.903023	-0.155404	-0.503643	-0.53791	-1.36768	1.32068	1.31489	1.66191	1.70234	0.112821	0.55598	-0.250194	0.0924102	-0.187099	1.12477	0.643379	0.927006	-0.311155	0.630325	-1.14159
IMATINIB	25	4	3.1872	-7.89963	-4.81142	1.45525	0.378604	4.90066	-3.0761	-9.80274	-5.61213	-0.995096	7.85018	-2.86084	2.05012	2.31007	-2.84147	-0.68153	-2.11874	1.18697	2.7841	-4.84514	-1.22521	2.14778	0.105831	-0.914328	-1.61697	0.997206	-5.63397	0.191195	-0.737531	0.190221	1.35092	5.32031	-1.49726	2.57828	3.63966	-6.61263	-1.84823	-3.37255	-0.434911	-1.22369	-1.63632	-0.931768	-2.87246	-3.2035	5.04381	3.37016	0.374469
THAPSIGARGIN	25	4	4.82241	-2.18404	-10.5895	5.17706	-3.99896	3.40029	-0.140614	0.0747773	0.946452	-2.01593	-10.8953	-2.74995	0.714896	-1.95709	0.60221	2.20407	-0.533802	5.96332	6.30226	-2.36373	7.41098	2.62617	4.96172	-1.73574	-1.23222	1.36377	-10.4541	-1.15143	-3.42426	0.281558	2.63344	-1.72533	9.07273	2.30243	-1.75532	-0.906962	7.99409	9.91958	2.53098	-0.842392	-0.0699529	-2.51534	3.10766	0.600038	-2.1043	-2.35215	-1.89598
INDACATEROL	25	4	2.80504	-8.25887	-4.56669	2.11344	2.01457	1.77735	-1.55593	-9.90615	-4.29369	-0.760531	9.3039	-1.81969	1.4276	2.56855	-2.72845	-1.49574	-2.43461	1.98405	-0.556209	-1.80243	-0.864901	2.89204	0.322359	-0.673788	-2.59222	1.21052	-4.33881	0.984569	0.548264	0.544143	0.829114	-4.77257	5.12552	5.75421	0.546964	-6.99229	1.01752	1.25792	1.6449	0.989447	-1.28665	-0.0413871	-1.05432	-1.07987	0.809965	-1.35859	0.686733
BORTEZOMID	25	4	4.69209	-4.57746	-6.44891	5.92499	4.59949	3.68228	-3.11194	-10.7803	-5.02122	0.4776	10.446	-3.17769	-0.294029	4.72964	-4.12601	1.27156	-0.615547	1.71749	3.55343	-4.83793	-2.42825	3.45741	-0.216182	-2.66124	-0.145271	-0.961203	-12.0353	-2.04878	-4.49679	-1.94957	2.12914	10.0132	-10.8161	0.264648	2.58701	-3.04158	1.33597	-9.37698	1.06618	0.519685	-4.39126	-5.82744	-5.6492	-3.80762	3.90694	5.01749	-1.70964
STAUROSPORINE	25	4	6.00306	1.73275	-13.3278	3.92855	-5.90514	-0.265418	2.18327	5.38143	-0.32192	-4.55946	-0.179701	2.7035	5.38163	-2.11529	1.44137	3.57299	1.67348	3.18499	7.12303	-0.849875	5.82346	0.385535	2.83104	-1.41888	0.0852009	1.98921	-9.27847	2.40635	-2.1661	-1.42704	0.633067	2.41075	4.10844	7.63065	2.31995	6.08855	4.5019	6.49644	4.5774	-0.229603	-0.914653	0.0787798	-1.06293	-3.59114	-2.6635	1.47259	-2.00901
ACETAMINOPHEN	25	4	4.14132	-4.94706	-3.18281	5.32406	8.74755	4.14587	-1.40106	-8.75218	-5.74547	0.800453	14.6518	-6.89024	-2.19843	4.30349	-3.18003	0.969263	-1.04564	0.76029	5.356	-4.83038	-0.76416	4.07009	-3.23071	-5.4323	3.94874	0.0560483	-12.1435	1.89392	-1.22416	-1.054	1.41639	3.01635	-2.13403	7.10203	-1.94455	-3.74829	3.34461	-1.79918	2.74587	-0.668092	-2.88891	-7.01095	-2.06997	-3.15368	-1.15923	3.19108	-2.01426
GENISTEIN	25	4	2.27303	4.91359	-1.40916	5.76008	-0.345372	2.18218	2.01917	-1.25549	-1.83273	0.846221	-1.86405	-0.306569	-0.630765	-2.3809	-1.13187	0.665425	-3.40424	1.64074	-0.27293	0.688408	-0.350642	-3.2003	-0.54995	-2.368	-0.357075	1.58652	2.46852	-0.262533	-1.38879	0.465565	1.54956	-1.16739	1.06288	0.414583	-1.83062	-1.32326	-0.0158246	-1.48426	-0.640549	2.03031	0.565826	0.365405	0.198036	-2.00739	2.18321	-3.13379	0.780885
TAXOL	0.781	4	1.42548	5.07894	-1.18905	2.39697	-0.113132	0.629731	0.992303	-0.793194	0.0779346	0.725754	0.0602384	-0.239836	-0.343292	-0.00154453	-1.5903	1.4072	-0.289667	0.175193	0.371414	-1.05135	0.574227	-0.100961	2.00276	0.367192	-0.327373	-0.25859	0.11651	1.12761	-1.36496	-0.470315	-0.0979432	-1.01713	-0.140882	0.120543	-0.747258	-1.0425	0.205348	-1.37174	-0.273983	0.990197	-0.353942	0.338812	-0.532449	-0.445836	1.9518	-2.34692	0.390564
VINBLASTINE	25	4	-2.55412	16.3143	-0.220337	6.78403	0.110244	0.937929	4.06269	-6.01356	-4.42696	0.118153	1.67814	-3.2748	-4.17984	3.92365	3.14223	1.20051	-0.680646	3.85458	-2.70924	-2.02073	3.18802	0.812027	8.37218	0.347851	0.170173	1.78773	-0.158478	1.10277	0.108704	0.652611	-0.695523	2.03218	-3.05992	2.37538	-0.421035	-1.05316	-2.94432	-2.93587	-6.99832	2.88614	2.1018	-0.878202	-3.47665	-2.77875	-1.57291	-6.32224	-2.37386
MONENSIN	25	4	-1.40734	2.70758	0.155643	-0.972014	0.299311	0.642859	1.10389	-1.29694	-1.14385	1.82306	4.05622	-1.4418	-1.50923	3.15635	-2.69508	-0.993036	-0.998079	0.614765	1.65023	-1.01705	2.04222	0.303532	4.54427	3.55857	-0.247859	-2.42544	-0.568623	1.84973	-0.384938	0.890945	-0.786623	0.446	-3.28949	-1.12436	-6.24319	-0.118597	-2.71427	-1.42383	-3.27198	1.41287	-0.281638	0.566153	-2.42495	-2.08137	-3.46594	-2.81898	0.369223
ANAGRELIDE	25	4	0.729153	0.217632	-1.84928	-0.566885	0.347177	0.896682	-0.282178	-0.492724	-0.285917	0.799248	-0.119184	0.466378	0.707896	-1.35318	-1.09769	-1.59523	-0.294355	-0.649313	-0.956677	0.874499	-0.561551	0.801929	-1.55756	0.38425	0.231672	-0.0526513	-0.655122	0.229954	-2.625	0.746436	1.37235	-1.5735	-0.274862	0.38454	-0.0359383	-0.00925576	0.959394	-0.240434	1.27437	-0.22634	-0.354025	-0.0828339	-0.218109	0.255662	0.677155	-0.464595	-0.110477
FCCP	25	4	0.649804	6.59572	2.00674	7.47238	-1.77082	2.15114	2.19592	0.922012	-0.226919	0.352549	-1.14125	-1.8081	-2.56217	1.7049	-1.33691	-7.33352	-1.02378	1.08766	0.188178	-2.11647	2.20771	1.42058	4.26323	1.6009	-1.10109	-3.06008	-2.87484	0.581726	-4.85902	-0.402645	0.320253	-5.12953	-1.61145	-1.31668	-4.86107	-0.535149	-0.103614	-2.46152	-0.412624	0.42508	-1.08569	1.59979	-1.13786	0.547102	1.32264	-0.817877	0.583624
SUNITINIB	25	4	0.340053	-1.16164	-9.28034	-1.57265	6.29168	-0.0737007	2.87719	-0.45693	3.39322	-0.583316	-1.21098	0.203662	1.50691	-1.68633	-0.224295	-8.69256	0.345527	-2.28654	1.50454	11.353	5.46706	-0.359833	-4.56669	-1.76993	-3.8854	0.125316	2.09939	-3.37829	-0.532319	-1.27849	-0.712478	-1.00157	-1.65572	2.80856	-2.11634	1.1751	-0.659586	-2.47244	4.38247	1.71223	-1.9323	-0.805529	2.98326	1.58374	1.8439	-0.0237997	-0.540828
CICLOFOSFAMIDE	25	4	-0.26718	-0.404926	0.288328	-0.924727	-0.0715614	0.31899	-0.310546	-0.0114549	-0.921692	0.431395	0.794365	-1.22554	0.0107984	0.643265	0.480728	0.886767	-0.80323	0.830729	0.313136	-0.259902	-0.544898	0.287126	0.152804	0.983832	0.732213	-0.148854	-0.0822313	-1.0228	-0.217988	-0.179155	0.446904	-0.0644461	-0.704102	0.588991	-0.0599884	0.074329	-0.117391	-0.299665	-0.0298385	0.353395	0.28694	-0.0860684	0.244753	-0.20231	-0.405168	-0.128636	0.053609
MITOMICYN	25	4	0.209104	-0.80907	-10.3496	-1.52434	-10.5597	-1.20708	-0.124378	-2.5547	-4.86013	-0.41745	4.57388	-1.77891	1.50606	0.0862761	-0.26195	-2.87137	0.701402	0.805765	1.5058	2.3943	-0.364068	1.92778	-1.34339	0.506734	0.0902785	-0.341761	0.58975	1.95649	-0.397822	-0.700838	-0.960311	-0.232008	-1.06845	-0.246391	-0.364493	0.851554	0.236113	-1.5062	0.570131	1.53991	-2.77524	-0.491943	1.59235	-0.111136	1.83713	1.22972	2.40705
GEMCITABINE	25	4	0.671272	-2.81945	-5.38468	1.82383	-9.8943	2.32311	-2.65901	-0.459034	-3.97621	-0.571685	2.66811	-1.26554	3.03166	-0.109716	0.661707	-2.50779	-0.0356247	-3.51855	0.971487	5.79017	1.20225	1.66477	-1.85351	0.383211	0.128109	0.945289	0.36927	-2.59158	0.14259	-0.000818672	-1.76023	0.0749161	-1.10618	0.163609	0.432578	1.00734	-0.0370983	-0.921526	1.03239	1.46513	-0.881155	0.597151	1.24076	0.230919	1.15144	1.02951	1.0774
5FLUO	25	4	0.356269	-1.88542	-4.95592	0.343425	-9.05394	-0.354296	-0.961279	-0.865492	-4.63644	-0.333728	3.27481	-2.03699	2.34795	0.201742	0.680174	-2.48092	-0.0400235	-1.23503	1.33499	2.59998	0.0995802	1.35592	-2.05216	0.849985	-0.118168	0.236341	1.29357	-0.662576	-0.26343	0.720183	-0.791988	0.931062	-0.707759	0.221333	-0.143938	1.44805	-0.366029	-1.03142	0.245197	1.42454	-0.151122	0.544295	1.57495	-0.395957	0.803523	0.584453	0.410749
QUERCETIN	25	4	1.02047	-0.707919	-3.66913	-0.692149	-6.35423	0.478439	-1.65407	-0.460109	-2.92409	-0.611748	2.30431	-1.30289	0.583399	1.32158	-1.23004	-1.09218	1.46862	1.74304	0.824937	1.20523	1.65164	0.784114	-0.679054	0.196911	-1.95369	0.169137	-0.968533	-0.499241	-0.102956	-0.853639	-0.817881	-1.56908	-1.70023	-0.426911	-2.81807	0.248073	0.332698	-0.756285	0.55574	1.73998	-0.689176	0.772364	0.544111	1.84571	0.834176	1.38316	1.27061
[truncated: 3 more columns]
