# Supplementary material for: Tox_(R)CNN: Deep learning-based nuclei profiling tool for drug toxicity screening
Source: PLoS Comput Biol. 2018 Nov 30;14(11):e1006238. doi: 10.1371/journal.pcbi.1006238 (PMC6291153; doi:10.1371/journal.pcbi.1006238)
Supplement: S1 File — Compressed file containing processed data represented in figure’s graphics. (ZIP) [file pcbi.1006238.s010.zip › Fig5a/Fig5a.xlsx]

## Sheet: Fig5_a
Treatment	TreatmentConcentration	well_zscore_Group_Count_transfer_faster	well_zscore_GroupCount_mix_faster	well_zscore_GroupCount_mix_keras	well_zscore_mean_Prediction_Probability_HEALTHY_py_mix_keras	well_zscore_mean_Prediction_Probability_HEALTHY_py_transfer_faster	well_zscore_mean_Prediction_Probability_HEALTHY_py_transfer_keras	well_zscore_mean_Probability_HEALTHY_py_mix_faster
D1	0.781	1.299	1.03661	0.0667855	0.60343	0.491154	1.82494	-0.462506
D1	0.781	0.513827	-0.342345	-0.403893	-2.24577	-0.0315215	0.558358	0.471821
D1	0.781	0.490734	1.00788	-0.531103	0.977269	0.294786	2.97289	0.203526
D1	0.781	-1.1258	0.462047	-0.200356	-1.34251	0.0717196	2.02828	0.109069
D1	1.562	0.860228	1.63991	0.48658	0.193128	0.923647	3.45907	-0.555366
D1	1.562	0.236707	0.375862	-0.403893	-0.999074	-0.293966	1.95702	0.484084
D1	1.562	0.952601	1.81228	1.21168	1.16028	1.546	1.5853	-0.549735
D1	1.562	1.09116	2.09956	1.38977	1.61637	1.43896	3.02686	-0.794094
D1	3.125	1.22972	1.81228	-0.12403	-0.538164	-0.391696	0.989888	0.366909
D1	3.125	0.213614	0.720601	0.830048	-0.501239	1.34282	0.942708	-0.403068
D1	3.125	0.329081	2.07083	1.79685	-0.851021	1.85892	0.618179	-1.02743
D1	3.125	2.38439	1.86973	1.65692	0.125783	1.76449	1.03677	-0.774899
D1	6.25	0.490734	0.663145	-0.36573	-0.0454892	-0.0678465	1.44799	0.362491
D1	6.25	-0.525374	0.375862	0.168554	-1.27701	0.683293	0.948579	-0.282157
D1	6.25	0.375267	1.43881	-0.709198	0.2639	0.180736	0.899544	0.313826
D1	6.25	0.698574	1.29517	0.601069	-1.18103	1.2417	2.04502	-0.247283
D1	12.5	-0.409907	0.289677	-0.36573	-0.666585	0.48436	0.79473	0.704125
D1	12.5	0.860228	0.203492	0.206717	0.0704345	0.162918	0.221266	-0.371286
D1	12.5	-0.15588	-1.31911	-0.200356	0.950729	0.553395	1.38509	0.729515
D1	12.5	-0.848681	0.950427	-0.696477	-1.81388	0.304301	0.051342	0.669602
D1	25	-1.44911	-2.18096	-1.56151	-0.173796	-1.65558	-2.53372	1.86676
D1	25	-0.663934	-1.08928	-1.95586	-1.31825	-2.35322	-4.17749	2.48701
D1	25	-1.58767	-1.14674	-2.41382	-2.4323	-2.54022	-4.38499	3.05338
D1	25	-3.36586	-2.03731	-1.95586	-2.59761	-1.59032	-1.46064	1.09022
D1	50	-0.802495	-1.08928	-2.4647	-1.31496	-2.50622	-4.55433	2.68231
D1	50	-3.31967	-2.00859	-2.54103	-2.93711	-2.68253	-4.42836	3.10281
D1	50	-1.37983	-1.77876	-2.12123	-2.18303	-2.71357	-5.25087	2.06043
D1	50	-1.03343	-1.03182	-2.45198	-2.27263	-2.49625	-3.56228	2.60454
D1	100	-1.56458	-0.42853	-2.71912	-3.71005	-3.64317	-7.00115	3.01708
D1	100	-2.30356	-1.5202	-3.02443	-2.18213	-3.85423	-7.66639	3.68686
D1	100	-0.987242	-1.69257	-2.04491	-1.38231	-2.2061	-7.79724	2.07881
D1	100	-3.2273	-0.572172	-2.23572	-3.03315	-3.14692	-8.88724	2.50786
