# Supplementary material for: Tox_(R)CNN: Deep learning-based nuclei profiling tool for drug toxicity screening
Source: PLoS Comput Biol. 2018 Nov 30;14(11):e1006238. doi: 10.1371/journal.pcbi.1006238 (PMC6291153; doi:10.1371/journal.pcbi.1006238)
Supplement: S1 File — Compressed file containing processed data represented in figure’s graphics. (ZIP) [file pcbi.1006238.s010.zip › Fig5_b/Fig5_b.xlsx]

## Sheet: Fig5_b
Treatment	TreatmentConcentration	well_zscore_Group_Count_transfer_faster	well_zscore_GroupCount_mix_keras	well_zscore_GroupCount_mix_faster	well_zscore_mean_Prediction_Probability_HEALTHY_py_mix_keras	well_zscore_mean_Prediction_Probability_HEALTHY_py_transfer_faster	well_zscore_mean_Prediction_Probability_HEALTHY_py_transfer_keras	well_zscore_mean_Probability_HEALTHY_py_mix_faster
D3	0.781	0.530657	2.43811	-0.720558	0.186171	2.24272	-0.762986	-1.67996
D3	0.781	0.666723	1.878	1.95368	0.364691	2.25487	0.833318	-1.56942
D3	0.781	0.857216	1.02137	0.527418	0.653783	1.36941	0.968786	-0.993443
D3	0.781	1.42869	1.53205	0.393707	-0.363056	1.79791	1.96936	-1.5901
D3	1.562	0.476231	1.10374	0.170854	0.401964	1.04439	0.899642	-0.985068
D3	1.562	-0.0136066	1.54853	1.17369	-0.624621	2.00429	0.487062	-1.56816
D3	1.562	0.830002	0.280053	1.95368	0.0380506	0.716032	-0.233588	-0.41458
D3	1.562	0.666723	2.12511	0.148569	0.264156	1.95325	0.557636	-1.90543
D3	3.125	1.15656	1.12021	0.482848	-0.418624	0.808792	-0.805241	-1.29257
D3	3.125	-2.02738	1.12021	0.28228	-1.24423	0.724344	-0.715286	-1.13101
D3	3.125	0.476231	1.9439	0.326851	-0.570856	2.24602	-0.980109	-1.90106
D3	3.125	0.285739	1.23553	1.15141	0.805847	1.55678	1.06729	-1.418
D3	6.25	0.666723	0.197684	0.103998	1.08685	0.420691	1.89865	-0.327508
D3	6.25	1.15656	0.691895	0.571989	1.02888	0.347398	0.372828	-0.625259
D3	6.25	0.0408198	0.840159	0.750271	-0.147683	0.915296	0.73846	-0.948099
D3	6.25	-0.666723	1.252	0.0594274	0.355837	1.69319	0.224467	-1.6798
D3	12.5	2.13624	0.955474	-0.965696	0.913003	0.451313	-0.185506	-1.46669
D3	12.5	-0.149673	0.593053	0.594274	-0.140385	0.374697	1.04277	-0.568744
D3	12.5	-0.149673	1.74621	0.148569	-1.34478	1.52133	0.498317	-1.36879
D3	12.5	-0.0952462	0.560106	0.215424	0.325032	0.834436	1.12783	-0.311707
D3	25	-0.312952	1.878	-0.051999	-0.768486	1.14098	-3.4405	-1.68651
D3	25	-0.503444	0.691895	0.259995	-0.672724	0.183609	-1.75927	-1.12981
D3	25	-1.04771	0.263579	0.326851	-2.50297	0.167346	-1.9606	-0.121497
D3	25	-0.394591	0.741316	0.750271	-1.97231	0.188486	-1.64445	-1.36387
D3	50	1.48312	0.88958	0.772557	-3.29997	-1.25857	-4.86986	-0.383662
D3	50	-0.231312	-0.313	0.928554	-3.43751	-2.77333	-5.49761	-0.30178
D3	50	-0.149673	1.20258	0.505133	-1.93967	-0.656443	-4.57585	-0.829847
D3	50	0.966068	1.72974	0.750271	-2.23176	-0.535107	-5.63473	-1.59485
D3	100	-1.91853	-0.873106	-1.76797	-7.74465	-4.01362	-7.77863	0.285124
D3	100	-1.51033	0	1.17369	-6.22711	-2.91953	-11.9878	0.0373788
D3	100	-1.21099	0.807211	0.393707	-7.37901	-2.81047	-11.4533	-0.474761
D3	100	-1.75525	-0.0494211	0.527418	-6.86697	-2.93576	-8.57529	0.212137
