# Supplementary material for: Tox_(R)CNN: Deep learning-based nuclei profiling tool for drug toxicity screening
Source: PLoS Comput Biol. 2018 Nov 30;14(11):e1006238. doi: 10.1371/journal.pcbi.1006238 (PMC6291153; doi:10.1371/journal.pcbi.1006238)
Supplement: S1 File — Compressed file containing processed data represented in figure’s graphics. (ZIP) [file pcbi.1006238.s010.zip › Fig5_b/readme_Fig5_b.txt]

Fig. 5b:
Num Nuc: -1 * mean(well_zscore_GroupCount_mix_keras)
Num Nuc RCNN: -1 * mean(well_zscore_GroupCount_mix_faster)
Num Nuc Tr_RCNN: -1 * mean(well_zscore_Group_Count_transfer_faster)
Tox_CNN: -1 * mean(well_zscore_mean_Prediction_Probability_HEALTHY_py_mix_keras)
Tr_Tox_CNN: -1 * mean(well_zscore_mean_Prediction_Probability_HEALTHY_py_transfer_keras)
Tox_RCNN: -1 * mean(well_zscore_mean_Probability_HEALTHY_py_mix_faster)
Tr_Tox_RCNN: -1 * mean(well_zscore_mean_Prediction_Probability_HEALTHY_py_transfer_faster)


Treatment: Drug 3 / TreatmentConcentration
