# Supplementary material for: Tox_(R)CNN: Deep learning-based nuclei profiling tool for drug toxicity screening
Source: PLoS Comput Biol. 2018 Nov 30;14(11):e1006238. doi: 10.1371/journal.pcbi.1006238 (PMC6291153; doi:10.1371/journal.pcbi.1006238)
Supplement: S1 File — Compressed file containing processed data represented in figure’s graphics. (ZIP) [file pcbi.1006238.s010.zip › Fig5_c_d_e/Fig5_c_d_e.xlsx]

## Sheet: Fig5_c_d_e
Column	Row	Treatment	TreatmentConcentration	well_zscore_count	well_zscore_pred	well_zscore_pred_faster
3	3	DMSO	0	1.31723	1.08819	1.02719
4	3	DMSO	0	-0.0763131	0.190188	-0.125968
3	4	DMSO	0	-1.72866	0.361465	-1.46657
4	4	DMSO	0	-1.44995	0.751983	-0.620624
3	5	DMSO	0	-0.335114	0.201807	-0.038025
4	5	DMSO	0	-0.713361	-1.50451	-0.611852
3	6	DMSO	0	0.441289	0.564018	1.25599
4	6	DMSO	0	-0.136036	0.955938	1.1179
3	7	DMSO	0	-1.41013	1.83994	0.0818718
4	7	DMSO	0	-0.374929	-0.18446	0.397947
3	8	DMSO	0	1.33714	0.748084	1.37802
4	8	DMSO	0	1.39686	1.68483	2.01924
21	9	DMSO	0	0.0630412	-0.915655	-1.52881
22	9	DMSO	0	1.03852	0.0255808	-0.446778
21	10	DMSO	0	-0.932346	-2.3198	-1.55539
22	10	DMSO	0	1.29732	-1.36033	0.809892
21	11	DMSO	0	2.07372	-0.768864	1.64044
22	11	DMSO	0	-0.215667	0.529397	-0.535316
21	12	DMSO	0	-0.136036	-0.976101	-0.101335
22	12	DMSO	0	0.222303	-0.868233	-1.11903
21	13	DMSO	0	0.680182	-0.0252085	-0.0190628
22	13	DMSO	0	-0.872623	-0.747059	-0.918697
21	14	DMSO	0	-0.534191	0.722347	-0.0496939
22	14	DMSO	0	-0.952254	0.00646957	-0.591347
19	3	D1	0.781	-0.474468	0.659615	-0.43078
20	3	D1	0.781	-1.29069	-0.799117	-1.11135
19	4	D1	0.781	-1.43004	-0.563672	-1.38658
20	4	D1	0.781	-1.74856	-1.11157	-2.2129
17	3	D1	1.562	-2.1069	-0.571102	-2.44886
18	3	D1	1.562	-1.60921	-1.06389	-2.63667
17	4	D1	1.562	-1.72866	-2.44871	-2.89985
18	4	D1	1.562	-1.21105	1.51664	-0.829407
15	3	D1	3.125	-2.1069	-1.82147	-2.7641
16	3	D1	3.125	-2.40552	-0.286087	-2.55816
15	4	D1	3.125	-2.14672	0.335351	-2.71648
16	4	D1	3.125	-0.673546	-1.22271	-1.64016
13	3	D1	6.25	-0.872623	-1.63775	-2.16798
14	3	D1	6.25	-2.32589	-0.177231	-2.89985
13	4	D1	6.25	-2.50506	-0.487797	-4.10968
14	4	D1	6.25	-1.09161	-0.148379	-1.84141
11	3	D1	12.5	-1.05179	-2.09383	-3.6571
12	3	D1	12.5	-3.36109	-3.17387	-6.20458
11	4	D1	12.5	-1.94764	-0.974744	-4.08068
12	4	D1	12.5	-1.88792	-1.0367	-3.80216
10	3	D1	25	-3.08238	-10.1278	-11.2335
9	3	D1	25	-3.30137	-10.9279	-12.3374
10	4	D1	25	-2.3657	-8.40628	-9.76569
9	4	D1	25	-2.32589	-9.89488	-9.81117
7	3	D1	50	-17.3961	-28.5349	-18.6551
8	3	D1	50	-16.8386	-29.2879	-18.6035
7	4	D1	50	-17.2766	-28.6235	-18.4706
8	4	D1	50	-17.7743	-29.2879	-18.6336
5	3	D1	100	-18.0928	-25.8994	-18.2725
6	3	D1	100	-18.1725	-29.2879	-18.4716
5	4	D1	100	-17.834	-29.2879	-18.5852
6	4	D1	100	-18.0132	-29.2879	-18.2575
19	5	D2	0.781	-8.91536	-26.2663	-15.1855
20	5	D2	0.781	-8.13895	-27.494	-15.851
19	6	D2	0.781	-8.79591	-26.0912	-15.6418
20	6	D2	0.781	-10.0103	-27.7403	-16.2232
17	5	D2	1.562	-11.3043	-29.1914	-17.7164
18	5	D2	1.562	-9.71167	-28.1086	-17.3762
17	6	D2	1.562	-8.97508	-28.4915	-17.0846
18	6	D2	1.562	-9.89084	-28.0835	-17.3835
15	5	D2	3.125	-12.1802	-29.0672	-18.1408
16	5	D2	3.125	-10.3487	-28.3537	-17.7011
15	6	D2	3.125	-11.7024	-28.9808	-18.0785
16	6	D2	3.125	-12.3196	-28.9491	-18.023
13	5	D2	6.25	-12.2798	-28.6147	-18.1577
14	5	D2	6.25	-10.5876	-28.8501	-18.0881
13	6	D2	6.25	-12.877	-28.5404	-18.1073
14	6	D2	6.25	-10.5677	-29.1132	-17.9233
11	5	D2	12.5	-11.5233	-29.2879	-18.3059
12	5	D2	12.5	-10.4283	-28.6016	-18.1807
11	6	D2	12.5	-9.91074	-28.805	-18.0898
12	6	D2	12.5	-10.8862	-29.1968	-18.1779
10	5	D2	25	-10.1098	-28.381	-17.9917
9	5	D2	25	-12.0011	-28.859	-18.2233
10	6	D2	25	-12.22	-28.9546	-18.3055
9	6	D2	25	-11.583	-29.0868	-18.286
7	5	D2	50	-9.77139	-28.7337	-18.0549
8	5	D2	50	-10.5876	-28.4123	-17.842
7	6	D2	50	-10.5279	-28.7666	-18.0156
8	6	D2	50	-12.021	-29.1803	-18.0841
5	5	D2	100	-9.91074	-29.1269	-17.829
6	5	D2	100	-10.8862	-28.9236	-18.1925
5	6	D2	100	-12.4589	-28.8253	-18.2843
6	6	D2	100	-11.7622	-28.6681	-18.2957
19	7	D3	0.781	-1.54949	0.366501	-1.98587
20	7	D3	0.781	-1.94764	-1.13984	-2.45633
19	8	D3	0.781	-2.00737	0.371821	-1.58725
20	8	D3	0.781	-2.16663	0.20459	-2.53421
17	7	D3	1.562	-2.14672	-0.207812	-2.09247
18	7	D3	1.562	-1.98746	0.997584	-1.97871
17	8	D3	1.562	-1.92773	-0.143513	-0.806989
18	8	D3	1.562	-2.62451	0.635946	-3.05417
15	7	D3	3.125	-3.06248	-0.0537928	-3.23016
16	7	D3	3.125	-1.66893	-1.61178	-2.29805
15	8	D3	3.125	-0.8129	-0.265678	-1.58023
16	8	D3	3.125	-1.5893	0.114092	-1.66423
13	7	D3	6.25	-2.74395	-2.30139	-3.00753
14	7	D3	6.25	-1.37032	0.132242	-1.43731
13	8	D3	6.25	-1.98746	-1.60895	-2.90807
14	8	D3	6.25	-3.32128	-1.71129	-3.01004
11	7	D3	12.5	-2.28607	-2.69409	-2.69259
12	7	D3	12.5	-2.92312	-3.34745	-3.16612
11	8	D3	12.5	-2.52497	-4.85819	-3.11577
12	8	D3	12.5	-3.00275	-5.28604	-2.67386
10	7	D3	25	-3.97823	-6.43085	-5.27715
9	7	D3	25	-3.28146	-8.48054	-5.20653
10	8	D3	25	-3.69952	-9.45617	-5.75969
9	8	D3	25	-3.22174	-6.41442	-5.05767
7	7	D3	50	-5.88938	-17.3221	-12.3051
8	7	D3	50	-5.15279	-16.4013	-11.3211
7	8	D3	50	-5.39168	-17.2608	-12.1157
8	8	D3	50	-4.63519	-15.9019	-10.9084
5	7	D3	100	-12.22	-27.6214	-18.2219
6	7	D3	100	-13.2951	-28.8829	-18.3487
5	8	D3	100	-12.3992	-28.2576	-18.4181
6	8	D3	100	-14.0117	-28.9727	-18.3279
19	9	D4	0.781	2.05382	-0.608336	1.59351
20	9	D4	0.781	-0.0364975	-0.724001	-0.214037
19	10	D4	0.781	-0.434653	-0.50266	-0.800554
20	10	D4	0.781	1.33714	-0.385999	0.593595
17	9	D4	1.562	-3.32128	-4.18958	-4.73979
18	9	D4	1.562	-1.41013	-1.19693	-2.88533
17	10	D4	1.562	-2.84349	-3.3065	-4.33104
18	10	D4	1.562	-1.27078	-0.673911	-1.64251
15	9	D4	3.125	-10.2293	-25.1882	-16.2011
16	9	D4	3.125	-7.482	-16.9945	-12.4677
15	10	D4	3.125	-9.13434	-21.4796	-13.9267
16	10	D4	3.125	-6.32735	-8.93436	-10.2829
13	9	D4	6.25	-12.4589	-28.941	-18.4955
14	9	D4	6.25	-12.3594	-28.8331	-18.453
13	10	D4	6.25	-13.0761	-29.1586	-18.5285
14	10	D4	6.25	-12.7177	-29.0459	-18.6187
11	9	D4	12.5	-18.2322	-29.2879	-18.5313
12	9	D4	12.5	-18.2521	-29.2879	-18.5436
11	10	D4	12.5	-18.2322	-29.2879	-18.5945
12	10	D4	12.5	-18.2322	-29.2879	-18.7088
10	9	D4	25	-18.1725	-23.6404	-18.6262
9	9	D4	25	-17.9535	-29.2879	-18.4275
10	10	D4	25	-18.0928	-29.2879	-18.6232
9	10	D4	25	-18.1725	-29.2879	-18.7088
7	9	D4	50	-17.6549	-26.1112	-18.4396
8	9	D4	50	-18.1526	-29.2879	-18.7088
7	10	D4	50	-18.053	-23.6404	-18.3758
8	10	D4	50	-18.053	-23.6404	-18.6259
5	9	D4	100	-13.4145	-24.4472	-16.8245
6	9	D4	100	-13.534	-25.3181	-17.355
5	10	D4	100	-13.5937	-25.9856	-17.302
6	10	D4	100	-13.9918	-24.7385	-17.1046
19	11	D5	0.781	-2.00737	-1.69939	-0.953941
20	11	D5	0.781	-2.72404	0.480625	-1.20203
19	12	D5	0.781	-2.76386	-3.3963	-2.20539
20	12	D5	0.781	-3.83888	-1.19043	-2.37705
17	11	D5	1.562	-3.04257	-1.41905	-2.49987
18	11	D5	1.562	-3.44072	-3.30638	-3.19712
17	12	D5	1.562	-3.97823	-3.9802	-3.88148
18	12	D5	1.562	-3.44072	0.37282	-1.70896
15	11	D5	3.125	-2.66432	-2.52524	-2.67189
16	11	D5	3.125	-2.68423	-0.848714	-2.20047
15	12	D5	3.125	-3.08238	-2.41054	-3.14591
16	12	D5	3.125	-3.46063	-1.90701	-3.4795
13	11	D5	6.25	-3.06248	-2.48997	-2.89482
14	11	D5	6.25	-4.37639	-2.43199	-4.38583
13	12	D5	6.25	-3.65971	-4.94603	-3.85981
14	12	D5	6.25	-3.65971	-2.0416	-2.66476
11	11	D5	12.5	-3.75925	-5.15065	-4.57022
12	11	D5	12.5	-2.52497	-3.36075	-2.96166
11	12	D5	12.5	-4.95371	-2.78681	-5.57757
12	12	D5	12.5	-3.59999	-1.46364	-2.87614
10	11	D5	25	-2.6046	-3.40115	-3.32689
9	11	D5	25	-2.40552	-5.04188	-2.0034
10	12	D5	25	-3.93842	0.226348	-4.51051
9	12	D5	25	-3.65971	-5.22265	-4.18644
7	11	D5	50	-4.03796	-0.514056	-3.6395
8	11	D5	50	-4.53565	0.674079	-2.32583
7	12	D5	50	-4.1574	-2.41854	-5.22215
8	12	D5	50	-5.03334	0.221549	-2.3875
5	11	D5	100	-4.97362	-4.0641	-4.76277
6	11	D5	100	-4.17731	-2.57181	-4.11045
5	12	D5	100	-3.97823	-4.02733	-3.77411
6	12	D5	100	-4.3963	-1.56823	-4.40848
19	13	D6	0.781	3.18856	0.8286	3.72316
20	13	D6	0.781	3.60662	-0.54727	3.03236
19	14	D6	0.781	2.55151	0.260327	2.10925
20	14	D6	0.781	1.93437	1.19525	2.46235
17	13	D6	1.562	4.56219	0.523806	3.47025
18	13	D6	1.562	4.68164	1.8076	3.56733
17	14	D6	1.562	5.53767	-0.243625	3.48986
18	14	D6	1.562	5.6173	0.393205	3.54297
15	13	D6	3.125	5.00016	-0.673911	3.14738
16	13	D6	3.125	4.10432	-0.52331	2.84416
15	14	D6	3.125	5.81638	0.651768	4.64903
16	14	D6	3.125	5.31869	0.482891	4.05612
13	13	D6	6.25	5.67703	-1.62267	2.73009
14	13	D6	6.25	7.58817	-1.03303	4.49379
13	14	D6	6.25	5.37841	0.949251	3.58516
14	14	D6	6.25	4.10432	-0.0715105	2.85802
11	13	D6	12.5	-1.72866	-0.697442	-1.77428
12	13	D6	12.5	-0.593915	-0.624783	-0.706915
11	14	D6	12.5	-1.03189	-0.952703	-1.09682
12	14	D6	12.5	-1.5893	-2.34954	-1.31316
10	13	D6	25	1.91446	-2.28006	1.10267
9	13	D6	25	3.00939	-2.5916	0.804667
10	14	D6	25	0.34175	-2.8243	-2.29872
9	14	D6	25	0.16258	-0.812813	-1.01947
7	13	D6	50	-0.494376	-5.1818	-1.8772
8	13	D6	50	-1.50967	-2.27638	-1.90836
7	14	D6	50	-2.74395	-5.2083	-4.3196
8	14	D6	50	-2.82358	-6.13098	-4.02286
5	13	D6	100	-2.087	-6.72566	-4.18901
6	13	D6	100	-1.72866	-4.48507	-3.26447
5	14	D6	100	-2.52497	-7.42524	-6.12547
6	14	D6	100	-2.54487	-5.38421	-3.55888
3	3	DMSO	0	-0.471972	0.994051	-0.600035
4	3	DMSO	0	0.116724	0.0712256	-0.163129
3	4	DMSO	0	1.55801	-0.907153	0.482102
4	4	DMSO	0	-1.22307	0.313601	-1.63769
3	5	DMSO	0	1.09112	-1.87279	0.537089
4	5	DMSO	0	-0.77647	1.07822	-0.43847
3	6	DMSO	0	-0.0456747	0.279438	0.135864
4	6	DMSO	0	0.949019	0.346347	1.04324
3	7	DMSO	0	0.0355248	1.5197	0.602621
4	7	DMSO	0	0.644521	0.561182	-0.107893
3	8	DMSO	0	-0.75617	-0.242717	-1.56824
4	8	DMSO	0	0.299423	0.522978	1.08476
21	9	DMSO	0	1.82191	-1.24181	1.97018
22	9	DMSO	0	0.258823	-0.941534	0.317049
21	10	DMSO	0	-1.97416	0.311438	-1.86192
22	10	DMSO	0	-1.08097	1.81374	-0.556815
21	11	DMSO	0	1.17232	0.259971	0.792517
22	11	DMSO	0	-1.60876	0.309502	-1.2063
21	12	DMSO	0	-1.56816	0.210444	-1.66972
22	12	DMSO	0	0.908419	-1.6989	1.28683
21	13	DMSO	0	0.137024	0.733102	0.454309
22	13	DMSO	0	0.563321	-0.988549	0.292769
21	14	DMSO	0	-0.147174	-1.90156	0.09433
22	14	DMSO	0	0.0964243	0.470083	0.716555
19	3	D1	0.781	-3.13125	-0.0701631	-4.3377
20	3	D1	0.781	-2.84706	-0.09154	-2.64891
19	4	D1	0.781	-0.979468	0.276516	-0.292225
20	4	D1	0.781	-2.29896	1.547	-1.96668
17	3	D1	1.562	-0.938869	2.59269	-0.849829
18	3	D1	1.562	-1.95386	1.34205	-1.4237
17	4	D1	1.562	0.78662	0.255304	0.651532
18	4	D1	1.562	-0.898269	0.781221	-0.502992
15	3	D1	3.125	-1.28397	-0.524427	-1.777
16	3	D1	3.125	-0.959168	-1.38083	-0.657316
15	4	D1	3.125	-1.16217	-0.265786	-0.661958
16	4	D1	3.125	-1.10127	-0.0837412	-1.52007
13	3	D1	6.25	0.258823	1.06402	0.0756474
14	3	D1	6.25	-2.15686	1.23444	-2.06005
13	4	D1	6.25	-1.42607	0.418834	-1.19462
14	4	D1	6.25	-0.817069	-1.00713	-0.601369
11	3	D1	12.5	-2.46136	-2.01548	-1.8951
12	3	D1	12.5	-3.67935	0.109714	-2.84661
11	4	D1	12.5	-1.24337	-0.674167	-1.07899
12	4	D1	12.5	-0.959168	0.121455	-1.5121
10	3	D1	25	-2.13656	0.203616	-2.36302
9	3	D1	25	-0.573471	1.33672	-0.780309
10	4	D1	25	-1.93356	-2.23397	-2.75648
9	4	D1	25	-2.54256	1.78388	-2.48969
7	3	D1	50	-2.07566	-1.55465	-3.66451
8	3	D1	50	-2.25836	0.512744	-2.39543
7	4	D1	50	-1.34487	-1.03924	-2.45108
8	4	D1	50	-2.15686	0.0819392	-2.9735
5	3	D1	100	-1.85236	-0.499917	-2.49047
6	3	D1	100	-2.96885	-1.22654	-3.98681
5	4	D1	100	-4.24775	-3.14489	-4.72166
6	4	D1	100	-2.80646	-1.39816	-4.30366
19	5	D2	0.781	-1.10127	1.48503	-0.512511
20	5	D2	0.781	-1.44637	-0.580679	-1.09001
19	6	D2	0.781	0.502422	-1.10794	0.359462
20	6	D2	0.781	-2.15686	1.40731	-1.91339
17	5	D2	1.562	-0.126874	-1.38149	-0.474679
18	5	D2	1.562	-0.593771	-0.66468	-1.13878
17	6	D2	1.562	-0.187774	-0.941646	-0.465209
18	6	D2	1.562	0.66482	-0.316942	0.158007
15	5	D2	3.125	-0.370472	0.343889	-0.104513
16	5	D2	3.125	-1.18247	-0.81592	-1.0414
15	6	D2	3.125	-0.999768	0.324383	-0.781042
16	6	D2	3.125	0.0964243	-0.136884	0.0921743
13	5	D2	6.25	-1.34487	1.21048	-0.385873
14	5	D2	6.25	-2.35986	0.423808	-1.1381
13	6	D2	6.25	-1.97416	-0.771211	-1.81351
14	6	D2	6.25	-0.167474	-3.29514	-0.601165
11	5	D2	12.5	-2.96885	-1.89391	-3.29694
12	5	D2	12.5	-1.08097	-0.563664	-0.317241
11	6	D2	12.5	-2.27866	-1.81582	-2.1437
12	6	D2	12.5	-1.52756	0.943878	-0.379027
10	5	D2	25	-3.47635	-2.14048	-4.16003
9	5	D2	25	-2.98915	-3.11846	-2.2929
10	6	D2	25	-2.90796	0.068367	-2.19622
9	6	D2	25	-2.94855	-0.672583	-3.39668
7	5	D2	50	-5.60784	-5.58829	-6.11506
8	5	D2	50	-5.34394	-2.78319	-5.42809
7	6	D2	50	-4.53194	-3.99469	-4.79718
8	6	D2	50	-4.43044	-3.52438	-4.80299
5	5	D2	100	-7.13033	-11.8137	-9.4853
6	5	D2	100	-7.63782	-14.7183	-9.21511
5	6	D2	100	-8.00322	-13.442	-9.72636
6	6	D2	100	-7.17093	-9.70488	-8.28436
19	7	D3	0.781	-0.471972	-0.728216	-0.626555
20	7	D3	0.781	-0.471972	0.837482	0.0924101
19	8	D3	0.781	0.177624	0.0381517	0.507918
20	8	D3	0.781	-1.95386	1.05749	-1.88752
17	7	D3	1.562	-1.26367	1.83077	-0.962145
18	7	D3	1.562	-0.614071	1.95888	-0.0981827
17	8	D3	1.562	-0.73587	0.240458	-0.764733
18	8	D3	1.562	-1.50726	-0.435852	-1.89622
15	7	D3	3.125	-0.451672	-0.564952	-0.975926
16	7	D3	3.125	0.360323	-0.209377	0.122902
15	8	D3	3.125	1.07082	1.24234	0.750126
16	8	D3	3.125	0.68512	-0.163874	1.02199
13	7	D3	6.25	0.72572	-0.73911	0.382954
14	7	D3	6.25	0.0964243	1.07705	-0.2436
13	8	D3	6.25	-0.0456747	-1.30074	0.672589
14	8	D3	6.25	-0.431372	-1.44349	0.744799
11	7	D3	12.5	0.461822	-4.04808	0.111441
12	7	D3	12.5	0.563321	-0.889887	-0.0640575
11	8	D3	12.5	-0.370472	0.188204	0.0754713
12	8	D3	12.5	-1.14187	-1.07253	-0.501394
10	7	D3	25	-1.46666	-2.30107	-2.05164
9	7	D3	25	-0.877969	-1.77687	-1.29845
10	8	D3	25	0.72572	-0.494556	0.906065
9	8	D3	25	-0.837369	-0.108718	-0.293672
7	7	D3	50	-1.10127	-0.46241	-1.37833
8	7	D3	50	-0.938869	-0.461968	-0.873485
7	8	D3	50	-1.42607	-1.01467	-1.62345
8	8	D3	50	-1.22307	-2.41043	-1.58654
5	7	D3	100	-1.85236	0.235369	-3.41597
6	7	D3	100	-2.23806	-3.88278	-2.37206
5	8	D3	100	-0.492272	-2.51158	-1.47816
6	8	D3	100	-1.08097	-0.4556	-1.50786
19	9	D4	0.781	0.543021	-0.797803	0.431725
20	9	D4	0.781	-0.471972	-0.362887	0.162735
19	10	D4	0.781	-0.73587	0.0815404	-0.55278
20	10	D4	0.781	-1.28397	-0.305726	-1.31476
17	9	D4	1.562	-1.40577	0.865266	-0.859294
18	9	D4	1.562	-0.999768	-1.77299	-1.14111
17	10	D4	1.562	-0.106574	2.10376	0.728517
18	10	D4	1.562	0.279123	-0.784447	0.129058
15	9	D4	3.125	-2.05536	-0.687089	-1.43489
16	9	D4	3.125	-0.75617	0.340653	-1.05323
15	10	D4	3.125	0.461822	0.366081	1.0051
16	10	D4	3.125	0.218224	0.0497221	0.475706
13	9	D4	6.25	0.583621	1.53141	1.72233
14	9	D4	6.25	-0.00507497	-0.167131	0.385967
13	10	D4	6.25	-0.877969	-0.655393	-1.22141
14	10	D4	6.25	-0.370472	-1.26486	-0.818823
11	9	D4	12.5	-1.97416	-1.34103	-2.35766
12	9	D4	12.5	-0.289273	-0.925234	0.0335223
11	10	D4	12.5	-2.40046	0.586837	-2.26365
12	10	D4	12.5	-1.56816	1.7673	-0.429551
10	9	D4	25	1.07082	-0.631261	0.416179
9	9	D4	25	0.319723	-0.121473	0.492564
10	10	D4	25	-0.938869	-0.0868342	-0.864958
9	10	D4	25	-0.67497	-2.06476	-1.16555
7	9	D4	50	-2.78616	-0.669894	-4.06981
8	9	D4	50	0.400922	-2.18772	0.0539619
7	10	D4	50	-0.979468	-0.905234	-1.10258
8	10	D4	50	-0.877969	0.252469	-1.83525
5	9	D4	100	-1.42607	-2.00709	-1.66239
6	9	D4	100	-0.451672	-0.617083	-0.493885
5	10	D4	100	-1.97416	-0.37234	-1.81473
6	10	D4	100	-0.71557	-0.0711521	-1.08268
19	11	D5	0.781	0.238523	-0.496641	0.610802
20	11	D5	0.781	-0.614071	-1.19763	-0.389464
19	12	D5	0.781	-1.08097	-0.833824	-0.381476
20	12	D5	0.781	0.949019	0.201314	1.9337
17	11	D5	1.562	-1.54786	0.716441	-1.64354
18	11	D5	1.562	-0.918569	0.401227	-0.923044
17	12	D5	1.562	-2.48166	1.20943	-1.84318
18	12	D5	1.562	-1.95386	0.886761	-0.640072
15	11	D5	3.125	-0.654671	-0.158022	-0.201006
16	11	D5	3.125	-2.90796	-2.34885	-3.02482
15	12	D5	3.125	-1.38547	-1.21949	-0.999736
16	12	D5	3.125	-2.21776	-3.92902	-2.35528
13	11	D5	6.25	-1.28397	-1.2352	-0.760744
14	11	D5	6.25	-1.40577	-1.06213	-1.62282
13	12	D5	6.25	-0.857669	-0.648446	-1.66448
14	12	D5	6.25	0.0761245	-2.3709	-0.922108
11	11	D5	12.5	-2.82676	-2.48901	-4.28495
12	11	D5	12.5	-1.91326	-2.33817	-1.87766
11	12	D5	12.5	-1.75086	-2.31934	-3.75025
12	12	D5	12.5	-1.22307	-1.70218	-2.64211
10	11	D5	25	-4.16655	-17.6377	-11.8208
9	11	D5	25	-2.98915	-12.0487	-8.39699
10	12	D5	25	-2.90796	-16.3083	-10.9492
9	12	D5	25	-2.96885	-18.2748	-10.5647
7	11	D5	50	-17.8487	-40.6013	-18.5959
8	11	D5	50	-17.3615	-40.6013	-18.6032
7	12	D5	50	-17.6254	-40.6013	-18.4495
8	12	D5	50	-17.3006	-40.6013	-18.4896
5	11	D5	100	-18.1329	-36.0086	-18.4833
6	11	D5	100	-18.275	-40.6013	-18.613
5	12	D5	100	-18.2547	-40.6013	-18.7226
6	12	D5	100	-18.1329	-40.6013	-18.7226
19	13	D6	0.781	2.18731	-0.0346218	1.94954
20	13	D6	0.781	-0.309573	-0.259917	-0.830709
19	14	D6	0.781	0.76632	1.37247	1.83816
20	14	D6	0.781	0.603921	0.304842	0.862995
17	13	D6	1.562	-0.350173	-1.98313	-0.903712
18	13	D6	1.562	0.116724	0.879624	0.172638
17	14	D6	1.562	-0.411072	-0.0314835	-0.503569
18	14	D6	1.562	-1.04037	-0.549839	-0.935812
15	13	D6	3.125	-0.918569	-0.294638	-0.982686
16	13	D6	3.125	-0.999768	0.808392	-0.855165
15	14	D6	3.125	-0.126874	-2.2007	-0.404113
16	14	D6	3.125	-0.471972	-1.98077	-0.657206
13	13	D6	6.25	-0.593771	0.281187	-0.136958
14	13	D6	6.25	-0.918569	0.88298	-0.562663
13	14	D6	6.25	-0.959168	0.121455	-0.22989
14	14	D6	6.25	-0.0862744	1.39212	-0.235969
11	13	D6	12.5	-1.10127	0.294928	-1.46296
12	13	D6	12.5	-2.52226	1.02199	-1.16937
11	14	D6	12.5	-1.52756	0.000930107	-1.66492
12	14	D6	12.5	-3.23275	0.0170336	-2.84502
10	13	D6	25	-1.28397	-1.2352	-1.73634
9	13	D6	25	-0.593771	-1.50545	-0.494418
10	14	D6	25	-1.81176	-0.0342311	-2.39728
9	14	D6	25	-2.76586	-0.961472	-2.72678
7	13	D6	50	-3.07035	-4.32377	-4.90195
8	13	D6	50	-2.84706	-2.31867	-3.54167
7	14	D6	50	-3.84175	-2.13574	-5.55342
8	14	D6	50	-2.25836	-2.27072	-3.28744
5	13	D6	100	-8.40922	-36.281	-16.4912
6	13	D6	100	-7.02883	-36.4786	-16.5703
5	14	D6	100	-7.94232	-36.7442	-16.9603
6	14	D6	100	-7.29273	-37.3087	-16.7944
3	3	DMSO	0	2.18454	-1.34218	1.88349
4	3	DMSO	0	0.488724	-0.710964	-0.0636756
3	4	DMSO	0	0.504426	-1.65579	0.414915
4	4	DMSO	0	-0.798838	-1.27041	-0.676734
3	5	DMSO	0	-0.107951	-0.251507	-0.108935
4	5	DMSO	0	1.32093	-0.405792	1.24883
3	6	DMSO	0	1.35233	-0.543009	1.61146
4	6	DMSO	0	0.253194	1.09898	1.16802
3	7	DMSO	0	0.551532	-0.794793	0.367179
4	7	DMSO	0	-0.264971	0.952517	-0.163929
3	8	DMSO	0	1.35233	-2.52923	0.625027
4	8	DMSO	0	1.28952	0.0968468	0.945409
21	9	DMSO	0	-0.186461	0.697589	0.175594
22	9	DMSO	0	-1.2856	1.15483	-2.1495
21	10	DMSO	0	-1.55253	0.144118	-1.18034
22	10	DMSO	0	-1.15998	1.00393	-0.925662
21	11	DMSO	0	-0.73603	0.972777	-0.252596
22	11	DMSO	0	-1.50543	1.11276	-1.99764
21	12	DMSO	0	-0.186461	1.26389	0.314111
22	12	DMSO	0	-1.06577	0.53229	-0.995087
21	13	DMSO	0	0.206088	-0.32441	0.265622
22	13	DMSO	0	0.331704	-0.082517	-0.105016
21	14	DMSO	0	-1.00296	0.0878415	-0.76301
22	14	DMSO	0	0.0176647	0.792248	0.362475
19	3	D1	0.781	-2.71448	-3.05834	-5.58697
20	3	D1	0.781	-1.55253	-0.605433	-3.36695
19	4	D1	0.781	-2.62027	-2.54295	-5.06008
20	4	D1	0.781	-2.02359	-0.458329	-3.35661
17	3	D1	1.562	-3.10703	-5.56721	-7.80022
18	3	D1	1.562	-2.60456	-3.91235	-6.95153
17	4	D1	1.562	-1.59964	-5.97879	-5.93488
18	4	D1	1.562	-2.55746	-3.97921	-6.01245
15	3	D1	3.125	-4.39459	-11.5406	-9.84625
16	3	D1	3.125	-3.35826	-10.3246	-9.57207
15	4	D1	3.125	-3.02852	-10.4117	-9.04102
16	4	D1	3.125	-3.81362	-9.41182	-9.29573
13	3	D1	6.25	-5.2582	-13.6696	-10.6386
14	3	D1	6.25	-5.47802	-11.9602	-10.1905
13	4	D1	6.25	-4.33178	-13.0318	-9.89107
14	4	D1	6.25	-5.321	-11.6728	-10.1987
11	3	D1	12.5	-5.47802	-12.7554	-10.3907
12	3	D1	12.5	-5.90198	-14.5628	-11.0499
11	4	D1	12.5	-5.08547	-12.8219	-10.1785
12	4	D1	12.5	-5.3053	-14.2412	-10.8196
10	3	D1	25	-5.65075	-16.3949	-11.7544
9	3	D1	25	-6.13751	-14.0644	-10.6286
10	4	D1	25	-5.11688	-14.4898	-10.9891
9	4	D1	25	-6.24742	-13.8341	-11.0538
7	3	D1	50	-6.059	-15.2632	-11.3047
8	3	D1	50	-5.44662	-15.6868	-10.7675
7	4	D1	50	-6.20031	-15.4684	-11.179
8	4	D1	50	-5.54083	-12.4789	-10.3134
5	3	D1	100	-5.71355	-14.3675	-10.9498
6	3	D1	100	-5.71355	-14.3221	-11.5428
5	4	D1	100	-5.83917	-14.6968	-10.8648
6	4	D1	100	-4.88135	-13.807	-10.5192
19	5	D2	0.781	-2.77729	-2.59598	-6.05798
20	5	D2	0.781	-1.83517	-2.23732	-4.01893
19	6	D2	0.781	-1.17568	-3.50733	-4.54273
20	6	D2	0.781	-1.69385	-1.65449	-3.85737
17	5	D2	1.562	-2.25912	-8.43139	-8.72445
18	5	D2	1.562	-1.74096	-7.91729	-7.59253
17	6	D2	1.562	-2.66737	-8.07842	-8.87906
18	6	D2	1.562	-3.16983	-6.89957	-8.36045
15	5	D2	3.125	-4.41029	-11.331	-9.24575
16	5	D2	3.125	-4.11195	-11.29	-9.90517
15	6	D2	3.125	-4.55161	-10.724	-9.31186
16	6	D2	3.125	-4.09625	-10.0164	-8.92942
13	5	D2	6.25	-4.25327	-14.1656	-10.2061
14	5	D2	6.25	-5.05407	-14.4022	-10.1454
13	6	D2	6.25	-4.88135	-13.5185	-10.1496
14	6	D2	6.25	-5.38381	-12.1796	-9.87629
11	5	D2	12.5	-4.86565	-15.9568	-10.7056
12	5	D2	12.5	-4.75573	-13.9314	-10.2934
11	6	D2	12.5	-4.20616	-14.1169	-10.2606
12	6	D2	12.5	-5.13258	-14.2681	-10.2712
10	5	D2	25	-6.13751	-14.4004	-10.9505
9	5	D2	25	-5.44662	-13.9264	-10.3675
10	6	D2	25	-5.47802	-14.4342	-11.134
9	6	D2	25	-5.52513	-13.1593	-9.95086
7	5	D2	50	-6.1061	-13.2276	-10.9365
8	5	D2	50	-5.96479	-15.1775	-10.9948
7	6	D2	50	-5.41522	-14.2993	-11.0249
8	6	D2	50	-4.92846	-12.9877	-10.3033
5	5	D2	100	-6.63997	-16.2274	-12.4336
6	5	D2	100	-6.60857	-16.3966	-12.1716
5	6	D2	100	-6.38874	-16.9454	-11.8826
6	6	D2	100	-6.01189	-15.0548	-11.1977
19	7	D3	0.781	-0.0294412	0.862932	0.308835
20	7	D3	0.781	0.991187	0.69802	1.07621
19	8	D3	0.781	-0.893049	0.572129	-0.622477
20	8	D3	0.781	0.22179	0.0987577	0.0513211
17	7	D3	1.562	0.0647706	0.801476	0.628627
18	7	D3	1.562	1.1325	0.233021	1.68922
17	8	D3	1.562	0.253194	0.472073	0.501934
18	8	D3	1.562	-1.85087	1.25863	-0.792907
15	7	D3	3.125	-0.296375	-0.249632	-0.0443997
16	7	D3	3.125	0.520128	0.785008	0.12419
15	8	D3	3.125	-0.217865	0.718119	0.281751
16	8	D3	3.125	0.00196275	0.895549	1.13198
13	7	D3	6.25	0.127578	-0.293315	0.350807
14	7	D3	6.25	-0.720328	0.582844	-0.573544
13	8	D3	6.25	-0.374884	0.82221	-0.475474
14	8	D3	6.25	-0.343481	0.0373046	0.277599
11	7	D3	12.5	0.677147	0.206037	0.263666
12	7	D3	12.5	-0.249269	0.332367	0.110547
11	8	D3	12.5	-0.5005	-0.528189	-0.625234
12	8	D3	12.5	-1.39551	0.038724	-1.11286
10	7	D3	25	-0.123653	-0.926886	0.245162
9	7	D3	25	-0.594712	-0.807231	-0.456577
10	8	D3	25	-0.861646	-0.669336	-1.08788
9	8	D3	25	0.61434	-1.69277	0.974644
7	7	D3	50	-1.06577	-0.130872	-0.567257
8	7	D3	50	-1.19139	-1.36112	-2.26173
7	8	D3	50	-1.44262	-1.1631	-1.61415
8	8	D3	50	-1.96078	0.152092	-2.20313
5	7	D3	100	-2.95001	-3.60742	-4.59486
6	7	D3	100	-3.42107	-4.14345	-4.88526
5	8	D3	100	-2.65167	-5.68993	-5.55861
6	8	D3	100	-3.12273	-3.03468	-4.92498
19	9	D4	0.781	0.111877	0.467611	0.0982941
20	9	D4	0.781	-0.202163	0.748339	-0.090883
19	10	D4	0.781	0.488724	0.753334	0.821292
20	10	D4	0.781	-0.484798	0.744892	-0.4156
17	9	D4	1.562	-0.751732	0.969726	-0.436953
18	9	D4	1.562	-0.563308	0.146043	-0.0597873
17	10	D4	1.562	-0.563308	1.17228	-0.122907
18	10	D4	1.562	0.14328	1.21163	0.8795
15	9	D4	3.125	-2.055	0.0313435	-1.96949
16	9	D4	3.125	-1.94508	-0.493986	-0.946999
15	10	D4	3.125	-0.861646	1.26031	0.563507
16	10	D4	3.125	-0.233567	-0.0698607	0.296629
13	9	D4	6.25	0.818465	0.363513	1.77667
14	9	D4	6.25	-1.53683	0.507751	-0.743629
13	10	D4	6.25	-1.2856	0.832083	-0.322501
14	10	D4	6.25	-2.14921	0.91733	-1.65727
11	9	D4	12.5	-0.987261	-0.710333	-0.219942
12	9	D4	12.5	-0.610414	-0.53402	-0.547654
11	10	D4	12.5	-2.24342	-0.692765	-1.92805
12	10	D4	12.5	-1.77236	-0.466982	-0.94389
10	9	D4	25	-2.74588	-0.418793	-3.44302
9	9	D4	25	-2.25912	-1.93957	-3.01248
10	10	D4	25	-2.49465	-0.623806	-3.05285
9	10	D4	25	-3.16983	-0.610186	-3.44489
7	9	D4	50	-4.26897	-11.9586	-8.96991
8	9	D4	50	-4.83424	-12.4858	-9.27543
7	10	D4	50	-4.89705	-10.0807	-7.7964
8	10	D4	50	-4.67722	-9.10764	-7.92942
5	9	D4	100	-6.92261	-18.1654	-13.3669
6	9	D4	100	-6.81269	-17.981	-13.3795
5	10	D4	100	-7.55068	-17.939	-13.3508
6	10	D4	100	-6.71848	-18.3173	-13.3656
19	11	D5	0.781	-0.0922491	0.636566	-0.057156
20	11	D5	0.781	-0.704626	0.754569	-0.862917
19	12	D5	0.781	1.02259	-0.534138	0.570649
20	12	D5	0.781	-0.751732	0.0693254	-0.553213
17	11	D5	1.562	-0.955857	0.786453	-0.542288
18	11	D5	1.562	-0.107951	1.54486	0.748396
17	12	D5	1.562	0.410214	0.867272	0.188236
18	12	D5	1.562	-0.0294412	0.782957	0.475756
15	11	D5	3.125	0.802763	0.485809	1.12459
16	11	D5	3.125	0.959783	0.443363	1.78832
15	12	D5	3.125	-0.0294412	0.356425	-0.0361966
16	12	D5	3.125	0.284598	0.791595	0.345961
13	11	D5	6.25	1.27382	0.750706	1.71473
14	11	D5	6.25	0.582936	-0.708828	-0.197117
13	12	D5	6.25	1.85479	1.04057	2.00378
14	12	D5	6.25	-0.390586	-0.7141	0.123015
11	11	D5	12.5	0.504426	-0.0391388	0.368638
12	11	D5	12.5	-0.673222	-0.133845	-0.770955
11	12	D5	12.5	0.504426	-0.526701	-0.0596204
12	12	D5	12.5	-0.264971	-0.240907	0.286885
10	11	D5	25	0.158982	-0.284757	0.544801
9	11	D5	25	-0.0765471	0.318852	0.349567
10	12	D5	25	0.14328	0.606098	0.75442
9	12	D5	25	0.00196275	-0.434327	-0.112466
7	11	D5	50	-0.233567	0.417225	0.401362
8	11	D5	50	0.316002	-0.216536	1.19592
7	12	D5	50	-0.155057	-0.66806	-0.106609
8	12	D5	50	-0.610414	0.774241	0.440069
5	11	D5	100	0.692849	0.89344	1.01201
6	11	D5	100	-0.249269	0.00726596	0.119137
5	12	D5	100	-0.217865	0.826235	0.206587
6	12	D5	100	-0.453394	1.24652	0.889567
19	13	D6	0.781	0.520128	-0.291577	0.582525
20	13	D6	0.781	1.1011	-0.980825	0.147655
19	14	D6	0.781	-0.704626	0.137775	-1.07526
20	14	D6	0.781	-0.751732	1.4762	-0.522461
17	13	D6	1.562	0.206088	0.0949337	-0.485561
18	13	D6	1.562	-1.05007	0.247981	-0.673847
17	14	D6	1.562	-1.20709	-0.579948	-1.74516
18	14	D6	1.562	-2.30623	-0.236449	-3.21243
15	13	D6	3.125	-0.531904	-0.620762	-0.786088
16	13	D6	3.125	-0.610414	0.468052	-0.708407
15	14	D6	3.125	-1.97649	-1.65385	-1.2453
16	14	D6	3.125	-0.5005	-0.224537	-1.03888
13	13	D6	6.25	-0.186461	-0.111405	0.388843
14	13	D6	6.25	0.190386	0.222294	0.604598
13	14	D6	6.25	1.33663	-1.58985	1.06366
14	14	D6	6.25	0.174684	0.954105	0.201874
11	13	D6	12.5	0.316002	-0.398567	0.376427
12	13	D6	12.5	-1.19139	-0.371004	-0.174451
11	14	D6	12.5	-0.893049	-0.110583	-0.559973
12	14	D6	12.5	-0.720328	0.863542	-0.87618
10	13	D6	25	-0.296375	0.0222327	0.0618563
9	13	D6	25	-0.343481	-1.51776	-0.476138
10	14	D6	25	-0.720328	0.751263	0.0548
9	14	D6	25	-2.76158	-0.856965	-2.76476
7	13	D6	50	-0.186461	-1.4058	-0.423349
8	13	D6	50	0.00196275	-0.647107	-0.117689
7	14	D6	50	-0.704626	-1.20796	-0.830674
8	14	D6	50	-0.908751	-0.456767	0.385621
5	13	D6	100	-0.374884	0.193256	-0.297861
6	13	D6	100	-0.359183	0.579524	-0.283639
5	14	D6	100	-0.0922491	0.449101	0.192831
6	14	D6	100	-0.0608451	-0.612679	0.565779
3	3	DMSO	0	1.41522	-1.36562	1.14961
4	3	DMSO	0	0.295764	1.24848	0.0962426
3	4	DMSO	0	0.422975	-0.444143	0.362286
4	4	DMSO	0	0.499301	-0.564055	0.778404
3	5	DMSO	0	1.7714	-1.02223	1.04957
4	5	DMSO	0	1.18624	-0.967717	0.692488
3	6	DMSO	0	-0.0985881	-1.71755	-0.0825074
4	6	DMSO	0	1.37705	-0.714601	1.30842
3	7	DMSO	0	-0.480219	-0.756081	-0.0858364
4	7	DMSO	0	0.0413434	1.31269	0.194325
3	8	DMSO	0	0.333927	0.0381999	0.0836645
4	8	DMSO	0	1.05903	-0.347789	1.37215
21	9	DMSO	0	0.448417	1.71275	0.482612
22	9	DMSO	0	-0.289404	-0.467142	-0.120186
21	10	DMSO	0	-0.136751	1.87949	0.287391
22	10	DMSO	0	-1.26892	-0.331681	-1.49292
21	11	DMSO	0	-0.403893	0.121275	0.00919991
22	11	DMSO	0	-1.9177	0.560454	-2.34894
21	12	DMSO	0	-0.251241	-0.401976	0.399812
22	12	DMSO	0	-1.66328	0.106166	-1.23515
21	13	DMSO	0	-0.73464	0.661907	-0.673428
22	13	DMSO	0	-1.24348	1.01403	-1.86814
21	14	DMSO	0	1.00814	1.51491	1.0303
22	14	DMSO	0	-1.37069	-1.06978	-1.38937
19	3	D1	0.781	0.0667855	1.82494	0.491154
20	3	D1	0.781	-0.403893	0.558358	-0.0315215
19	4	D1	0.781	-0.531103	2.97289	0.294786
20	4	D1	0.781	-0.200356	2.02828	0.0717196
17	3	D1	1.562	0.48658	3.45907	0.923647
18	3	D1	1.562	-0.403893	1.95702	-0.293966
17	4	D1	1.562	1.21168	1.5853	1.546
18	4	D1	1.562	1.38977	3.02686	1.43896
15	3	D1	3.125	-0.12403	0.989888	-0.391696
16	3	D1	3.125	0.830048	0.942708	1.34282
15	4	D1	3.125	1.79685	0.618179	1.85892
16	4	D1	3.125	1.65692	1.03677	1.76449
13	3	D1	6.25	-0.36573	1.44799	-0.0678465
14	3	D1	6.25	0.168554	0.948579	0.683293
13	4	D1	6.25	-0.709198	0.899544	0.180736
14	4	D1	6.25	0.601069	2.04502	1.2417
11	3	D1	12.5	-0.36573	0.79473	0.48436
12	3	D1	12.5	0.206717	0.221266	0.162918
11	4	D1	12.5	-0.200356	1.38509	0.553395
12	4	D1	12.5	-0.696477	0.051342	0.304301
10	3	D1	25	-1.95586	-4.17749	-2.35322
9	3	D1	25	-1.56151	-2.53372	-1.65558
10	4	D1	25	-1.95586	-1.46064	-1.59032
9	4	D1	25	-2.41382	-4.38499	-2.54022
7	3	D1	50	-2.4647	-4.55433	-2.50622
8	3	D1	50	-2.54103	-4.42836	-2.68253
7	4	D1	50	-2.12123	-5.25087	-2.71357
8	4	D1	50	-2.45198	-3.56228	-2.49625
5	3	D1	100	-2.71912	-7.00115	-3.64317
6	3	D1	100	-3.02443	-7.66639	-3.85423
5	4	D1	100	-2.04491	-7.79724	-2.2061
6	4	D1	100	-2.23572	-8.88724	-3.14692
19	5	D2	0.781	0.232159	0.398659	0.894049
20	5	D2	0.781	1.38977	1.1968	1.8138
19	6	D2	0.781	-1.05267	1.47741	-0.635643
20	6	D2	0.781	-0.162193	2.34044	0.281791
17	5	D2	1.562	1.02086	1.09588	1.13293
18	5	D2	1.562	0.257601	1.52113	0.204672
17	6	D2	1.562	0.626511	0.779064	0.757256
18	6	D2	1.562	-0.174914	3.06368	-0.531688
15	5	D2	3.125	0.219438	1.71311	0.414359
16	5	D2	3.125	0.0922275	2.41831	0.74542
15	6	D2	3.125	0.346648	0.085402	0.886866
16	6	D2	3.125	-0.238519	2.01513	0.326655
13	5	D2	6.25	-0.200356	0.570373	0.00158571
14	5	D2	6.25	-0.200356	0.827651	0.210353
13	6	D2	6.25	0.588348	2.95971	0.938225
14	6	D2	6.25	0.295764	2.51904	0.660924
11	5	D2	12.5	0.639232	1.3015	0.693597
12	5	D2	12.5	-0.442056	2.20656	0.283347
11	6	D2	12.5	0.537464	1.5432	0.38569
12	6	D2	12.5	-0.340288	1.97959	0.303699
10	5	D2	25	-0.0604249	0.678901	-0.402813
9	5	D2	25	-0.340288	1.76236	-0.381465
10	6	D2	25	0.0286223	0.76179	0.366937
9	6	D2	25	-0.747361	-0.970941	-0.561436
7	5	D2	50	0.0795065	0.659301	0.0878501
8	5	D2	50	-0.36573	0.838281	-0.118017
7	6	D2	50	1.2244	2.08175	1.38907
8	6	D2	50	0.601069	1.5662	1.50997
5	5	D2	100	0.0667855	0.82081	0.229724
6	5	D2	100	-0.263962	-0.754349	-0.309022
5	6	D2	100	-0.174914	0.668094	-0.0523599
6	6	D2	100	0.499301	1.12671	0.750148
19	7	D3	0.781	-0.36573	-0.0327294	-0.0709973
20	7	D3	0.781	0.219438	1.87818	0.905475
19	8	D3	0.781	-0.353009	1.54011	-0.100431
20	8	D3	0.781	0.00318026	0.876514	0.106329
17	7	D3	1.562	0.130391	0.432961	-0.575125
18	7	D3	1.562	0.206717	-0.687628	-0.479625
17	8	D3	1.562	0.448417	-2.04783	-0.181182
18	8	D3	1.562	-0.187635	1.60436	-0.611617
15	7	D3	3.125	-0.00954078	-3.80565	-2.23537
16	7	D3	3.125	-1.09083	-2.0926	-2.31993
15	8	D3	3.125	-0.429335	-1.38195	-1.78369
16	8	D3	3.125	-0.49294	-1.20477	-2.00345
13	7	D3	6.25	-2.37565	-7.2438	-4.71221
14	7	D3	6.25	-1.76504	-8.4892	-4.20284
13	8	D3	6.25	-2.05763	-8.90543	-4.57395
14	8	D3	6.25	-1.76504	-8.08764	-4.45624
11	7	D3	12.5	-2.21028	-16.4415	-6.00632
12	7	D3	12.5	-2.50286	-16.0093	-6.58478
11	8	D3	12.5	-2.38838	-13.0794	-5.73682
12	8	D3	12.5	-2.52831	-13.885	-5.70189
10	7	D3	25	-2.82089	-17.6547	-6.59587
9	7	D3	25	-2.99899	-17.1931	-6.74857
10	8	D3	25	-3.1898	-17.5197	-6.28848
9	8	D3	25	-3.68592	-17.2047	-6.90429
7	7	D3	50	-4.43646	-22.6132	-8.16444
8	7	D3	50	-4.11844	-20.2116	-7.31788
7	8	D3	50	-3.77497	-19.161	-7.2942
8	8	D3	50	-3.54599	-16.6462	-6.81718
5	7	D3	100	-3.94034	-20.736	-7.14195
6	7	D3	100	-3.62232	-19.6489	-7.79355
5	8	D3	100	-3.44422	-21.8724	-7.71053
6	8	D3	100	-3.88946	-16.6908	-7.36117
19	9	D4	0.781	0.422975	0.325867	0.622219
20	9	D4	0.781	-0.391172	0.346302	0.267074
19	10	D4	0.781	0.0159013	2.35329	-0.0903385
20	10	D4	0.781	1.13535	1.74986	1.27106
17	9	D4	1.562	0.232159	1.71767	0.207063
18	9	D4	1.562	1.45338	0.1053	1.21705
17	10	D4	1.562	0.143112	3.05671	0.448296
18	10	D4	1.562	0.651953	2.10086	1.01725
15	9	D4	3.125	0.690116	2.98383	1.2882
16	9	D4	3.125	-0.225798	0.601132	0.505043
15	10	D4	3.125	0.664674	1.31118	1.00266
16	10	D4	3.125	0.766443	0.798754	1.28862
13	9	D4	6.25	-0.378451	0.309168	-0.0839852
14	9	D4	6.25	0.893653	3.69238	1.40429
13	10	D4	6.25	0.359369	2.12949	1.09392
14	10	D4	6.25	0.0795065	1.36974	1.01427
11	9	D4	12.5	0.0795065	0.868253	0.337012
12	9	D4	12.5	0.702837	1.48383	0.961896
11	10	D4	12.5	-0.823687	0.753974	-0.37877
12	10	D4	12.5	-0.378451	1.83527	0.993923
10	9	D4	25	0.232159	1.38792	0.141723
9	9	D4	25	-1.03994	0.83162	-1.64536
10	10	D4	25	-0.263962	0.0220851	-0.509801
9	10	D4	25	-1.02722	1.39538	-0.717175
7	9	D4	50	-1.34525	-1.91574	-1.22051
8	9	D4	50	-1.85409	-0.619929	-2.41764
7	10	D4	50	-1.54879	-2.42447	-2.15994
8	10	D4	50	-1.1926	-1.79618	-1.95891
5	9	D4	100	-1.96858	-10.7623	-4.99082
6	9	D4	100	-2.82089	-11.7553	-6.39027
5	10	D4	100	-2.79545	-12.5489	-6.3304
6	10	D4	100	-2.65552	-12.018	-6.85048
19	11	D5	0.781	-1.0145	-5.3268	-3.62868
20	11	D5	0.781	-1.26892	-1.56978	-2.96381
19	12	D5	0.781	-1.14171	-3.30818	-2.94575
20	12	D5	0.781	-1.52334	-2.79371	-2.7235
17	11	D5	1.562	-1.81593	-7.71038	-4.62605
18	11	D5	1.562	-0.86185	-6.66742	-4.20711
17	12	D5	1.562	-2.14668	-7.01096	-5.11182
18	12	D5	1.562	-2.43926	-6.1489	-4.56835
15	11	D5	3.125	-2.04491	-11.4732	-5.93922
16	11	D5	3.125	-2.61735	-13.7627	-6.3569
15	12	D5	3.125	-2.36293	-11.7887	-5.8272
16	12	D5	3.125	-2.14668	-12.1436	-5.64281
13	11	D5	6.25	-3.44422	-15.175	-6.51283
14	11	D5	6.25	-3.53327	-17.9758	-7.43908
13	12	D5	6.25	-3.69864	-15.9729	-6.75592
14	12	D5	6.25	-3.85129	-19.234	-7.34584
11	11	D5	12.5	-3.90218	-17.5166	-6.83063
12	11	D5	12.5	-3.25341	-11.84	-6.21435
11	12	D5	12.5	-3.54599	-16.8953	-6.74205
12	12	D5	12.5	-4.00395	-15.5335	-7.04049
10	11	D5	25	-3.49511	-17.05	-6.66604
9	11	D5	25	-3.44422	-17.6328	-7.15665
10	12	D5	25	-3.76225	-16.9352	-6.98914
9	12	D5	25	-3.20252	-16.7245	-6.64485
7	11	D5	50	-3.04987	-19.6174	-7.29666
8	11	D5	50	-4.08027	-18.2544	-7.77721
7	12	D5	50	-3.22796	-15.9625	-6.68535
8	12	D5	50	-3.20252	-19.4626	-7.28392
5	11	D5	100	-3.39334	-21.8694	-7.44421
6	11	D5	100	-4.00395	-24.8302	-8.10333
5	12	D5	100	-3.08803	-23.5532	-8.43003
6	12	D5	100	-3.30429	-23.9603	-8.06101
19	13	D6	0.781	-0.327567	-0.272414	0.283484
20	13	D6	0.781	-0.0222618	1.03395	0.238877
19	14	D6	0.781	0.143112	0.439026	0.14531
20	14	D6	0.781	-0.238519	1.67087	-0.16293
17	13	D6	1.562	0.219438	-0.102599	0.817372
18	13	D6	1.562	0.766443	1.74285	0.900295
17	14	D6	1.562	-0.480219	0.036411	-0.128348
18	14	D6	1.562	-1.14171	2.5199	-0.722974
15	13	D6	3.125	-0.136751	1.06958	0.167023
16	13	D6	3.125	0.9827	1.35145	0.728841
15	14	D6	3.125	0.435696	1.26297	0.752625
16	14	D6	3.125	0.321206	1.1359	0.461856
13	13	D6	6.25	0.270322	1.56697	0.938839
14	13	D6	6.25	0.24488	-0.0481876	0.177204
13	14	D6	6.25	0.359369	1.80345	0.563765
14	14	D6	6.25	-0.49294	-1.07253	-0.468421
11	13	D6	12.5	-0.620151	-0.0852478	-0.151775
12	13	D6	12.5	0.537464	-0.382679	1.05381
11	14	D6	12.5	-0.912735	1.94992	-0.342855
12	14	D6	12.5	-0.658314	0.296325	-0.187087
10	13	D6	25	-0.467498	-0.352453	-0.178293
9	13	D6	25	0.232159	-0.0959719	0.853135
10	14	D6	25	-1.05267	1.89661	-0.39221
9	14	D6	25	-0.149472	0.679999	0.589081
7	13	D6	50	-0.569267	0.786929	-0.0104144
8	13	D6	50	-0.213077	1.68046	1.03155
7	14	D6	50	-1.31981	-0.363679	-0.546359
8	14	D6	50	-1.1926	1.51104	-0.691213
5	13	D6	100	-0.467498	1.05471	-0.17951
6	13	D6	100	-1.09083	0.619347	-0.946796
5	14	D6	100	-0.340288	0.676208	-0.0281718
6	14	D6	100	-0.683756	-0.0314326	-0.616114
3	3	DMSO	0	-1.20094	-2.84366	-1.98059
4	3	DMSO	0	-0.624129	-0.20024	-0.580757
3	4	DMSO	0	0.0608357	0.0273544	0.308524
4	4	DMSO	0	0.457394	-0.108813	0.808712
3	5	DMSO	0	0.403318	-1.06072	0.738078
4	5	DMSO	0	-0.840433	-1.01097	-1.40715
3	6	DMSO	0	1.34064	0.793079	1.53336
4	6	DMSO	0	1.21446	-0.274048	1.56396
3	7	DMSO	0	-1.02069	0.115498	-0.315056
4	7	DMSO	0	1.97153	-1.13149	1.68474
3	8	DMSO	0	1.50287	-0.476103	0.701235
4	8	DMSO	0	-0.263621	-0.0235436	0.539233
21	9	DMSO	0	-0.263621	-0.0778176	-0.446439
22	9	DMSO	0	-1.30909	0.250397	-0.970398
21	10	DMSO	0	-0.317697	1.64736	-0.497743
22	10	DMSO	0	-0.984636	0.812331	-0.882912
21	11	DMSO	0	1.53892	-0.126061	0.319746
22	11	DMSO	0	-0.19152	0.270011	0.0628823
21	12	DMSO	0	0.998155	-1.49261	1.05869
22	12	DMSO	0	-0.714256	1.33577	-0.805836
21	13	DMSO	0	0.944079	1.09462	0.294786
22	13	DMSO	0	-0.353748	1.20273	0.789199
21	14	DMSO	0	-1.27304	0.145831	-1.37756
22	14	DMSO	0	-1.07476	1.13109	-1.13871
19	3	D1	0.781	0.673699	1.69401	1.13106
20	3	D1	0.781	-0.552027	1.48544	0.00778318
19	4	D1	0.781	0.493445	0.315606	0.738078
20	4	D1	0.781	0.547521	1.15432	0.218242
17	3	D1	1.562	0.00675952	0.276625	-0.0785874
18	3	D1	1.562	-0.552027	-0.0091969	-0.434097
17	4	D1	1.562	1.08828	0.978732	0.911996
18	4	D1	1.562	0.331216	1.9897	1.15574
15	3	D1	3.125	2.40414	1.81952	2.20994
16	3	D1	3.125	1.07026	-0.120531	0.92063
15	4	D1	3.125	-0.263621	1.7675	0.0560857
16	4	D1	3.125	0.565546	0.798858	0.358081
13	3	D1	6.25	0.727775	0.484195	1.25288
14	3	D1	6.25	0.493445	1.14158	0.444253
13	4	D1	6.25	-0.0112659	-0.529231	-0.655617
14	4	D1	6.25	-0.22757	0.854503	-0.486436
11	3	D1	12.5	0.98013	0.0519015	1.06519
12	3	D1	12.5	1.25051	-0.0659038	1.28826
11	4	D1	12.5	-0.137444	0.286509	0.255168
12	4	D1	12.5	-0.497951	-0.1567	0.436761
10	3	D1	25	-0.119418	1.63569	-0.0799932
9	3	D1	25	0.187013	0.962337	-0.710806
10	4	D1	25	-0.119418	-0.460495	-0.289352
9	4	D1	25	0.547521	-0.440441	-0.170286
7	3	D1	50	-1.38119	-0.654586	-1.89715
8	3	D1	50	-0.732281	0.995053	-0.491041
7	4	D1	50	-1.6696	0.187245	-1.79436
8	4	D1	50	-0.66018	1.34885	-0.582992
5	3	D1	100	-1.07476	-0.362177	-1.28997
6	3	D1	100	-0.4619	-0.584509	-1.07415
5	4	D1	100	-0.786357	-0.707506	-0.300569
6	4	D1	100	-0.353748	-0.435505	-0.786732
19	5	D2	0.781	0.51147	0.991146	-0.0826412
20	5	D2	0.781	1.10631	2.52248	1.05957
19	6	D2	0.781	2.44019	1.45879	2.92794
20	6	D2	0.781	0.835927	1.8774	0.832132
17	5	D2	1.562	0.763825	0.494075	0.275687
18	5	D2	1.562	0.0247849	1.24025	0.419024
17	6	D2	1.562	0.078861	-0.179103	0.0920783
18	6	D2	1.562	1.7372	0.123504	1.02044
15	5	D2	3.125	0.132937	-0.636969	-0.286493
16	5	D2	3.125	0.655673	0.975185	-0.607389
15	6	D2	3.125	1.30459	0.833265	1.42552
16	6	D2	3.125	3.61184	-0.17859	3.58194
13	5	D2	6.25	-0.22757	-0.0659038	-0.564222
14	5	D2	6.25	0.962105	-2.85976	1.06471
13	6	D2	6.25	0.781851	0.853762	1.45255
14	6	D2	6.25	0.908029	1.03594	0.649033
11	5	D2	12.5	0.817902	1.16616	0.818968
12	5	D2	12.5	0.962105	0.146752	2.64422
11	6	D2	12.5	1.39471	0.416016	1.17328
12	6	D2	12.5	-0.173494	1.13863	-0.244084
10	5	D2	25	-0.19152	0.972139	0.136653
9	5	D2	25	0.619622	0.505487	0.147529
10	6	D2	25	1.61102	0.328707	1.85182
9	6	D2	25	0.908029	-0.0701959	0.454758
7	5	D2	50	-0.371773	-0.879361	-1.15918
8	5	D2	50	0.493445	0.676969	-0.434584
7	6	D2	50	1.50287	0.347842	0.995182
8	6	D2	50	0.241089	-0.335972	-0.715592
5	5	D2	100	-2.44469	-2.39081	-2.69112
6	5	D2	100	-1.29107	0.081367	-3.9415
5	6	D2	100	0.799876	0.402665	0.238203
6	6	D2	100	-0.642154	0.294814	-1.90077
19	7	D3	0.781	0.691724	0.52524	1.1051
20	7	D3	0.781	0.439369	0.610708	1.13774
19	8	D3	0.781	1.91745	0.740742	2.00146
20	8	D3	0.781	0.781851	0.904442	1.22868
17	7	D3	1.562	1.77325	0.0858787	1.63429
18	7	D3	1.562	1.79127	0.996015	1.48019
17	8	D3	1.562	0.944079	-0.360165	1.43004
18	8	D3	1.562	1.59299	0.902296	1.79707
15	7	D3	3.125	1.9535	0.702205	2.50103
16	7	D3	3.125	0.547521	-0.337553	0.760532
15	8	D3	3.125	0.529496	1.04708	1.01496
16	8	D3	3.125	-0.4619	-0.364454	0.752626
13	7	D3	6.25	-0.93056	0.202378	-1.01232
14	7	D3	6.25	1.05223	-1.27209	1.50343
13	8	D3	6.25	1.8093	1.33319	2.7549
14	8	D3	6.25	0.493445	0.0574887	0.735354
11	7	D3	12.5	0.349242	-0.97716	0.414101
12	7	D3	12.5	0.781851	0.600359	0.643685
11	8	D3	12.5	1.79127	-0.0519618	1.56458
12	8	D3	12.5	2.00758	-0.413465	2.22776
10	7	D3	25	-0.714256	-0.567721	-0.492677
9	7	D3	25	2.44019	0.587375	1.97565
10	8	D3	25	0.799876	-0.25543	1.67871
9	8	D3	25	-0.750306	0.316715	-0.0754042
7	7	D3	50	1.84535	-0.036372	2.24775
8	7	D3	50	0.168988	1.22141	0.461753
7	8	D3	50	0.853952	-0.0868221	1.36975
8	8	D3	50	1.07026	0.97444	1.43569
5	7	D3	100	0.439369	-1.66867	0.463989
6	7	D3	100	0.187013	0.119706	-0.413383
5	8	D3	100	-1.00266	-0.564118	-1.16985
6	8	D3	100	0.673699	-0.500281	0.965882
19	9	D4	0.781	0.331216	0.737631	0.402238
20	9	D4	0.781	0.0247849	1.45318	0.130159
19	10	D4	0.781	1.59299	-0.784852	0.884789
20	10	D4	0.781	-0.389799	0.427446	0.204117
17	9	D4	1.562	-0.786357	-0.313624	-0.945316
18	9	D4	1.562	1.08828	0.531291	0.921086
17	10	D4	1.562	-0.552027	1.70686	0.322493
18	10	D4	1.562	-0.732281	-0.462395	-0.189179
15	9	D4	3.125	-0.155469	0.604295	0.1987
16	9	D4	3.125	-0.588078	-0.409703	-0.865888
15	10	D4	3.125	0.187013	0.0670417	0.341922
16	10	D4	3.125	-0.407824	1.68267	0.110677
13	9	D4	6.25	-0.4619	-1.95985	0.338047
14	9	D4	6.25	-0.588078	0.589209	-0.0567521
13	10	D4	6.25	-0.389799	0.0989911	0.458122
14	10	D4	6.25	-1.25502	0.908361	-0.774271
11	9	D4	12.5	-0.299672	-3.19099	-0.681707
12	9	D4	12.5	-0.552027	-0.507408	-0.753967
11	10	D4	12.5	-1.30909	1.65238	-1.04307
12	10	D4	12.5	-0.858459	1.47006	-0.926427
10	9	D4	25	-2.01208	-1.04286	-2.70944
9	9	D4	25	-2.48074	-0.559021	-3.00329
10	10	D4	25	-1.63355	-2.31329	-2.09395
9	10	D4	25	-2.31851	-1.62555	-3.07483
7	9	D4	50	-2.76915	-10.6239	-5.51811
8	9	D4	50	-1.8138	-7.92975	-4.05094
7	10	D4	50	-2.8773	-9.1123	-5.23608
8	10	D4	50	-3.92277	-15.406	-6.10326
5	9	D4	100	-8.41109	-38.0124	-15.9627
6	9	D4	100	-7.87033	-37.7955	-16.0331
5	10	D4	100	-9.16816	-37.2598	-15.8586
6	10	D4	100	-8.57332	-38.3457	-15.7486
19	11	D5	0.781	0.421343	1.22818	0.945731
20	11	D5	0.781	-1.48935	-0.935057	-2.11188
19	12	D5	0.781	-1.77775	-1.48362	-1.48786
20	12	D5	0.781	-0.588078	0.7002	-1.2536
17	11	D5	1.562	-0.552027	-0.452051	-0.881714
18	11	D5	1.562	0.295166	0.309707	0.155711
17	12	D5	1.562	-0.966611	0.87445	-1.75227
18	12	D5	1.562	-1.5254	-0.238172	-1.65097
15	11	D5	3.125	-0.515977	-0.659845	-1.07242
16	11	D5	3.125	0.114912	1.57899	0.0068271
15	12	D5	3.125	-0.93056	0.543449	-0.915401
16	12	D5	3.125	-1.23699	-1.12039	-1.7022
13	11	D5	6.25	-1.03871	1.14058	-0.642163
14	11	D5	6.25	0.655673	0.668652	0.615288
13	12	D5	6.25	0.295166	-0.317799	0.477159
14	12	D5	6.25	-0.335723	1.64348	0.0573293
11	11	D5	12.5	1.26854	1.70944	1.21266
12	11	D5	12.5	-0.4619	0.515766	-0.493831
11	12	D5	12.5	-0.19152	-0.270087	0.0620817
12	12	D5	12.5	-1.63355	-0.159302	-0.85154
10	11	D5	25	0.313191	-1.30415	0.297184
9	11	D5	25	-0.984636	0.584074	0.0507203
10	12	D5	25	-8.08664	-0.0489846	-1.06588
9	12	D5	25	0.349242	-1.863	0.135458
7	11	D5	50	-0.714256	1.89562	-1.19556
8	11	D5	50	-1.20094	0.749754	-0.28354
7	12	D5	50	-0.335723	0.00726051	-0.710352
8	12	D5	50	0.331216	0.946309	0.412355
5	11	D5	100	0.799876	-1.01477	0.456194
6	11	D5	100	-0.606103	0.361672	-0.166678
5	12	D5	100	-1.03871	-0.92169	-1.17364
6	12	D5	100	0.205039	0.335668	-0.00132092
19	13	D6	0.781	0.655673	1.7926	0.353099
20	13	D6	0.781	0.385293	-0.287796	0.0552381
19	14	D6	0.781	0.187013	-0.354274	0.489468
20	14	D6	0.781	-1.5254	0.236652	-1.53939
17	13	D6	1.562	0.313191	-0.834077	0.454974
18	13	D6	1.562	-0.371773	1.14361	-0.632844
17	14	D6	1.562	-1.25502	0.210126	-2.46179
18	14	D6	1.562	-1.03871	-2.23925	-1.72114
15	13	D6	3.125	-0.515977	0.499755	-0.410923
16	13	D6	3.125	-1.36317	1.1707	-1.94329
15	14	D6	3.125	-1.39922	0.337828	-2.72389
16	14	D6	3.125	-1.27304	0.553669	-2.20827
13	13	D6	6.25	-0.69623	0.892825	-0.79004
14	13	D6	6.25	-0.209545	-0.114044	-0.593992
13	14	D6	6.25	-1.48935	-1.527	-2.18806
14	14	D6	6.25	0.529496	1.04708	0.406091
11	13	D6	12.5	-1.25502	0.268312	-2.13802
12	13	D6	12.5	-0.101393	0.512174	-0.881714
11	14	D6	12.5	-1.79578	-1.55277	-3.13795
12	14	D6	12.5	-2.01208	-0.55025	-3.30385
10	13	D6	25	0.421343	-2.45421	-0.942122
9	13	D6	25	-0.101393	-2.33304	-1.40835
10	14	D6	25	-1.03871	-0.92169	-1.89519
9	14	D6	25	-2.57087	-1.30567	-3.53166
7	13	D6	50	-2.76915	-5.91623	-5.28738
8	13	D6	50	-3.56227	-6.09992	-6.73235
7	14	D6	50	-4.10303	-4.73282	-6.34802
8	14	D6	50	-3.41806	-5.27377	-6.16416
5	13	D6	100	-4.26526	-39.5893	-16.2064
6	13	D6	100	-6.15792	-39.5893	-16.2321
5	14	D6	100	-6.19397	-39.5893	-16.1358
6	14	D6	100	-8.42912	-39.5893	-16.2167
3	3	DMSO	0	1.26847	-0.438373	0.104734
4	3	DMSO	0	0.807211	-0.649783	0.181047
3	4	DMSO	0	0.44479	-1.21337	-0.430196
4	4	DMSO	0	1.13669	-0.484566	0.647954
3	5	DMSO	0	-0.13179	0.599377	-0.201116
4	5	DMSO	0	1.252	-0.176674	1.04369
3	6	DMSO	0	1.72974	1.22749	1.7435
4	6	DMSO	0	1.28495	0.0565216	1.4183
3	7	DMSO	0	0.197684	0.0730764	0.0311446
4	7	DMSO	0	-0.148263	1.48175	0.277179
3	8	DMSO	0	0.609527	-0.165203	1.03825
4	8	DMSO	0	0.477737	0.683301	1.34433
21	9	DMSO	0	0.560106	2.06361	0.751571
22	9	DMSO	0	-1.02137	0.0439175	-0.204654
21	10	DMSO	0	-0.543632	0.0628746	0.191901
22	10	DMSO	0	-1.28495	0.590901	-1.02308
21	11	DMSO	0	-0.411842	-0.443875	-0.722436
22	11	DMSO	0	-2.53695	-3.00817	-2.72501
21	12	DMSO	0	-0.411842	-1.04755	-0.0340813
22	12	DMSO	0	-1.05432	-1.02711	-1.1921
21	13	DMSO	0	-0.0658948	0.521424	-0.0252402
22	13	DMSO	0	-0.988422	0.845968	-1.25093
21	14	DMSO	0	-1.08726	0.231536	-1.22947
22	14	DMSO	0	-0.0823685	0.172919	0.264725
19	3	D1	0.781	-0.378895	-0.782209	0.0207877
20	3	D1	0.781	0.329474	0.735586	0.436995
19	4	D1	0.781	-0.88958	0.928292	-0.239711
20	4	D1	0.781	-1.28495	1.61592	-1.55463
17	3	D1	1.562	-0.148263	0.79154	-0.39565
18	3	D1	1.562	-2.42163	0.169812	-2.10263
17	4	D1	1.562	0.543632	-2.38969	-0.285415
18	4	D1	1.562	-1.05432	0.931512	-0.403003
15	3	D1	3.125	-1.69679	0.838819	-0.902265
16	3	D1	3.125	-0.724843	-1.44631	-1.17006
15	4	D1	3.125	0.527158	0.93189	0.547513
16	4	D1	3.125	0.527158	-0.146819	0.179375
13	3	D1	6.25	-0.955474	1.59124	-0.769232
14	3	D1	6.25	-0.0164737	0.390245	-0.316413
13	4	D1	6.25	-1.21905	0.988476	-1.60881
14	4	D1	6.25	-0.724843	0.30651	-0.741621
11	3	D1	12.5	-1.16963	-1.24108	-1.77358
12	3	D1	12.5	-1.48263	-0.518635	-1.77205
11	4	D1	12.5	-1.35084	-0.0822666	-1.79348
12	4	D1	12.5	0.247105	-0.341129	-0.339046
10	3	D1	25	-1.54853	-2.47782	-2.5929
9	3	D1	25	-2.76758	-0.898978	-4.03384
10	4	D1	25	-1.13669	-0.532402	-1.11968
9	4	D1	25	-1.21905	0.881166	-1.8676
7	3	D1	50	-1.44969	-0.449658	-2.52302
8	3	D1	50	-1.86153	-1.93522	-3.15226
7	4	D1	50	-1.05432	-0.709498	-1.69238
8	4	D1	50	-1.20258	0.35044	-2.66734
5	3	D1	100	-2.10863	-1.15332	-3.67358
6	3	D1	100	-2.91584	-2.53733	-3.93719
5	4	D1	100	-1.40026	-1.30012	-3.18371
6	4	D1	100	-1.18611	-1.99818	-2.43414
19	5	D2	0.781	0.971948	1.09245	0.905321
20	5	D2	0.781	0.741316	0.249229	1.18233
19	6	D2	0.781	0.922527	0.487365	0.779374
20	6	D2	0.781	0.708369	1.95188	1.10013
17	5	D2	1.562	0.543632	1.02997	0.0527239
18	5	D2	1.562	1.33437	1.26861	1.44234
17	6	D2	1.562	1.54853	1.31705	0.46419
18	6	D2	1.562	0.230632	0.659253	0.108797
15	5	D2	3.125	0.642474	0.171706	0.580925
16	5	D2	3.125	1.26847	1.29795	0.613672
15	6	D2	3.125	0.691895	0.650928	0.60599
16	6	D2	3.125	0.873106	-0.167688	0.363165
13	5	D2	6.25	1.03784	0.0682888	0.481041
14	5	D2	6.25	0.280053	1.10344	0.128836
13	6	D2	6.25	-0.510685	0.328085	-0.230872
14	6	D2	6.25	-1.03784	0.407823	-0.692434
11	5	D2	12.5	0.560106	-1.49237	-0.0976076
12	5	D2	12.5	2.47105	-1.53331	1.41076
11	6	D2	12.5	0.708369	-0.501788	0.610418
12	6	D2	12.5	0.873106	-0.671038	-0.201116
10	5	D2	25	-0.873106	-2.24897	-1.60618
9	5	D2	25	-1.05432	-0.709498	-2.15292
10	6	D2	25	-1.07079	-0.663668	-1.37966
9	6	D2	25	-1.66384	-1.93538	-2.55469
7	5	D2	50	-0.988422	-3.62958	-1.99546
8	5	D2	50	-1.44969	-4.93469	-2.94542
7	6	D2	50	-2.28984	-3.19038	-3.66405
8	6	D2	50	-1.79563	-5.5031	-3.28341
5	5	D2	100	-3.67363	-18.3036	-6.98952
6	5	D2	100	-3.54184	-13.8138	-6.27908
5	6	D2	100	-3.5089	-12.0983	-6.07676
6	6	D2	100	-3.65716	-11.5486	-6.21478
19	7	D3	0.781	2.43811	-0.762986	2.24272
20	7	D3	0.781	1.878	0.833318	2.25487
19	8	D3	0.781	1.02137	0.968786	1.36941
20	8	D3	0.781	1.53205	1.96936	1.79791
17	7	D3	1.562	1.10374	0.899642	1.04439
18	7	D3	1.562	1.54853	0.487062	2.00429
17	8	D3	1.562	0.280053	-0.233588	0.716032
18	8	D3	1.562	2.12511	0.557636	1.95325
15	7	D3	3.125	1.12021	-0.805241	0.808792
16	7	D3	3.125	1.12021	-0.715286	0.724344
15	8	D3	3.125	1.9439	-0.980109	2.24602
16	8	D3	3.125	1.23553	1.06729	1.55678
13	7	D3	6.25	0.197684	1.89865	0.420691
14	7	D3	6.25	0.691895	0.372828	0.347398
13	8	D3	6.25	0.840159	0.73846	0.915296
14	8	D3	6.25	1.252	0.224467	1.69319
11	7	D3	12.5	0.955474	-0.185506	0.451313
12	7	D3	12.5	0.593053	1.04277	0.374697
11	8	D3	12.5	1.74621	0.498317	1.52133
12	8	D3	12.5	0.560106	1.12783	0.834436
10	7	D3	25	0.691895	-1.75927	0.183609
9	7	D3	25	1.878	-3.4405	1.14098
10	8	D3	25	0.741316	-1.64445	0.188486
9	8	D3	25	0.263579	-1.9606	0.167346
7	7	D3	50	0.88958	-4.86986	-1.25857
8	7	D3	50	-0.313	-5.49761	-2.77333
7	8	D3	50	1.20258	-4.57585	-0.656443
8	8	D3	50	1.72974	-5.63473	-0.535107
5	7	D3	100	-0.873106	-7.77863	-4.01362
6	7	D3	100	0	-11.9878	-2.91953
5	8	D3	100	0.807211	-11.4533	-2.81047
6	8	D3	100	-0.0494211	-8.57529	-2.93576
19	9	D4	0.781	-0.395369	0.316218	0.276004
20	9	D4	0.781	1.10374	1.53004	1.79187
19	10	D4	0.781	1.69679	-0.337092	1.56196
20	10	D4	0.781	0.939001	1.12982	0.788924
17	9	D4	1.562	0.296527	0.869243	0.63467
18	9	D4	1.562	1.38379	1.05906	1.78695
17	10	D4	1.562	1.21905	1.68866	1.49426
18	10	D4	1.562	0.477737	2.09534	1.03301
15	9	D4	3.125	0.560106	-0.509797	0.78454
16	9	D4	3.125	1.0049	2.68745	0.973433
15	10	D4	3.125	0.428316	0.385691	0.495979
16	10	D4	3.125	-0.675422	1.09369	-0.513527
13	9	D4	6.25	-0.0164737	1.22007	0.777538
14	9	D4	6.25	0.840159	2.20615	1.59256
13	10	D4	6.25	0.807211	2.38438	1.50233
14	10	D4	6.25	0.955474	1.36134	1.36093
11	9	D4	12.5	1.0049	1.23661	0.829211
12	9	D4	12.5	0.790737	2.93407	1.51852
11	10	D4	12.5	1.99332	1.45575	1.79508
12	10	D4	12.5	-0.576579	1.47781	0.246054
10	9	D4	25	0.296527	0.916936	0.0999255
9	9	D4	25	1.13669	-0.0353039	1.15878
10	10	D4	25	1.23553	-1.47614	0.467279
9	10	D4	25	-0.593053	0.912499	-0.550552
7	9	D4	50	1.20258	0.12003	1.34326
8	9	D4	50	-0.411842	1.51805	0.208975
7	10	D4	50	0.44479	1.47592	1.2518
8	10	D4	50	1.21905	1.28661	1.41432
5	9	D4	100	0.527158	1.21329	0.846634
6	9	D4	100	-0.0658948	-0.507475	-0.152213
5	10	D4	100	-0.197684	0.232733	0.200447
6	10	D4	100	0.197684	1.80257	0.696578
19	11	D5	0.781	0.13179	1.01629	0.39176
20	11	D5	0.781	-0.115316	0.358514	0.285213
19	12	D5	0.781	-0.658948	-0.491567	-0.666172
20	12	D5	0.781	-0.280053	1.10133	-0.135183
17	11	D5	1.562	0.197684	1.03391	0.0875173
18	11	D5	1.562	-0.494211	0.586751	-0.0519549
17	12	D5	1.562	-1.0049	0.260945	-0.352185
18	12	D5	1.562	-1.08726	-0.0869328	-0.911774
15	11	D5	3.125	-2.24042	-0.753323	-1.66893
16	11	D5	3.125	-1.13669	0.693337	-1.09092
15	12	D5	3.125	-1.07079	0.0784287	-1.22545
16	12	D5	3.125	-2.10863	-2.02187	-1.55037
13	11	D5	6.25	-2.63579	-1.31688	-2.53663
14	11	D5	6.25	-2.24042	-0.753323	-1.92223
13	12	D5	6.25	-2.83348	-0.995584	-2.47823
14	12	D5	6.25	-2.00979	-2.48039	-2.17924
11	11	D5	12.5	-2.504	-8.20627	-2.76209
12	11	D5	12.5	-3.1959	-7.03052	-2.97327
11	12	D5	12.5	-2.94879	-6.94091	-3.46692
12	12	D5	12.5	-3.37711	-4.76228	-4.0103
10	11	D5	25	-11.2186	-34.547	-12.1721
9	11	D5	25	-11.1527	-34.5562	-12.2412
10	12	D5	25	-11.2515	-34.5422	-12.2469
9	12	D5	25	-11.1692	-34.5539	-12.1194
7	11	D5	50	-13.3107	-34.8531	-12.2015
8	11	D5	50	-13.2778	-34.8531	-12.3207
7	12	D5	50	-13.2778	-34.8531	-12.3207
8	12	D5	50	-13.1131	-34.8531	-12.3207
5	11	D5	100	-13.2284	-34.8531	-12.2073
6	11	D5	100	-13.1954	-34.8531	-12.0547
19	13	D6	0.781	0.477737	0.353824	0.0130679
20	13	D6	0.781	-0.840159	1.41121	-0.990972
19	14	D6	0.781	0.148263	0.683186	0.561835
20	14	D6	0.781	-0.642474	1.92239	-0.101479
17	13	D6	1.562	0.560106	0.94067	0.700278
18	13	D6	1.562	0.609527	1.18688	1.36301
17	14	D6	1.562	0.13179	1.06456	1.59808
18	14	D6	1.562	-0.461264	1.55659	0.0211286
15	13	D6	3.125	0.461264	-0.216778	0.463609
16	13	D6	3.125	-0.247105	0.613498	0.234073
15	14	D6	3.125	-1.26847	1.29679	-0.453613
16	14	D6	3.125	-0.0823685	1.49743	0.215542
13	13	D6	6.25	0.971948	0.274475	0.961432
14	13	D6	6.25	-1.58147	0.876056	-1.01505
13	14	D6	6.25	0.856632	-0.219074	0.192696
14	14	D6	6.25	-0.461264	1.2536	0.481572
11	13	D6	12.5	-0.13179	1.23949	0.281266
12	13	D6	12.5	1.07079	-0.733637	1.92713
11	14	D6	12.5	-0.971948	0.272599	-1.02364
12	14	D6	12.5	-0.510685	0.581552	-0.545412
10	13	D6	25	-0.576579	0.15298	-0.141099
9	13	D6	25	-0.510685	-0.736475	-0.145735
10	14	D6	25	-0.708369	0.981481	-0.471328
9	14	D6	25	-0.955474	0.120862	-0.0331204
7	13	D6	50	0.510685	-0.528156	0.256685
8	13	D6	50	0.395369	0.280795	0.364659
7	14	D6	50	-0.148263	0.988744	0.899227
8	14	D6	50	0.0329474	-0.615361	0.545371
5	13	D6	100	1.3179	0.421782	1.2809
6	13	D6	100	0.230632	0.419628	0.967339
5	14	D6	100	-0.214158	-1.50699	0.027039
6	14	D6	100	0.428316	0.810824	0.238381
3	3	DMSO	0	0.195807	-0.66516	0.188477
4	3	DMSO	0	0.270106	-2.61639	-0.070273
3	4	DMSO	0	0.827344	-0.2452	0.862247
4	4	DMSO	0	1.75607	0.484485	2.19763
3	5	DMSO	0	-0.974393	-0.439446	-0.968572
4	5	DMSO	0	1.27313	-2.23691	0.299568
3	6	DMSO	0	-0.119961	-0.996322	-0.0785475
4	6	DMSO	0	-0.88152	-0.0370154	-0.364679
3	7	DMSO	0	1.45888	-0.248936	1.54478
4	7	DMSO	0	1.25456	0.900672	1.66072
3	8	DMSO	0	0.585874	0.0827793	-0.341972
4	8	DMSO	0	0.604449	-1.04994	0.929648
21	9	DMSO	0	0.0657851	1.04867	-0.264789
22	9	DMSO	0	-1.60593	-0.363879	-1.46344
21	10	DMSO	0	0.140084	1.80335	0.654731
22	10	DMSO	0	-1.7731	0.159087	-1.88096
21	11	DMSO	0	0.80877	-0.0110928	0.0443225
22	11	DMSO	0	-1.71738	0.292042	-1.87054
21	12	DMSO	0	0.0657851	0.051035	0.44314
22	12	DMSO	0	-0.844371	1.29599	-0.70684
21	13	DMSO	0	0.53015	0.694734	0.348413
22	13	DMSO	0	-0.0828118	0.776483	-0.468524
21	14	DMSO	0	-0.528602	0.594277	-0.0860136
22	14	DMSO	0	-1.30874	0.726687	-0.608509
19	3	D1	0.781	0.307255	-0.638128	0.0188094
20	3	D1	0.781	0.195807	0.218168	0.912831
19	4	D1	0.781	-0.00851336	0.573117	0.40773
20	4	D1	0.781	-0.119961	-0.419329	-0.13045
17	3	D1	1.562	-0.361431	0.879129	-0.431063
18	3	D1	1.562	-0.955819	0.823957	-1.22155
17	4	D1	1.562	0.641598	0.402595	1.5176
18	4	D1	1.562	2.70338	1.38496	2.52696
15	3	D1	3.125	-0.417155	-0.747458	0.449761
16	3	D1	3.125	0.864493	-1.62665	0.494134
15	4	D1	3.125	-0.119961	-0.77995	0.307209
16	4	D1	3.125	-0.175685	-0.287599	0.0664135
13	3	D1	6.25	0.0286359	0.615029	0.204709
14	3	D1	6.25	-0.862945	0.952503	0.3285
13	4	D1	6.25	0.604449	0.568388	1.03201
14	4	D1	6.25	0.270106	0.689207	0.441606
11	3	D1	12.5	0.418703	-0.0889358	0.508942
12	3	D1	12.5	-0.101386	-1.24342	-1.66032
11	4	D1	12.5	-1.42018	-0.0808043	-0.627346
12	4	D1	12.5	-1.36446	-0.656805	-2.02305
10	3	D1	25	-0.342856	1.21128	0.0828198
9	3	D1	25	-0.788647	-0.469303	-0.628952
10	4	D1	25	-1.81025	-0.051771	-1.7005
9	4	D1	25	-0.528602	0.631328	-0.890864
7	3	D1	50	-1.88455	0.0937026	-2.50639
8	3	D1	50	-1.29016	-0.832029	-1.59029
7	4	D1	50	-1.45733	-0.682122	-2.46781
8	4	D1	50	-1.32731	-2.09534	-1.29514
5	3	D1	100	-2.46036	-0.552934	-3.09418
6	3	D1	100	-1.82883	0.552771	-1.97158
5	4	D1	100	-1.81025	-0.132849	-1.83085
6	4	D1	100	-1.42018	0.549756	-1.46956
19	5	D2	0.781	0.437277	0.401992	0.957834
20	5	D2	0.781	0.455852	0.12717	1.04824
19	6	D2	0.781	0.641598	-0.353166	0.765389
20	6	D2	0.781	0.102934	0.44944	0.835765
17	5	D2	1.562	0.474427	0.477842	1.20032
18	5	D2	1.562	2.10899	1.19919	3.221
17	6	D2	1.562	1.75607	0.645107	2.3989
18	6	D2	1.562	-0.491453	0.637596	0.410668
15	5	D2	3.125	1.64463	-0.373614	1.59664
16	5	D2	3.125	0.251531	0.54546	0.500483
15	6	D2	3.125	0.790195	-0.0487527	1.39427
16	6	D2	3.125	-0.380006	-0.627777	-0.223163
13	5	D2	6.25	2.22044	-0.164768	2.61499
14	5	D2	6.25	-0.547177	0.257207	-0.26094
13	6	D2	6.25	0.641598	1.0553	0.82184
14	6	D2	6.25	0.53015	0.175843	1.21876
11	5	D2	12.5	-0.565752	-0.675009	-0.649768
12	5	D2	12.5	1.99754	0.806552	2.03595
11	6	D2	12.5	1.03166	0.467734	1.55337
12	6	D2	12.5	1.55175	-0.165316	2.02508
10	5	D2	25	0.177233	0.957556	1.33758
9	5	D2	25	-0.0456626	0.351564	0.75494
10	6	D2	25	-0.677199	0.269121	0.180706
9	6	D2	25	0.715896	0.928165	1.55205
7	5	D2	50	2.01612	0.366011	1.62776
8	5	D2	50	0.80877	0.60089	1.08255
7	6	D2	50	1.40316	0.133384	1.99363
8	6	D2	50	0.28868	-0.537234	1.1775
5	5	D2	100	-0.937244	-0.125469	-0.188874
6	5	D2	100	0.251531	-0.405143	0.574125
5	6	D2	100	1.27313	-0.584236	1.23423
6	6	D2	100	0.493001	-1.39141	0.786412
19	7	D3	0.781	1.62605	1.0468	1.82466
20	7	D3	0.781	1.38458	-0.296797	0.313112
19	8	D3	0.781	0.827344	-0.313121	0.955715
20	8	D3	0.781	1.25456	0.338136	1.09282
17	7	D3	1.562	0.5673	0.734951	0.906358
18	7	D3	1.562	0.214382	0.292234	0.689153
17	8	D3	1.562	0.938792	-0.188343	1.05195
18	8	D3	1.562	0.140084	0.775024	1.05089
15	7	D3	3.125	0.0843597	0.303856	1.29944
16	7	D3	3.125	1.06881	0.40685	2.14335
15	8	D3	3.125	1.38458	0.786739	1.91325
16	8	D3	3.125	0.437277	0.297606	0.241831
13	7	D3	6.25	1.71893	-0.197369	1.34409
14	7	D3	6.25	0.0100612	-0.0674305	0.465159
13	8	D3	6.25	0.641598	-0.490578	0.8071
14	8	D3	6.25	-0.138536	0.22624	0.272685
11	7	D3	12.5	0.678747	0.477482	0.68433
12	7	D3	12.5	1.32886	-0.110602	1.46829
11	8	D3	12.5	-0.101386	-1.63963	0.201697
12	8	D3	12.5	0.734471	-0.230562	0.708594
10	7	D3	25	1.40316	0.297375	1.25239
9	7	D3	25	0.455852	-0.359394	1.20116
10	8	D3	25	0.77162	0.220194	1.24743
9	8	D3	25	0.883068	-0.572038	1.31062
7	7	D3	50	0.493001	0.0648794	0.826934
8	7	D3	50	0.474427	-1.362	0.816829
7	8	D3	50	-0.918669	-0.387607	-0.603922
8	8	D3	50	-0.565752	-0.489289	-0.837465
5	7	D3	100	-0.361431	-1.17272	-0.629964
6	7	D3	100	-0.194259	-0.255554	0.793573
5	8	D3	100	-0.15711	-0.391866	-0.18413
6	8	D3	100	-0.0642372	-0.118928	0.643448
19	9	D4	0.781	1.57033	0.520296	2.28363
20	9	D4	0.781	-0.602901	-0.610124	-0.782981
19	10	D4	0.781	1.5146	0.544225	1.17259
20	10	D4	0.781	0.5673	0.355315	0.573777
17	9	D4	1.562	1.27313	0.341264	1.55208
18	9	D4	1.562	0.5673	-0.43847	0.757053
17	10	D4	1.562	-0.175685	0.906799	0.659439
18	10	D4	1.562	0.660173	0.783213	0.646043
15	9	D4	3.125	0.53015	0.936883	1.01764
16	9	D4	3.125	1.31028	-0.938727	1.24623
15	10	D4	3.125	0.140084	-0.714281	0.242996
16	10	D4	3.125	-1.21586	-0.850047	-0.316888
13	9	D4	6.25	-1.03012	0.313499	0.249191
14	9	D4	6.25	2.33189	0.0736203	2.2622
13	10	D4	6.25	0.474427	-0.459435	0.728867
14	10	D4	6.25	1.49603	-0.0131454	2.10273
11	9	D4	12.5	1.10596	0.279465	1.8894
12	9	D4	12.5	-0.324282	-1.08898	-0.282825
11	10	D4	12.5	0.493001	-0.108488	0.576584
12	10	D4	12.5	-0.788647	-1.03495	-0.465776
10	9	D4	25	-0.287133	-0.604595	0.770063
9	9	D4	25	0.697322	0.54903	1.20677
10	10	D4	25	1.79322	1.35573	1.76752
9	10	D4	25	-0.992968	0.970941	0.669959
7	9	D4	50	0.920217	-0.327207	0.169798
8	9	D4	50	-1.16014	0.32633	-1.33943
7	10	D4	50	0.177233	0.285427	0.384886
8	10	D4	50	0.0100612	0.504703	-0.305357
5	9	D4	100	-0.658625	-0.773826	-1.86348
6	9	D4	100	0.474427	-0.841289	-0.797417
5	10	D4	100	-0.825796	-0.51632	-2.1626
6	10	D4	100	0.474427	-0.424721	-0.792429
19	11	D5	0.781	-0.472879	0.751457	0.57585
20	11	D5	0.781	0.158658	0.423682	0.165896
19	12	D5	0.781	-1.81025	1.40764	-1.45422
20	12	D5	0.781	0.5673	0.217266	0.997761
17	11	D5	1.562	0.195807	-0.276496	0.365472
18	11	D5	1.562	0.140084	-0.146927	0.713442
17	12	D5	1.562	-0.844371	-0.0667473	-0.293957
18	12	D5	1.562	-1.23444	1.245	0.213288
15	11	D5	3.125	0.0657851	-1.51667	-0.0591501
16	11	D5	3.125	-0.361431	-1.13608	-0.53853
15	12	D5	3.125	0.0472105	0.546728	0.849101
16	12	D5	3.125	0.437277	-1.26818	1.22511
13	11	D5	6.25	-0.417155	0.282275	0.25316
14	11	D5	6.25	-0.565752	-1.08359	-0.29489
13	12	D5	6.25	1.10596	0.847058	1.44317
14	12	D5	6.25	0.585874	-0.0551101	0.488712
11	11	D5	12.5	1.38458	0.0972158	1.66761
12	11	D5	12.5	1.79322	0.394072	1.78322
11	12	D5	12.5	-0.510028	0.338424	-0.337883
12	12	D5	12.5	1.05024	-0.165756	1.18834
10	11	D5	25	-0.454304	0.127687	-0.545451
9	11	D5	25	0.102934	-0.0837271	0.845723
10	12	D5	25	0.5673	0.562389	1.23098
9	12	D5	25	-0.770072	-0.125759	-0.428986
7	11	D5	50	0.251531	0.369423	0.79851
8	11	D5	50	-0.175685	0.979186	-0.286701
7	12	D5	50	-0.361431	0.586008	0.42321
8	12	D5	50	-0.565752	-0.637865	0.708131
5	11	D5	100	0.307255	-0.53288	0.511221
6	11	D5	100	-0.807222	0.319005	0.0768278
5	12	D5	100	-0.0642372	0.348179	0.484575
6	12	D5	100	1.12454	0.382739	1.5718
19	13	D6	0.781	-1.73595	0.00592981	-0.885872
20	13	D6	0.781	-1.14156	0.870981	-0.2106
19	14	D6	0.781	-1.66165	0.824935	-0.427549
20	14	D6	0.781	0.0100612	0.719253	0.272876
17	13	D6	1.562	0.232957	-1.46684	0.629779
18	13	D6	1.562	1.27313	0.407372	1.59117
17	14	D6	1.562	0.975941	-0.31539	0.793648
18	14	D6	1.562	-0.547177	0.442695	0.35151
15	13	D6	3.125	1.60748	-0.122062	1.97058
16	13	D6	3.125	0.548725	-0.0971183	0.579958
15	14	D6	3.125	0.177233	-0.1037	0.28408
16	14	D6	3.125	-1.996	1.21913	-1.28446
13	13	D6	6.25	-0.361431	-0.256716	0.28776
14	13	D6	6.25	-0.974393	0.248052	-1.07
13	14	D6	6.25	-0.15711	0.00578266	-0.27034
14	14	D6	6.25	-1.71738	0.171249	-0.600983
11	13	D6	12.5	-1.03012	-0.415001	-0.709166
12	13	D6	12.5	-1.14156	0.214079	-1.72621
11	14	D6	12.5	-2.64611	-2.55035	-2.16707
12	14	D6	12.5	-2.29319	-1.09421	-2.14266
10	13	D6	25	-4.00205	-5.88452	-4.72099
9	13	D6	25	-2.49751	-3.59487	-3.8471
10	14	D6	25	-3.70486	-3.01826	-3.79188
9	14	D6	25	-3.59341	-4.40626	-4.33468
7	13	D6	50	-5.19083	-6.77221	-6.62351
8	13	D6	50	-5.63662	-6.66026	-6.87183
7	14	D6	50	-5.5066	-7.58893	-7.58665
8	14	D6	50	-5.97096	-7.82453	-6.70888
5	13	D6	100	-9.89021	-24.3706	-13.3966
6	13	D6	100	-9.12865	-23.6717	-13.2926
5	14	D6	100	-8.06989	-23.0375	-12.5201
6	14	D6	100	-8.55283	-23.6731	-12.6877
3	3	DMSO	0	-0.874632	0.369127	-1.22472
4	3	DMSO	0	1.47296	-0.290124	2.00752
3	4	DMSO	0	0.665025	-1.5396	-0.340245
4	4	DMSO	0	-0.0362048	-0.158999	-0.878934
3	5	DMSO	0	0.985152	0.419868	0.733869
4	5	DMSO	0	0.619293	-2.60647	-0.231118
3	6	DMSO	0	0.75649	0.239038	1.19321
4	6	DMSO	0	1.5187	-0.316143	1.76801
3	7	DMSO	0	-0.798411	-0.603154	-0.555737
4	7	DMSO	0	-0.0362048	-1.79692	-1.02941
3	8	DMSO	0	1.0004	0.342196	0.797293
4	8	DMSO	0	1.07662	-0.205155	0.737893
21	9	DMSO	0	-0.600237	0.911277	-0.771654
22	9	DMSO	0	-0.493529	0.797695	-0.425531
21	10	DMSO	0	-0.828899	0.382254	-0.475637
22	10	DMSO	0	-1.56062	0.870252	-1.40487
21	11	DMSO	0	-0.64597	1.41419	-0.402564
22	11	DMSO	0	-0.371576	0.598879	0.979644
21	12	DMSO	0	1.03088	1.40491	1.42658
22	12	DMSO	0	-1.56062	-0.553982	-0.281204
21	13	DMSO	0	1.57967	-1.11594	1.01329
22	13	DMSO	0	-1.54537	0.924977	-0.947427
21	14	DMSO	0	-0.752679	-0.538947	-1.25
22	14	DMSO	0	-0.600237	1.05078	-0.438245
19	3	D1	0.781	-0.234378	0.318314	-0.241473
20	3	D1	0.781	-0.478284	1.12335	0.234089
19	4	D1	0.781	0.405875	0.528817	-0.232529
20	4	D1	0.781	1.35101	1.25835	2.09378
17	3	D1	1.562	1.18333	1.22918	1.50887
18	3	D1	1.562	1.53394	0.274008	2.53855
17	4	D1	1.562	1.3815	-0.672079	2.32108
18	4	D1	1.562	0.192457	-0.0888797	-0.34268
15	3	D1	3.125	0.116236	1.24279	0.552198
16	3	D1	3.125	0.238189	-0.0319175	0.285846
15	4	D1	3.125	0.0857482	0.44831	-0.125788
16	4	D1	3.125	1.47296	1.35757	1.88651
13	3	D1	6.25	-0.20389	-0.0774525	-0.109782
14	3	D1	6.25	0.360142	0.431928	-0.0362897
13	4	D1	6.25	1.04613	0.556178	0.913298
14	4	D1	6.25	0.344898	-0.172235	-0.475637
11	3	D1	12.5	0.49734	0.889815	0.423905
12	3	D1	12.5	0.0857482	-0.427961	-0.261001
11	4	D1	12.5	-0.0514489	-0.163771	0.304014
12	4	D1	12.5	0.680269	0.511084	0.927603
10	3	D1	25	0.924175	-0.536234	0.799677
9	3	D1	25	2.17419	-1.21684	2.17108
10	4	D1	25	0.893687	1.71027	0.680733
9	4	D1	25	0.451607	0.0724301	-0.430442
7	3	D1	50	-0.325843	-2.47578	-1.2017
8	3	D1	50	2.34188	-1.05024	2.34447
7	4	D1	50	0.268678	0.451689	0.438258
8	4	D1	50	0.588804	-0.646003	0.34057
5	3	D1	100	-1.42342	-0.700893	-2.64872
6	3	D1	100	-0.066693	-0.0354052	-0.969007
5	4	D1	100	-1.60635	0.653997	-2.22697
6	4	D1	100	-1.17951	-0.113586	-1.91239
19	5	D2	0.781	1.47296	0.0237215	1.41624
20	5	D2	0.781	-0.524017	0.97508	-0.419884
19	6	D2	0.781	1.93029	-0.239124	1.96642
20	6	D2	0.781	0.527828	0.769591	0.616508
17	5	D2	1.562	1.56443	-0.303022	1.98262
18	5	D2	1.562	1.22906	-0.880974	1.41199
17	6	D2	1.562	1.67114	-0.543325	1.94858
18	6	D2	1.562	1.18333	0.988539	1.44413
15	5	D2	3.125	1.19857	0.190314	1.50631
16	5	D2	3.125	2.44859	0.26297	2.62329
15	6	D2	3.125	0.786978	-0.497691	1.08583
16	6	D2	3.125	1.99126	-0.260267	2.07779
13	5	D2	6.25	2.35712	-0.898201	2.25898
14	5	D2	6.25	1.1071	0.24742	0.620626
13	6	D2	6.25	1.29003	-0.383126	1.63881
14	6	D2	6.25	2.34188	0.717052	2.55323
11	5	D2	12.5	0.482095	-0.173407	1.07849
12	5	D2	12.5	2.31139	-1.79807	2.14309
11	6	D2	12.5	1.3815	0.157487	1.37474
12	6	D2	12.5	1.32052	-1.12811	1.17126
10	5	D2	25	1.01564	-1.64499	0.470312
9	5	D2	25	1.74736	0.440415	1.7152
10	6	D2	25	0.512584	-1.26389	0.410748
9	6	D2	25	1.32052	-0.493121	1.29167
7	5	D2	50	1.44248	-2.46155	0.931608
8	5	D2	50	0.192457	-0.696806	-0.139467
7	6	D2	50	1.0004	-2.17998	0.672769
8	6	D2	50	0.253434	0.404607	-0.953115
5	5	D2	100	0.131481	-2.63875	-1.88547
6	5	D2	100	0.527828	-3.37003	0.10743
5	6	D2	100	-0.38682	-1.73212	-2.0976
6	6	D2	100	0.100992	-1.82314	-1.13459
19	7	D3	0.781	2.037	-0.925126	2.51174
20	7	D3	0.781	0.771734	0.118751	1.28099
19	8	D3	0.781	1.3815	0.0389779	1.12789
20	8	D3	0.781	0.802222	-0.616794	0.564614
17	7	D3	1.562	2.4181	1.13489	2.48657
18	7	D3	1.562	2.34188	1.23251	1.93922
17	8	D3	1.562	1.88455	-0.936578	1.86616
18	8	D3	1.562	1.79309	0.374156	2.57625
15	7	D3	3.125	2.037	-0.134888	2.14424
16	7	D3	3.125	1.30528	0.694206	1.22693
15	8	D3	3.125	2.87542	0.286673	3.6075
16	8	D3	3.125	0.878443	0.31165	1.56481
13	7	D3	6.25	2.29615	-0.806492	1.75221
14	7	D3	6.25	1.15284	-0.183245	0.626089
13	8	D3	6.25	1.96078	-0.836223	1.73631
14	8	D3	6.25	2.23517	0.621564	2.10756
11	7	D3	12.5	2.96689	-2.33774	-1.01972
12	7	D3	12.5	1.74736	-2.98034	-1.75803
11	8	D3	12.5	4.24739	-2.3246	0.534494
12	8	D3	12.5	3.3175	-4.37166	0.129716
10	7	D3	25	-10.9053	-26.4963	-12.5493
9	7	D3	25	-11.4845	-28.9089	-12.7591
10	8	D3	25	-8.28328	-27.054	-12.12
9	8	D3	25	-11.3626	-30.6155	-12.7317
7	7	D3	50	-11.6217	-30.6155	-12.7856
8	7	D3	50	-11.6675	-30.6155	-12.83
7	8	D3	50	-11.5913	-30.6155	-12.794
8	8	D3	50	-11.6675	-30.6155	-12.83
5	7	D3	100	-11.6522	-30.6155	-12.6961
6	7	D3	100	-11.7589	-30.6155	-12.83
5	8	D3	100	-11.515	-30.6155	-12.7653
6	8	D3	100	-11.7132	-30.6155	-12.7405
19	9	D4	0.781	0.482095	-1.14857	0.898748
20	9	D4	0.781	0.375387	-0.847319	-0.172049
19	10	D4	0.781	0.771734	0.740063	1.10419
20	10	D4	0.781	0.588804	-0.183641	1.71678
17	9	D4	1.562	1.29003	0.452242	1.94273
18	9	D4	1.562	1.19857	-0.530758	1.45281
17	10	D4	1.562	0.969907	0.25306	1.45899
18	10	D4	1.562	0.0400158	1.31611	0.677419
15	9	D4	3.125	0.741246	0.774832	1.04442
16	9	D4	3.125	1.94553	0.825709	1.92485
15	10	D4	3.125	1.88455	0.0146682	2.20372
16	10	D4	3.125	0.817466	0.873942	0.994935
13	9	D4	6.25	0.680269	-0.406857	1.54965
14	9	D4	6.25	0.0247717	0.608639	1.29445
13	10	D4	6.25	0.665025	-0.954742	0.801339
14	10	D4	6.25	0.05526	1.7582	0.725029
11	9	D4	12.5	0.512584	-0.587199	0.470697
12	9	D4	12.5	1.82358	0.916275	1.95166
11	10	D4	12.5	0.619293	0.66404	1.06882
12	10	D4	12.5	0.969907	-0.0731601	0.798804
10	9	D4	25	1.64065	-0.0101657	2.2443
9	9	D4	25	0.299166	0.0290149	0.40386
10	10	D4	25	0.192457	-0.523113	0.878897
9	10	D4	25	1.01564	-1.44183	1.57182
7	9	D4	50	-1.11854	0.00466657	-1.52706
8	9	D4	50	-0.0514489	-0.917306	-0.214554
7	10	D4	50	0.299166	0.373335	0.818395
8	10	D4	50	-0.0209607	0.641555	0.00305855
5	9	D4	100	-0.249623	-8.65819	-4.02883
6	9	D4	100	-0.554505	-7.59923	-4.37824
5	10	D4	100	-0.0514489	-6.98992	-3.72369
6	10	D4	100	-0.996585	-10.6095	-5.44653
19	11	D5	0.781	1.19857	0.51079	1.94915
20	11	D5	0.781	0.802222	0.333578	0.950564
19	12	D5	0.781	0.512584	-0.333439	0.935309
20	12	D5	0.781	-0.524017	0.744155	-0.0476833
17	11	D5	1.562	0.375387	1.2912	0.541776
18	11	D5	1.562	1.16808	1.26664	1.452
17	12	D5	1.562	0.451607	0.157438	0.678063
18	12	D5	1.562	-0.0362048	1.39039	0.208096
15	11	D5	3.125	0.985152	-0.516895	1.21759
16	11	D5	3.125	0.100992	0.233455	-0.363596
15	12	D5	3.125	0.558316	0.39714	1.31472
16	12	D5	3.125	1.54918	-0.190366	1.41963
13	11	D5	6.25	0.771734	-0.00551111	0.452086
14	11	D5	6.25	0.512584	0.0894949	0.219662
13	12	D5	6.25	0.05526	-0.965226	0.00986602
14	12	D5	6.25	0.75649	-0.756269	0.47058
11	11	D5	12.5	0.985152	-2.02386	0.261566
12	11	D5	12.5	1.13759	-1.99879	-0.00985572
11	12	D5	12.5	1.94553	-0.878934	2.12629
12	12	D5	12.5	2.12846	-0.372582	1.8033
10	11	D5	25	-8.28328	-28.538	-12.0204
9	11	D5	25	-7.81071	-27.0847	-11.8453
10	12	D5	25	-8.20706	-28.7274	-11.9867
9	12	D5	25	-8.66438	-27.4521	-12.1004
7	11	D5	50	-11.7132	-30.6155	-12.6732
8	11	D5	50	-11.576	-30.6155	-12.735
7	12	D5	50	-11.4998	-30.6155	-12.5922
8	12	D5	50	-11.4083	-30.6155	-12.6474
5	11	D5	100	-11.1949	-29.7403	-12.5811
6	11	D5	100	-11.6827	-30.6155	-12.7688
5	12	D5	100	-11.6675	-26.3491	-12.7865
6	12	D5	100	-11.698	-30.6155	-12.7662
19	13	D6	0.781	0.238189	1.3956	0.656673
20	13	D6	0.781	0.253434	-0.0706309	0.75196
19	14	D6	0.781	1.12235	0.210982	1.36303
20	14	D6	0.781	0.161969	0.0760625	0.765021
17	13	D6	1.562	-0.889876	-0.685449	-0.461111
18	13	D6	1.562	-0.0514489	-0.252422	-0.250269
17	14	D6	1.562	0.588804	0.69905	0.983228
18	14	D6	1.562	-0.371576	-0.0390791	-1.26025
15	13	D6	3.125	-0.173402	-0.0680228	0.0288743
16	13	D6	3.125	1.06137	0.883586	1.69666
15	14	D6	3.125	-0.38682	0.640609	-0.0440575
16	14	D6	3.125	0.543072	0.983929	0.850346
13	13	D6	6.25	0.49734	0.805124	1.49752
14	13	D6	6.25	0.543072	0.477663	0.448104
13	14	D6	6.25	0.344898	0.599565	-0.226982
14	14	D6	6.25	-0.173402	0.335096	-0.480155
11	13	D6	12.5	1.42723	0.602137	1.06392
12	13	D6	12.5	0.863199	-0.144545	1.41121
11	14	D6	12.5	-1.07281	0.0681979	-0.372471
12	14	D6	12.5	1.30528	0.257142	1.92082
10	13	D6	25	0.421119	1.64041	1.02572
9	13	D6	25	0.588804	0.657018	1.48703
10	14	D6	25	0.57356	0.443069	1.10534
9	14	D6	25	0.0705041	0.488238	0.294671
7	13	D6	50	0.390631	-1.43989	0.119825
8	13	D6	50	-0.920364	0.403759	-0.748306
7	14	D6	50	1.18333	0.0259804	0.777463
8	14	D6	50	-0.38682	0.54935	0.455442
5	13	D6	100	0.177213	0.21088	-0.422508
6	13	D6	100	0.299166	-1.09003	0.158598
5	14	D6	100	-2.36856	-0.185001	-2.28308
6	14	D6	100	-0.0514489	0.589765	-0.240607
3	3	DMSO	0	-3.0397	-1.58863	-3.02977
4	3	DMSO	0	-0.76651	-0.599843	-0.857464
3	4	DMSO	0	0.0765256	-0.502007	0.539126
4	4	DMSO	0	0.407718	-1.84245	-0.0262465
3	5	DMSO	0	-1.21814	-0.136741	-1.35231
4	5	DMSO	0	0.407718	0.301849	-0.153518
3	6	DMSO	0	-0.179396	-0.0379193	0.355962
4	6	DMSO	0	0.121688	1.01719	0.285678
3	7	DMSO	0	-1.77514	2.35561	-0.836959
4	7	DMSO	0	0.196959	1.14245	0.757627
3	8	DMSO	0	0.332447	-0.17134	1.00589
4	8	DMSO	0	1.46151	0.285171	1.84781
21	9	DMSO	0	0.136742	-0.201453	0.206251
22	9	DMSO	0	-0.420263	-1.19424	-0.938959
21	10	DMSO	0	-0.239613	-0.616107	-0.541813
22	10	DMSO	0	1.37119	0.0788423	1.18043
21	11	DMSO	0	0.919561	-0.498878	0.361378
22	11	DMSO	0	0.347501	-0.420942	-0.189771
21	12	DMSO	0	0.0765256	0.99412	-0.556358
22	12	DMSO	0	-0.420263	2.28613	-0.345633
21	13	DMSO	0	0.678694	-0.7278	0.507615
22	13	DMSO	0	0.528152	0.452784	0.787067
21	14	DMSO	0	1.58195	-0.361792	1.34982
22	14	DMSO	0	-0.58586	-0.0140057	-0.355862
19	3	D1	0.781	0.543206	-0.557829	0.0265289
20	3	D1	0.781	0.287285	-1.58333	-0.144911
19	4	D1	0.781	1.80776	-2.09761	1.05487
20	4	D1	0.781	0.196959	-4.34996	-0.0744822
17	3	D1	1.562	0.287285	-3.40133	-0.594396
18	3	D1	1.562	0.392664	-1.33803	0.0477675
17	4	D1	1.562	1.31097	-2.11903	0.253549
18	4	D1	1.562	-0.239613	-1.69914	0.168235
15	3	D1	3.125	-0.375101	-4.62971	-0.430693
16	3	D1	3.125	-0.676185	-5.30961	-0.778762
15	4	D1	3.125	0.196959	-0.688352	-0.705255
16	4	D1	3.125	-0.329938	-0.766676	-0.562292
13	3	D1	6.25	-0.19445	-2.11534	-1.53586
14	3	D1	6.25	-0.48048	-5.47132	-1.49785
13	4	D1	6.25	-0.450372	-5.8065	-1.74074
14	4	D1	6.25	-0.360047	-5.34393	-1.25621
11	3	D1	12.5	-0.48048	-12.2825	-1.83233
12	3	D1	12.5	-0.781564	-11.2753	-3.05297
11	4	D1	12.5	-1.08265	-11.9587	-2.61482
12	4	D1	12.5	-0.360047	-7.71355	-2.19408
10	3	D1	25	-3.65692	-60.6649	-11.087
9	3	D1	25	-5.28277	-63.2708	-11.3214
10	4	D1	25	-3.32573	-59.44	-11.1178
9	4	D1	25	-4.43974	-61.8562	-11.2593
7	3	D1	50	-9.34741	-66.7717	-11.4962
8	3	D1	50	-10.7023	-66.7717	-11.4741
7	4	D1	50	-10.9281	-65.457	-11.4142
8	4	D1	50	-11.0786	-66.7717	-11.5314
5	3	D1	100	-11.6357	-64.5208	-11.4338
6	3	D1	100	-12.3583	-62.6451	-11.5076
5	4	D1	100	-12.1023	-62.5272	-11.2256
6	4	D1	100	-12.0271	-63.0578	-11.3883
19	5	D2	0.781	-7.75166	-66.0839	-11.3338
20	5	D2	0.781	-7.96242	-65.8132	-11.4168
19	6	D2	0.781	-9.27214	-66.1055	-11.4269
20	6	D2	0.781	-8.41405	-65.4453	-11.3884
17	5	D2	1.562	-7.7065	-66.5445	-11.4012
18	5	D2	1.562	-8.20329	-66.0137	-11.3215
17	6	D2	1.562	-6.12581	-65.5681	-11.2994
18	6	D2	1.562	-8.11296	-66.5241	-11.4603
15	5	D2	3.125	-5.52364	-65.8275	-11.3721
16	5	D2	3.125	-7.45058	-66.3398	-11.3479
15	6	D2	3.125	-7.01401	-65.9751	-11.3963
16	6	D2	3.125	-9.34741	-65.7495	-11.3977
13	5	D2	6.25	-8.65492	-66.4903	-11.46
14	5	D2	6.25	-8.956	-66.4673	-11.4034
13	6	D2	6.25	-7.69145	-66.5452	-11.4312
14	6	D2	6.25	-6.48711	-66.2255	-11.3669
11	5	D2	12.5	-7.8721	-66.0665	-11.3933
12	5	D2	12.5	-5.55375	-65.9815	-11.3651
11	6	D2	12.5	-7.39036	-65.9179	-11.4235
12	6	D2	12.5	-6.42689	-65.6899	-11.3848
10	5	D2	25	-8.92589	-66.7717	-11.4771
9	5	D2	25	-7.93231	-66.0575	-11.4463
10	6	D2	25	-8.50437	-66.5006	-11.4978
9	6	D2	25	-8.56459	-66.7717	-11.4743
7	5	D2	50	-9.27214	-65.7724	-11.4052
8	5	D2	50	-10.627	-66.2132	-11.4712
7	6	D2	50	-6.84841	-66.5782	-11.4332
8	6	D2	50	-9.76893	-66.7717	-11.4654
5	5	D2	100	-5.35804	-66.6179	-11.3215
6	5	D2	100	-5.31288	-66.1603	-11.4055
5	6	D2	100	-5.31288	-66.7717	-11.2576
6	6	D2	100	-4.89136	-66.1936	-11.2649
19	7	D3	0.781	-2.06117	-17.3586	-2.78729
20	7	D3	0.781	-3.05475	-14.6834	-2.87888
19	8	D3	0.781	-1.21814	-13.9537	-1.48578
20	8	D3	0.781	-2.40742	-17.3257	-2.28279
17	7	D3	1.562	-1.21814	-12.5818	-1.63054
18	7	D3	1.562	-1.86547	-16.1793	-2.34432
17	8	D3	1.562	-1.18803	-16.0474	-1.10685
18	8	D3	1.562	-1.51922	-12.8243	-1.4202
15	7	D3	3.125	-1.76009	-19.7562	-2.34926
16	7	D3	3.125	-1.53427	-15.9762	-1.40801
15	8	D3	3.125	-1.30846	-14.9151	-1.63939
16	8	D3	3.125	-2.1515	-13.3041	-2.16144
13	7	D3	6.25	-1.32352	-15.5384	-2.03589
14	7	D3	6.25	-2.09128	-17.9602	-2.38341
13	8	D3	6.25	-2.03106	-16.4439	-2.35183
14	8	D3	6.25	-1.71493	-14.9305	-1.72853
11	7	D3	12.5	-0.525643	-34.8061	-4.71999
12	7	D3	12.5	-2.00096	-19.6375	-3.05039
11	8	D3	12.5	-2.33215	-23.9856	-4.94025
12	8	D3	12.5	-2.88915	-18.5539	-3.80368
10	7	D3	25	-7.85704	-65.3658	-11.2641
9	7	D3	25	-9.57322	-65.3081	-11.3949
10	8	D3	25	-9.24203	-64.7909	-11.2892
9	8	D3	25	-9.72377	-65.6171	-11.2556
7	7	D3	50	-12.0722	-66.7717	-11.4467
8	7	D3	50	-12.5088	-66.7717	-11.4661
7	8	D3	50	-12.554	-66.7717	-11.3909
8	8	D3	50	-12.4636	-66.7717	-11.5306
5	7	D3	100	-12.3884	-66.7717	-11.4728
6	7	D3	100	-12.4636	-66.7717	-11.5299
5	8	D3	100	-12.5389	-66.7717	-11.5184
6	8	D3	100	-12.554	-66.7717	-11.6007
19	9	D4	0.781	1.10021	1.88693	1.30115
20	9	D4	0.781	0.482989	-1.61822	-0.072751
19	10	D4	0.781	0.84429	1.19924	0.633692
20	10	D4	0.781	-0.0439081	-1.73369	-0.456368
17	9	D4	1.562	-0.239613	2.4525	0.0779841
18	9	D4	1.562	0.362556	0.621083	0.813034
17	10	D4	1.562	1.29592	1.0826	1.44334
18	10	D4	1.562	0.407718	0.216077	0.512718
15	9	D4	3.125	-0.375101	0.662849	0.151362
16	9	D4	3.125	-0.314884	-1.21059	-0.248592
15	10	D4	3.125	0.166851	1.82657	0.626903
16	10	D4	3.125	-0.119179	2.05424	0.759903
13	9	D4	6.25	0.528152	1.6426	0.515276
14	9	D4	6.25	-0.0589623	-0.32146	0.377598
13	10	D4	6.25	-0.224559	-0.786537	0.267844
14	10	D4	6.25	-0.886944	-4.20645	-0.5911
11	9	D4	12.5	0.106634	-2.94146	0.168211
12	9	D4	12.5	0.723857	-0.448727	1.31763
11	10	D4	12.5	-0.329938	-1.31217	-0.201101
12	10	D4	12.5	-0.992323	-0.180603	-0.615107
10	9	D4	25	-0.811673	0.88313	-0.723047
9	9	D4	25	-1.83536	-0.159429	-1.51598
10	10	D4	25	-0.58586	-2.14951	-0.337494
9	10	D4	25	-1.91063	-0.213264	-1.65793
7	9	D4	50	-1.57944	-4.13094	-1.75648
8	9	D4	50	-2.28699	-11.9549	-2.96423
7	10	D4	50	-1.08265	-3.43655	-1.07578
8	10	D4	50	-1.15792	-7.40748	-0.633081
5	9	D4	100	-2.69345	-59.6815	-8.02048
6	9	D4	100	-3.08486	-57.1647	-7.83113
5	10	D4	100	-4.92147	-60.0982	-9.1814
6	10	D4	100	-3.82251	-55.3442	-7.93688
20	11	D5	0.781	0.181905	1.04769	0.471818
19	12	D5	0.781	0.467935	0.676484	0.208412
20	12	D5	0.781	0.437827	2.62895	0.521997
17	11	D5	1.562	0.482989	1.11072	0.397462
18	11	D5	1.562	-0.0740165	1.27228	0.437788
17	12	D5	1.562	0.693748	0.288668	0.585539
18	12	D5	1.562	-5.61397	1.92783	0.940629
15	11	D5	3.125	1.25075	0.256079	1.71099
16	11	D5	3.125	0.814182	-2.39156	0.851581
15	12	D5	3.125	-0.58586	3.51422	-0.122779
16	12	D5	3.125	-0.841781	2.1943	0.0125246
13	11	D5	6.25	-1.12781	-0.757275	0.195593
14	11	D5	6.25	0.513098	0.444704	0.420591
13	12	D5	6.25	0.212013	1.75947	0.531097
14	12	D5	6.25	-0.0137997	-0.293436	0.86501
11	11	D5	12.5	0.603423	-0.77464	0.240618
12	11	D5	12.5	1.46151	0.285171	0.865843
11	12	D5	12.5	0.618477	1.51376	0.957221
12	12	D5	12.5	-0.796619	-4.40054	-1.02296
10	11	D5	25	0.799128	0.26204	0.458592
9	11	D5	25	-0.104125	1.2573	0.0110285
10	12	D5	25	-0.179396	-0.576819	0.191651
9	12	D5	25	-0.796619	1.17506	-0.544673
7	11	D5	50	-0.19445	1.9313	-0.430693
8	11	D5	50	-0.0439081	-0.312096	0.393874
7	12	D5	50	-0.0288539	0.495937	-0.406007
8	12	D5	50	0.121688	-0.824425	-0.239057
5	11	D5	100	-0.977269	-0.170672	-1.15447
6	11	D5	100	-0.29983	-2.10688	-0.52602
5	12	D5	100	0.0464171	-0.697464	0.270469
6	12	D5	100	0.0313629	-0.0889685	1.56089
19	13	D6	0.781	-1.76009	-11.2172	-3.97955
20	13	D6	0.781	-1.00738	-7.11808	-2.41042
19	14	D6	0.781	-1.94074	-8.08131	-3.59079
20	14	D6	0.781	-0.947161	-3.50107	-2.29274
17	13	D6	1.562	-3.41605	-31.6958	-6.11528
18	13	D6	1.562	-3.958	-36.725	-7.43781
17	14	D6	1.562	-4.15371	-35.8993	-7.06523
18	14	D6	1.562	-5.41826	-40.2548	-8.14333
15	13	D6	3.125	-7.91726	-66.297	-11.4835
16	13	D6	3.125	-8.45921	-66.2354	-11.4554
15	14	D6	3.125	-9.54311	-66.047	-11.4529
16	14	D6	3.125	-9.10654	-66.4542	-11.4944
13	13	D6	6.25	-11.5754	-66.7717	-11.4212
14	13	D6	6.25	-12.3281	-66.7717	-11.5307
13	14	D6	6.25	-11.8163	-66.7717	-11.4639
14	14	D6	6.25	-11.5002	-65.7813	-11.502
11	13	D6	12.5	-12.1776	-66.7717	-11.4824
12	13	D6	12.5	-12.4937	-66.7717	-11.54
11	14	D6	12.5	-12.5238	-66.7717	-11.6007
12	14	D6	12.5	-12.5088	-66.7717	-11.5716
10	13	D6	25	-12.4787	-66.7717	-11.3794
9	13	D6	25	-12.5088	-66.7717	-11.3836
10	14	D6	25	-12.4185	-66.7717	-11.4808
9	14	D6	25	-12.5389	-66.7717	-11.4999
7	13	D6	50	-11.7862	-66.7717	-11.4505
8	13	D6	50	-12.0421	-64.8671	-11.3859
7	14	D6	50	-12.0271	-66.7717	-11.4828
8	14	D6	50	-12.1023	-66.7717	-11.5366
5	13	D6	100	-12.1927	-66.7717	-11.5517
6	13	D6	100	-12.5238	-66.7717	-11.5472
5	14	D6	100	-12.3432	-66.7717	-11.6007
6	14	D6	100	-12.5991	-66.7717	-11.6007
3	3	DMSO	0	-0.0512333	0.0284029	-0.157835
4	3	DMSO	0	0.317647	-0.996811	-0.428106
3	4	DMSO	0	-0.686527	0.130273	-0.162706
4	4	DMSO	0	0.297153	-0.446783	0.195561
3	5	DMSO	0	-0.686527	0.684588	-0.906697
4	5	DMSO	0	-1.17837	-2.28152	-2.05264
3	6	DMSO	0	-0.809487	0.137743	-0.234965
4	6	DMSO	0	1.60873	0.288795	1.73848
3	7	DMSO	0	-2.65389	2.12782	-1.9864
4	7	DMSO	0	1.81366	-0.593696	1.54443
3	8	DMSO	0	-0.666033	1.27927	0.698845
4	8	DMSO	0	-0.256167	1.23772	1.23467
21	9	DMSO	0	-0.604553	1.43648	0.28478
22	9	DMSO	0	0.727513	-1.28574	0.373173
21	10	DMSO	0	-0.748007	1.11717	-1.0973
22	10	DMSO	0	0.563567	-0.891408	-0.600559
21	11	DMSO	0	-0.563567	-0.537033	-0.249504
22	11	DMSO	0	0.52258	0.0912382	-0.159261
21	12	DMSO	0	1.3833	0.308248	1.29244
22	12	DMSO	0	0.0717267	0.233513	0.498175
21	13	DMSO	0	-0.03074	-1.10138	-0.517668
22	13	DMSO	0	1.50626	0.559584	1.47191
21	14	DMSO	0	-0.58406	-0.946633	-0.998201
22	14	DMSO	0	0.70702	-0.579822	0.219383
19	3	D1	0.781	-0.64554	0.803523	-0.753452
20	3	D1	0.781	-1.62922	0.83334	-2.42716
19	4	D1	0.781	1.46527	1.0388	2.49282
20	4	D1	0.781	0.870967	0.705502	1.90284
17	3	D1	1.562	-0.358633	1.22076	-0.152363
18	3	D1	1.562	-0.133207	-0.240918	-0.923191
17	4	D1	1.562	0.235673	0.548736	0.681219
18	4	D1	1.562	0.625047	0.727567	0.688177
15	3	D1	3.125	-0.481593	1.16365	-0.694956
16	3	D1	3.125	0.82998	-0.48045	0.744001
15	4	D1	3.125	0.604553	1.33788	1.00684
16	4	D1	3.125	-0.52258	0.096117	0.194263
13	3	D1	6.25	-1.19886	-0.799534	-1.68838
14	3	D1	6.25	0.82998	-0.312113	0.17431
13	4	D1	6.25	-0.194687	-0.829783	-0.396369
14	4	D1	6.25	1.30133	0.226095	1.74072
11	3	D1	12.5	0.440607	-2.02903	-0.615726
12	3	D1	12.5	0.481593	-1.08659	-0.908128
11	4	D1	12.5	0.625047	-0.294746	-0.826173
12	4	D1	12.5	-0.4611	-2.69397	-0.928981
10	3	D1	25	-1.23985	-1.00389	-2.31263
9	3	D1	25	-1.19886	-2.13705	-1.93873
10	4	D1	25	-0.112713	-2.51652	-0.87598
9	4	D1	25	-0.0512333	-3.59284	-2.14492
7	3	D1	50	-3.82201	-11.37	-7.62276
8	3	D1	50	-4.27286	-7.8608	-6.65252
7	4	D1	50	-3.63757	-9.32185	-7.61491
8	4	D1	50	-3.80151	-8.57143	-7.37919
5	3	D1	100	-4.31385	-16.2419	-12.6536
6	3	D1	100	-5.17457	-17.1848	-12.9632
5	4	D1	100	-6.11726	-16.9328	-12.8999
6	4	D1	100	-4.64174	-16.1171	-12.1609
19	5	D2	0.781	1.40379	0.507809	0.754736
20	5	D2	0.781	1.0759	1.00842	1.68082
[truncated: 158 more rows]
