# Supplementary material for: Tox_(R)CNN: Deep learning-based nuclei profiling tool for drug toxicity screening
Source: PLoS Comput Biol. 2018 Nov 30;14(11):e1006238. doi: 10.1371/journal.pcbi.1006238 (PMC6291153; doi:10.1371/journal.pcbi.1006238)
Supplement: S1 File — Compressed file containing processed data represented in figure’s graphics. (ZIP) [file pcbi.1006238.s010.zip › Fig5_c_d_e/readme_Fig5_c_d_e.txt]

Fig. 5 c: Z-Score Num Nuc: -1 *well_zscore_count
Fig. 5 d: Z-Score Tr_Tox_CNN: -1 *well_zscore_pred
Fig. 5 e: Z-Score Tr_Tox_RCNN: -1 *well_zscore_pred_faster
Grouping by Treatment only DMSO  or all Drugs
