# Supplementary material for: Tox_(R)CNN: Deep learning-based nuclei profiling tool for drug toxicity screening
Source: PLoS Comput Biol. 2018 Nov 30;14(11):e1006238. doi: 10.1371/journal.pcbi.1006238 (PMC6291153; doi:10.1371/journal.pcbi.1006238)
Supplement: S1 File — Compressed file containing processed data represented in figure’s graphics. (ZIP) [file pcbi.1006238.s010.zip › S3a/S3a.xlsx]

## Sheet: S2_a
Treatment	TreatmentConcentration	well_zscore_count	well_zscore_count_faster	well_zscore_pred	well_zscore_pred_faster
5FLUO	0.625	-2.84829	-3.56049	-7.97696	-11.3183
5FLUO	0.625	-2.05615	-2.65261	-8.68094	-10.7288
5FLUO	0.625	-2.97026	-2.2336	-6.86589	-13.5579
5FLUO	0.625	-2.24557	-2.75038	-7.50956	-10.9862
5FLUO	1.25	-2.28145	-3.56049	-11.4559	-18.997
5FLUO	1.25	-3.03053	-3.57445	-11.0784	-19.502
5FLUO	1.25	-3.63037	-4.81754	-11.6035	-25.8446
5FLUO	1.25	-2.14943	-2.66658	-10.8656	-23.2183
5FLUO	2.5	-3.42947	-3.9795	-16.2594	-31.6988
5FLUO	2.5	-2.76792	-3.46271	-14.9264	-32.0808
5FLUO	2.5	-2.67321	-3.33701	-15.9152	-31.4149
5FLUO	2.5	-3.08219	-3.71413	-16.9468	-30.9844
5FLUO	5	-4.74539	-6.52154	-17.0616	-37.0333
5FLUO	5	-4.54161	-5.09688	-16.9781	-36.8705
5FLUO	5	-5.28926	-7.38751	-18.2566	-36.7795
5FLUO	5	-4.8114	-6.63328	-18.7813	-36.9454
5FLUO	10	-5.25626	-6.01872	-19.6347	-33.7353
5FLUO	10	-5.262	-6.53551	-17.449	-35.7414
5FLUO	10	-4.67938	-4.69183	-16.1807	-36.5101
5FLUO	10	-5.1515	-6.14443	-18.9148	-36.2927
5FLUO	10	-4.42107	-3.18337	-16.2111	-36.8847
5FLUO	10	-5.21177	-5.89302	-18.073	-36.8983
5FLUO	10	-4.69516	-5.40416	-17.0828	-36.9524
5FLUO	10	-4.9219	-6.43774	-16.0247	-36.8073
Acetaminophen	2.5	-0.81629	-0.808937	-0.160926	1.64606
Acetaminophen	2.5	-0.443183	-1.36763	1.18131	-1.21553
Acetaminophen	2.5	-0.585251	-0.627362	0.732932	1.84736
Acetaminophen	2.5	-0.146133	0.336378	1.04564	1.55835
Acetaminophen	5	0.684746	-0.208345	0.843694	1.06208
Acetaminophen	5	0.904305	0.839199	1.13644	0.615881
Acetaminophen	5	1.08512	1.70517	1.31092	2.08633
Acetaminophen	5	0.941615	1.62137	1.59819	1.90172
Acetaminophen	10	-0.187749	0.280509	-1.21076	-3.97423
Acetaminophen	10	-0.784719	-0.124541	-1.49245	-2.53568
Acetaminophen	10	0.439357	0.573821	-0.723464	-2.28458
Acetaminophen	10	3.22043	2.68288	-1.3072	-0.831444
Acetaminophen	25	-1.2224	-0.0407378	-7.98814	-19.4372
Acetaminophen	25	-1.61703	-0.403886	-9.54225	-24.7224
Acetaminophen	25	-0.365692	0.0430657	-8.78796	-24.3121
Acetaminophen	25	0.564204	1.32805	-7.77318	-18.9674
Acetaminophen	50	-5.07975	-7.35958	-18.3142	-35.4902
Acetaminophen	50	-4.66503	-7.1361	-17.2061	-36.3021
Acetaminophen	50	-3.70069	-3.9795	-16.0423	-36.5714
Acetaminophen	50	-3.52562	-4.58009	-16.487	-36.2486
Acetaminophen	50	-4.15416	-4.98515	-15.6405	-36.0714
Acetaminophen	50	-4.60906	-6.77295	-18.4919	-36.0301
Acetaminophen	50	-4.89176	-8.04397	-18.8462	-35.8017
Acetaminophen	50	-4.31488	-5.86508	-16.0684	-35.359
CICLOFOSFAMIDE	0.625	0.884214	0.420182	0.519672	0.641899
CICLOFOSFAMIDE	0.625	0.610125	0.517952	1.24289	-0.656801
CICLOFOSFAMIDE	0.625	1.30611	0.950937	1.4305	1.36239
CICLOFOSFAMIDE	0.625	0.65461	0.196705	1.17194	-0.315325
CICLOFOSFAMIDE	1.25	0.945921	0.168771	1.48177	-1.02757
CICLOFOSFAMIDE	1.25	1.33481	-0.0267706	1.12876	2.32524
CICLOFOSFAMIDE	1.25	-0.921047	-1.07431	-0.0669943	-3.95955
CICLOFOSFAMIDE	1.25	0.811028	-0.0407378	0.0874325	1.04381
CICLOFOSFAMIDE	2.5	0.849774	0.741428	-2.37453	-6.44125
CICLOFOSFAMIDE	2.5	0.211188	0.53192	-2.33154	-10.7551
CICLOFOSFAMIDE	2.5	0.34895	0.210673	-3.21271	-3.65501
CICLOFOSFAMIDE	2.5	0.327425	0.0430657	-2.39861	-6.85255
CICLOFOSFAMIDE	5	-0.771804	0.0710002	-8.42459	-22.4778
CICLOFOSFAMIDE	5	1.47831	1.28615	-4.50408	-17.2873
CICLOFOSFAMIDE	5	-1.26689	-0.557526	-9.66851	-18.905
CICLOFOSFAMIDE	5	-0.723013	-0.473723	-8.89886	-19.1359
CICLOFOSFAMIDE	10	-4.98647	-6.3679	-16.8162	-36.4433
CICLOFOSFAMIDE	10	-5.19599	-6.17236	-16.5304	-36.4474
CICLOFOSFAMIDE	10	-3.87576	-2.55484	-17.1382	-36.998
CICLOFOSFAMIDE	10	-5.28065	-6.45171	-18.5252	-36.2151
CICLOFOSFAMIDE	10	-3.52418	-1.99615	-13.9102	-37.0307
CICLOFOSFAMIDE	10	-4.43686	-4.20298	-16.1323	-36.9751
CICLOFOSFAMIDE	10	-4.69086	-4.91531	-12.6754	-36.4395
CICLOFOSFAMIDE	10	-5.21177	-6.00475	-16.4899	-36.8288
DOXO	0.312	-2.87125	-3.07163	-11.2598	-21.4049
DOXO	0.312	-3.17117	-3.07163	-12.8776	-22.5254
DOXO	0.312	-3.43234	-3.75603	-13.0838	-23.5133
DOXO	0.312	-3.48974	-3.40685	-12.208	-24.1722
DOXO	0.625	-3.41368	-3.44875	-14.6065	-28.5265
DOXO	0.625	-3.21996	-3.8957	-15.453	-30.1452
DOXO	0.625	-3.3161	-4.25885	-13.7676	-25.5687
DOXO	0.625	-2.25418	-2.01012	-14.5064	-27.9099
DOXO	1.25	-4.63346	-6.29807	-14.9896	-31.4012
DOXO	1.25	-4.44547	-5.61367	-15.5095	-30.3979
DOXO	1.25	-4.21156	-5.08292	-15.481	-31.0378
DOXO	1.25	-3.21709	-3.09957	-17.658	-34.2322
DOXO	2.5	-5.05679	-5.75334	-19.308	-36.2003
DOXO	2.5	-5.28926	-7.42941	-21.1325	-35.9712
DOXO	2.5	-5.39689	-8.72837	-20.027	-36.3332
DOXO	2.5	-4.88459	-5.78128	-20.4722	-35.9948
DOXO	5	-4.57462	-4.98515	-20.8477	-36.8714
DOXO	5	-5.6064	-8.77027	-21.2092	-35.8822
DOXO	5	-5.27491	-7.93224	-20.5237	-36.2078
DOXO	5	-4.82862	-6.45171	-20.6575	-35.8668
DOXO	5	-4.96782	-6.06062	-19.0699	-36.5358
DOXO	5	-5.81735	-7.34561	-20.1882	-35.7774
DOXO	5	-5.67815	-7.70876	-19.8033	-35.4176
DOXO	5	-4.83436	-5.3902	-20.2162	-36.6995
FCCP	2.5	0.237018	-0.194378	2.25939	0.361513
FCCP	2.5	0.0303747	-0.0407378	1.87243	2.49947
FCCP	2.5	-1.39604	-1.70284	0.0474711	0.368141
FCCP	2.5	0.0834706	0.280509	1.68187	2.30624
FCCP	5	-0.0643369	0.685559	2.55227	0.775889
FCCP	5	0.152352	0.0570329	1.69677	1.54386
FCCP	5	1.79546	1.34202	2.36278	2.52271
FCCP	5	-1.94422	-1.47936	-0.293659	-0.428819
FCCP	10	-1.34007	-0.906707	-1.91852	-3.13745
FCCP	10	-0.070077	-0.124541	-1.49995	-1.26654
FCCP	10	0.156657	0.0710002	-0.397754	1.31234
FCCP	10	-1.23245	-0.473723	-2.24779	-2.20833
FCCP	25	-1.65721	-1.25589	-5.15046	-10.0803
FCCP	25	-3.24866	-3.07163	-6.07574	-19.9689
FCCP	25	-1.93848	-1.633	-6.33458	-16.4092
FCCP	25	-2.74209	-4.23091	-6.28363	-12.632
FCCP	50	-4.24456	-4.48232	-13.0505	-36.1198
FCCP	50	-5.01374	-7.26181	-15.3728	-35.9059
FCCP	50	-3.87146	-4.04934	-12.7461	-36.0999
FCCP	50	-4.11541	-5.08292	-15.7131	-36.7536
FCCP	50	-5.17016	-8.21158	-13.7393	-36.5122
FCCP	50	-4.77265	-6.29807	-14.3473	-36.3581
FCCP	50	-4.52009	-5.44606	-13.0582	-36.2933
FCCP	50	-4.59615	-5.93492	-12.248	-35.9209
Staurosporine	0.1	2.26758	1.28615	-0.322195	2.59163
Staurosporine	0.1	-1.76341	-2.16376	-1.90535	-1.76547
Staurosporine	0.1	-0.342732	0.196705	-0.573234	-1.35707
Staurosporine	0.1	-2.26997	-1.11622	-1.61749	-4.62648
Staurosporine	0.25	0.284374	0.699527	-1.87899	-0.0517078
Staurosporine	0.25	-1.00858	-0.138509	-2.72003	-7.09091
Staurosporine	0.25	0.274329	0.462083	-2.28569	0.45819
Staurosporine	0.25	-0.305421	-0.375952	-3.21576	-1.67981
Staurosporine	0.5	-1.38025	-0.976544	-7.32789	-13.992
Staurosporine	0.5	-2.11212	-2.68055	-10.5826	-16.9685
Staurosporine	0.5	-1.36016	-0.473723	-6.87474	-13.2775
Staurosporine	0.5	-1.81363	-1.70284	-7.96091	-17.3739
Staurosporine	1	-3.27305	-3.14147	-18.0738	-34.7822
Staurosporine	1	-3.50409	-3.51858	-18.5757	-34.5495
Staurosporine	1	-3.18265	-3.01576	-17.1742	-33.8765
Staurosporine	1	-3.61602	-3.83983	-18.1608	-33.8165
Staurosporine	2	-3.91307	-3.63032	-18.9459	-35.6153
Staurosporine	2	-4.02931	-3.64429	-20.8675	-36.689
Staurosporine	2	-3.90446	-3.90967	-20.4734	-36.411
Staurosporine	2	-3.36633	-2.95989	-20.852	-36.7762
Staurosporine	2	-4.17138	-4.53819	-20.0986	-34.2429
Staurosporine	2	-4.48278	-5.02705	-19.3879	-34.3682
Staurosporine	2	-4.82288	-6.42377	-18.8368	-33.0494
Staurosporine	2	-4.9836	-6.31203	-19.7317	-35.144
SUNITINIB	0.312	0.272894	0.406214	2.30818	2.26715
SUNITINIB	0.312	-0.107388	-0.655297	2.25567	0.766486
SUNITINIB	0.312	0.0863407	-0.655297	1.84532	1.66862
SUNITINIB	0.312	0.765107	0.0151312	1.80087	2.13763
SUNITINIB	0.625	-0.0255913	1.00681	0.687371	-1.37058
SUNITINIB	0.625	0.290114	-0.0128033	1.06782	1.36565
SUNITINIB	0.625	-0.443183	0.0430657	0.966803	0.264891
SUNITINIB	0.625	-0.23654	-0.292148	0.149082	0.514539
SUNITINIB	1.25	-0.473319	0.0570329	-0.399523	-7.74908
SUNITINIB	1.25	0.295854	0.53192	-0.670436	-4.68662
SUNITINIB	1.25	-0.811985	-1.29779	-1.75608	-6.18501
SUNITINIB	1.25	-1.01432	-0.7391	-1.05952	-6.68002
SUNITINIB	2.5	-1.90691	-0.781002	-7.82739	-24.0958
SUNITINIB	2.5	-1.68161	-1.18605	-6.94023	-24.7213
SUNITINIB	2.5	-1.96574	-1.67491	-9.20822	-21.5968
SUNITINIB	2.5	-1.60555	-0.976544	-8.6942	-19.4355
SUNITINIB	5	-4.90468	-6.45171	-14.0998	-36.1629
SUNITINIB	5	-4.9793	-6.326	-14.2275	-35.785
SUNITINIB	5	-4.78413	-6.08856	-14.8598	-36.053
SUNITINIB	5	-4.61624	-5.72541	-15.0675	-36.7121
SUNITINIB	5	-4.10537	-4.7477	-13.805	-36.2112
SUNITINIB	5	-4.91616	-6.78692	-15.3747	-36.2055
SUNITINIB	5	-4.63776	-7.19197	-16.0736	-36.3897
SUNITINIB	5	-4.34215	-6.35394	-14.9614	-36.4436
Taxol	0.1	-0.928222	-1.45143	-12.8038	-29.4815
Taxol	0.1	-1.97005	-3.19734	-13.4661	-29.3785
Taxol	0.1	-1.0502	-1.61904	-13.5021	-28.7646
Taxol	0.1	-1.12482	-1.91235	-14.0467	-27.7201
Taxol	0.25	-3.26301	-4.07727	-15.7705	-31.0018
Taxol	0.25	-1.23819	-1.85648	-14.5239	-30.879
Taxol	0.25	-2.24988	-3.0856	-14.0829	-31.3128
Taxol	0.25	-0.936832	-1.57714	-14.646	-32.1984
Taxol	0.5	-2.19965	-3.0856	-15.2218	-33.0019
Taxol	0.5	-1.5008	-2.06599	-15.7556	-31.3963
Taxol	0.5	-2.37473	-3.53255	-15.1413	-32.8381
Taxol	0.5	-2.00162	-2.13583	-15.974	-32.5698
Taxol	1	-1.99301	-1.89838	-15.9989	-33.9591
Taxol	1	-2.57563	-2.42914	-15.9564	-34.2387
Taxol	1	-1.95857	-1.70284	-15.3994	-33.2156
Taxol	1	-2.74209	-3.28114	-15.8925	-34.6143
Taxol	2	-4.07236	-5.26449	-17.5518	-35.1049
Taxol	2	-3.59019	-4.16108	-18.0408	-34.5345
Taxol	2	-3.37207	-4.31472	-17.7875	-34.9479
Taxol	2	-3.02766	-3.26717	-18.0494	-34.52
Taxol	2	-3.71217	-4.52423	-16.8982	-33.6521
Taxol	2	-3.87433	-5.3902	-17.7992	-35.5358
Taxol	2	-3.05206	-4.42646	-16.7239	-32.0223
Taxol	2	-3.37637	-4.24488	-16.7941	-34.1694
