# Supplementary material for: Tox_(R)CNN: Deep learning-based nuclei profiling tool for drug toxicity screening
Source: PLoS Comput Biol. 2018 Nov 30;14(11):e1006238. doi: 10.1371/journal.pcbi.1006238 (PMC6291153; doi:10.1371/journal.pcbi.1006238)
Supplement: S1 File — Compressed file containing processed data represented in figure’s graphics. (ZIP) [file pcbi.1006238.s010.zip › S3b/readme_S3b.txt]

Sup. 3 b: represented column:
Tox_CNN: -1 * mean(well_zscore_pred)
Num Nuc: -1 * mean(well_zscore_count)
Num Nuc RCNN: -1 * mean(well_zscore_count_faster)
Tox_RCNN: -1 * mean(well_zscore_pred_faster)

per Treatment / TreatmentConcentration
