# Supplementary material for: Tox_(R)CNN: Deep learning-based nuclei profiling tool for drug toxicity screening
Source: PLoS Comput Biol. 2018 Nov 30;14(11):e1006238. doi: 10.1371/journal.pcbi.1006238 (PMC6291153; doi:10.1371/journal.pcbi.1006238)
Supplement: S1 File — Compressed file containing processed data represented in figure’s graphics. (ZIP) [file pcbi.1006238.s010.zip › S3b/S3b.xlsx]

## Sheet: S2_b
Treatment	TreatmentConcentration	well_zscore_count	well_zscore_pred	well_zscore_count_faster	well_zscore_pred_faster
Taxol	0.1	-1.52917	-23.2237	-2.94666	-30.8369
Taxol	0.1	-2.22491	-24.2587	-4.67704	-35.9597
5FLUO	0.625	-0.249221	-0.275994	-0.388709	0.164531
5FLUO	0.625	0.279744	0.241674	-0.257049	0.779114
Taxol	0.1	-1.88011	-24.2596	-3.87768	-34.2725
Taxol	0.1	-1.9548	-23.5842	-3.9247	-34.5278
5FLUO	0.625	-0.804788	-0.927799	-1.21628	-1.20189
5FLUO	0.625	-1.09331	-0.678831	-1.15045	-1.407
Taxol	0.25	-1.74506	-20.3664	-3.87768	-36.1177
Taxol	0.25	-2.08986	-23.9128	-4.11279	-35.5591
5FLUO	1.25	-0.774093	-0.809301	-0.887133	-0.0289095
5FLUO	1.25	0.26542	0.314851	0.025078	0.780905
Taxol	0.25	-0.552071	-20.9257	-2.39181	-30.0703
Taxol	0.25	-2.03154	-24.1941	-3.81185	-36.2989
5FLUO	1.25	-0.876408	-1.80198	-1.38556	-1.00348
5FLUO	1.25	-2.53492	-0.139444	-3.18177	-2.74503
Taxol	0.5	-1.47188	-22.994	-3.43568	-36.2096
Taxol	0.5	-1.57419	-23.7559	-3.41687	-32.9229
5FLUO	2.5	-1.33478	0.319572	-1.29152	-0.165025
5FLUO	2.5	-1.9988	-0.965205	-2.72096	-0.677376
Taxol	0.5	-1.33785	-20.4499	-4.141	-34.0595
Taxol	0.5	-1.69697	-22.112	-4.63002	-35.8837
5FLUO	2.5	-1.72357	-4.03356	-2.49526	-13.6243
5FLUO	2.5	-1.63558	-0.753972	-1.98743	-1.20501
Taxol	1	-1.27441	-22.1871	-3.23819	-32.526
Taxol	1	-2.32927	-24.9535	-4.39491	-36.16
5FLUO	5	-2.80401	-21.0343	-2.52347	-25.9192
5FLUO	5	-3.22145	-22.5652	-3.42628	-29.0517
Taxol	1	-2.3528	-24.214	-4.43253	-36.65
Taxol	1	-2.35076	-23.7822	-4.66764	-35.58
5FLUO	5	-2.83061	-5.78649	-3.49211	-2.97446
5FLUO	5	-2.79173	-11.3142	-3.00309	-10.4495
Taxol	2	-3.50077	-26.6432	-6.98108	-25.9534
Taxol	2	-3.25112	-25.0693	-6.61431	-28.4214
5FLUO	10	-3.13346	-31.2164	-3.2476	-29.5982
5FLUO	10	-2.99022	-30.7365	-2.84321	-32.23
Taxol	2	-3.01375	-25.7305	-5.53283	-33.3411
Taxol	2	-3.01682	-26.6508	-5.68329	-33.5416
5FLUO	10	-3.23066	-31.2749	-2.50466	-31.0982
5FLUO	10	-2.63417	-31.0074	-1.59245	-35.5499
Taxol	2	-2.41624	-25.551	-4.90274	-34.2071
Taxol	2	-3.00045	-25.473	-5.67389	-34.8341
5FLUO	10	-3.42404	-31.6169	-3.58615	-33.8424
5FLUO	10	-3.25419	-31.3071	-2.49526	-30.3573
Taxol	2	-3.39846	-25.5736	-6.61431	-28.8579
Taxol	2	-3.48031	-25.743	-6.76478	-26.3604
5FLUO	10	-3.33502	-31.0457	-3.12534	-34.8092
5FLUO	10	-3.68391	-30.3559	-4.50777	-27.7767
CICLOFOSFAMIDE	0.625	1.131	-0.574452	1.52976	0.912681
Acetaminophen	2.5	0.297138	-0.15101	0.11912	-1.39875
Acetaminophen	2.5	1.33256	0.418149	1.23822	0.884696
CICLOFOSFAMIDE	0.625	1.131	0.338705	1.54856	0.871797
CICLOFOSFAMIDE	0.625	-0.0466383	-0.296069	-0.501559	-0.528445
Acetaminophen	2.5	0.139574	0.725419	0.7398	0.476665
Acetaminophen	2.5	0.561109	0.437934	0.523503	0.317478
CICLOFOSFAMIDE	0.625	0.0372595	-0.787202	-0.492155	-0.26389
CICLOFOSFAMIDE	1.25	1.12281	-0.24727	1.43571	0.707194
Acetaminophen	5	1.46557	-0.34778	1.34167	0.830004
Acetaminophen	5	-0.205226	0.220105	0.645758	0.53137
CICLOFOSFAMIDE	1.25	-0.0619854	-0.0701209	0.137929	0.494933
CICLOFOSFAMIDE	1.25	0.583618	0.738849	0.7398	0.771254
Acetaminophen	5	0.917163	0.384168	0.796226	0.869618
Acetaminophen	5	1.19341	0.0902566	1.57678	0.708391
CICLOFOSFAMIDE	1.25	0.364665	0.242947	-0.275858	-0.0213708
CICLOFOSFAMIDE	2.5	0.315555	1.29054	0.288397	0.811056
Acetaminophen	10	0.886469	-0.87336	0.589332	0.713863
Acetaminophen	10	0.182546	-0.0143493	0.67397	0.222454
CICLOFOSFAMIDE	2.5	-0.357674	-0.728713	-0.548581	-1.4571
CICLOFOSFAMIDE	2.5	0.595896	0.599424	0.7398	0.687086
Acetaminophen	10	-0.294239	-0.366314	-1.53603	-10.201
Acetaminophen	10	0.420938	-0.368618	-0.407517	-1.18132
CICLOFOSFAMIDE	2.5	-2.68021	-4.68332	-3.43568	-31.3028
CICLOFOSFAMIDE	5	-2.90428	-16.132	-2.52347	-15.6555
Acetaminophen	25	-0.908125	-0.471059	-2.3636	-0.62263
Acetaminophen	25	-1.38184	-1.51657	-1.71471	-0.106584
CICLOFOSFAMIDE	5	-3.33502	-11.8097	-3.57675	-16.2057
CICLOFOSFAMIDE	5	-3.17541	-12.3805	-3.94351	-14.6061
Acetaminophen	25	-1.12401	-2.23421	-2.28836	-5.63112
Acetaminophen	25	-0.606298	-1.51625	-0.492155	-0.557266
CICLOFOSFAMIDE	5	-3.04854	-15.4977	-3.29462	-17.7569
CICLOFOSFAMIDE	10	-2.69044	-30.1987	-1.60186	-33.0237
Acetaminophen	50	-3.28284	-19.9446	-3.16296	-25.796
Acetaminophen	50	-3.45268	-19.6808	-4.11279	-25.122
CICLOFOSFAMIDE	10	-4.04304	-31.544	-4.97798	-28.923
CICLOFOSFAMIDE	10	-3.44961	-29.8439	-3.60496	-31.2498
Acetaminophen	50	-2.98101	-18.8043	-2.55168	-23.3133
Acetaminophen	50	-3.16006	-18.4599	-3.76483	-24.5221
CICLOFOSFAMIDE	10	-3.81795	-30.1436	-4.32908	-24.0148
CICLOFOSFAMIDE	10	-3.52226	-29.8726	-3.21938	-32.3042
Acetaminophen	50	-3.09151	-14.1061	-2.96547	-19.3143
Acetaminophen	50	-2.90121	-16.3763	-1.71471	-21.9252
CICLOFOSFAMIDE	10	-3.16416	-30.8432	-2.62692	-30.9215
CICLOFOSFAMIDE	10	-3.6389	-29.3221	-3.39806	-25.0545
Acetaminophen	50	-3.01069	-21.9389	-2.75858	-27.9205
Acetaminophen	50	-3.62457	-20.6251	-4.76168	-24.8914
CICLOFOSFAMIDE	10	-3.63583	-31.2478	-4.8181	-33.0973
FCCP	2.5	-0.553094	1.25108	-0.153603	0.214785
FCCP	2.5	0.927394	2.22806	1.43571	0.816716
DOXO	0.312	-3.4138	-12.798	-6.5861	-11.9896
DOXO	0.312	-2.84289	-18.2921	-3.84006	-28.5892
FCCP	2.5	1.30391	1.9848	1.83069	0.859079
FCCP	2.5	0.902839	2.56893	1.79307	0.87248
DOXO	0.312	-3.06287	-15.388	-4.78049	-16.0698
DOXO	0.312	-2.88995	-15.1174	-4.39491	-13.1098
FCCP	5	-2.51139	1.82069	-2.27896	-0.444528
FCCP	5	-2.03358	1.73843	-0.642623	-0.344476
DOXO	0.625	-3.11402	-14.2539	-4.7993	-12.5577
DOXO	0.625	-2.83573	-14.5671	-4.15981	-13.0358
FCCP	5	-2.22696	0.562796	-1.94041	0.054553
FCCP	5	-2.34564	1.19115	-1.14105	-26.056
DOXO	0.625	-3.72893	-15.9836	-5.60806	-16.9497
DOXO	0.625	-3.56421	-11.6444	-6.28517	-11.5815
FCCP	10	-3.6348	-4.4847	-5.49521	-14.6245
FCCP	10	-3.35139	-3.92515	-4.54538	-9.93937
DOXO	1.25	-4.24153	-12.5783	-7.40427	-8.69113
DOXO	1.25	-3.90901	-14.1771	-6.15351	-13.4534
FCCP	10	-2.89098	-4.14829	-3.30402	-9.26503
FCCP	10	-3.24703	-6.731	-3.67079	-14.3113
DOXO	1.25	-3.95402	-16.6142	-6.45444	-13.9423
DOXO	1.25	-3.88957	-16.834	-6.10649	-12.3658
FCCP	25	-3.42404	-3.15514	-5.58925	-11.8519
FCCP	25	-3.37902	-0.894436	-5.50461	-5.1542
DOXO	2.5	-4.22413	-17.6923	-7.13155	-13.6211
DOXO	2.5	-3.91003	-16.7173	-6.51087	-21.9885
FCCP	25	-3.12937	-1.08834	-4.49836	-4.47311
FCCP	25	-2.42238	-4.84433	-2.1379	-1.99894
DOXO	2.5	-3.72996	-16.645	-6.89644	-24.5154
DOXO	2.5	-3.79953	-16.1247	-6.18172	-28.9583
FCCP	50	-3.02296	-7.17207	-3.75543	-16.8356
FCCP	50	-2.15841	-2.33791	-2.26015	-3.55165
DOXO	5	-3.91003	-15.2812	-7.17857	-30.6428
DOXO	5	-3.74735	-14.6528	-5.40117	-31.1997
FCCP	50	-2.30881	-5.66496	-2.97487	-9.33771
FCCP	50	-3.01273	-5.06045	-3.7084	-25.2611
DOXO	5	-3.80771	-14.636	-7.77104	-25.1242
DOXO	5	-3.74428	-16.7806	-7.38546	-28.2294
FCCP	50	-2.64849	-4.92333	-3.19117	-10.0814
FCCP	50	-1.96913	-1.35493	-1.6959	-2.40892
DOXO	5	-4.19037	-16.7088	-6.19112	-21.8855
DOXO	5	-3.69005	-14.8564	-5.57044	-28.7195
FCCP	50	-1.76757	0.133948	-1.55483	-3.70387
FCCP	50	-2.6444	-3.39309	-3.57675	-8.76887
DOXO	5	-3.79339	-14.2515	-6.40742	-31.1015
DOXO	5	-3.78725	-16.7163	-6.63312	-26.3397
Staurosporine	0.1	0.50279	-1.3846	-0.219432	-0.150049
Staurosporine	0.1	0.627613	-0.763556	0.166142	0.695871
SUNITINIB	0.312	-0.18374	0.609258	-0.539176	0.204204
SUNITINIB	0.312	0.730951	0.48283	0.175546	0.738902
Staurosporine	0.1	0.50279	-1.47749	0.00626949	-0.0833704
Staurosporine	0.1	0.357503	-2.26959	-0.0595602	-0.908783
SUNITINIB	0.312	-0.000596834	1.59222	-0.623814	0.231322
SUNITINIB	0.312	-0.193971	0.921882	-0.0313475	0.17481
Staurosporine	0.25	0.890561	-3.47033	-0.228836	0.125582
Staurosporine	0.25	0.856797	-2.86278	-0.605006	-0.357388
SUNITINIB	0.625	0.217333	0.974844	0.156737	0.380652
SUNITINIB	0.625	0.919209	2.1248	0.749204	0.715221
Staurosporine	0.25	0.403545	-4.45251	-1.53603	-2.15929
Staurosporine	0.25	0.591803	-2.55409	-0.19122	0.0541896
SUNITINIB	0.625	1.13816	1.76592	0.598737	0.629352
SUNITINIB	0.625	0.811779	2.14162	0.476481	0.656253
Staurosporine	0.5	-1.14652	-13.536	-2.63632	-21.0216
Staurosporine	0.5	-1.2959	-14.8618	-3.0407	-26.9257
SUNITINIB	1.25	0.0587455	2.51862	-0.30407	0.356363
SUNITINIB	1.25	0.00042631	2.52691	-0.774282	0.064188
Staurosporine	0.5	-1.79417	-16.2879	-3.41687	-34.5846
Staurosporine	0.5	-1.54759	-15.0009	-3.05951	-29.0223
SUNITINIB	1.25	0.230634	3.33688	-0.548581	0.60083
SUNITINIB	1.25	0.684909	3.05815	0.194354	0.681829
Staurosporine	1	-2.13897	-22.0705	-3.62377	-36.3037
Staurosporine	1	-1.34808	-20.4069	-3.38866	-33.0804
SUNITINIB	2.5	0.578502	1.69692	0.504694	-0.51756
SUNITINIB	2.5	0.139574	2.56616	-0.210028	0.605212
Staurosporine	1	-1.86681	-21.8426	-3.21938	-34.7358
Staurosporine	1	-1.39719	-20.21	-2.98428	-30.9181
SUNITINIB	2.5	0.552924	2.12328	-0.379304	0.500781
SUNITINIB	2.5	0.0382826	2.11268	-0.774282	-0.647356
Staurosporine	2	-2.97897	-21.5227	-4.03755	-27.8587
Staurosporine	2	-2.8255	-22.9593	-3.42628	-35.8165
SUNITINIB	5	-3.22964	-9.3202	-6.17232	-9.84263
SUNITINIB	5	-2.90632	-9.84928	-3.88709	-11.1287
Staurosporine	2	-2.09088	-19.8442	-2.83381	-23.2057
Staurosporine	2	-2.64645	-21.8265	-3.35104	-33.7
SUNITINIB	5	-3.62866	-8.56087	-6.1441	-12.0367
SUNITINIB	5	-2.59631	-9.0305	-2.85262	-7.96838
Staurosporine	2	-2.95441	-21.8978	-3.89649	-32.1854
Staurosporine	2	-2.29244	-21.8723	-3.05011	-31.474
SUNITINIB	5	-3.49668	-11.8588	-4.96857	-20.2221
SUNITINIB	5	-3.30433	-11.9267	-4.19743	-32.682
Staurosporine	2	-2.89405	-21.982	-3.60496	-35.7934
Staurosporine	2	-3.05468	-20.9625	-4.141	-27.9865
SUNITINIB	5	-3.29717	-9.54029	-5.50461	-12.8475
SUNITINIB	5	-3.40562	-7.28103	-5.00619	-11.3256
