# Supplementary material for: Tox_(R)CNN: Deep learning-based nuclei profiling tool for drug toxicity screening
Source: PLoS Comput Biol. 2018 Nov 30;14(11):e1006238. doi: 10.1371/journal.pcbi.1006238 (PMC6291153; doi:10.1371/journal.pcbi.1006238)
Supplement: S1 File — Compressed file containing processed data represented in figure’s graphics. (ZIP) [file pcbi.1006238.s010.zip › S4/S4.xlsx]

## Sheet: Sheet1
WellID	Row	Column	Treatment	TreatmentConcentration	Set	RealSet	Group_Count_DAPI	mean_Prediction_Probability_HEALTHY_py_DAPI	mean_Prediction_Probability_HEALTHY_py_H42	Group_Count_H42	GroupCount_faster_DAPI	mean_Prediction_Probability_HEALTHY_faster_DAPI	mean_Prediction_Probability_HEALTHY_faster_H42	GroupCount_faster_H42	Zscore_Group_Count_DAPI	Zscore_mean_Prediction_Probability_HEALTHY_py_DAPI	Zscore_mean_Prediction_Probability_HEALTHY_py_H42	Zscore_Group_Count_H42	Zscore_GroupCount_faster_DAPI	Zscore_mean_Prediction_Probability_HEALTHY_faster_DAPI	Zscore_mean_Prediction_Probability_HEALTHY_faster_H42	Zscore_GroupCount_faster_H42
C11	3	11	NADA	0	test	test	2293	0.401657	0.772471	2303	2473	0.966842	0.686907	2635	0.754025	1.25938	-0.836483	0.595309	1.5481	-0.975112	0.493962	-0.523937
C12	3	12	NADA	0	test	test	2698	0.528169	0.784603	2442	2987	0.946435	0.738555	2643	-5.54247	-1.06762	-1.26566	-0.61269	-1.27111	-0.853666	-0.428468	-0.643694
D11	4	11	NADA	0	test	test	2389	0.487652	0.73199	2332	2848	0.913272	0.706758	2619	-0.738478	-0.322364	0.595549	0.34328	-0.50872	-0.656316	0.139417	-0.284423
D12	4	12	NADA	0	test	test	2135	0.440749	0.79353	2504	2506	0.973663	0.737332	2684	3.21044	0.540334	-1.58148	-1.15151	1.3671	-1.01571	-0.406637	-1.25745
C3	3	3	DMSO	0	test	test	2285	0.4814	0.70135	2297	2515	0.930815	0.774932	2577	0.8784	-0.207381	1.67946	0.647453	1.31774	-0.760714	-1.07817	0.344301
C4	3	4	DMSO	0	test	test	2431	0.409297	0.775828	2565	2970	0.515152	0.755481	2691	-1.39145	1.11886	-0.955266	-1.68164	-1.17787	1.71294	-0.730778	-1.36224
D3	4	3	DMSO	0	test	test	2374	0.553075	0.757696	2274	2888	0.86115	0.631579	2508	-0.505275	-1.52573	-0.313811	0.847338	-0.728114	-0.346128	1.48213	1.37721
D4	4	4	DMSO	0	test	test	2276	0.436731	0.760426	2350	2648	0.904834	0.696265	2624	1.01832	0.614245	-0.41038	0.186849	0.58825	-0.606097	0.326824	-0.359271
C7	3	7	FCCP	10	test	test	1414	0.410184	0.627232	1344	2474	0.638238	0.617289	2383	14.4198	1.10254	4.3014	8.92964	1.54261	0.980441	1.73734	3.24841
C8	3	8	FCCP	10	test	test	1413	0.416844	0.669331	1376	2546	0.688138	0.583226	2337	14.4353	0.980046	2.81212	8.65154	1.14771	0.683478	2.34571	3.93701
D7	4	7	FCCP	10	test	test	1406	0.418919	0.635154	1428	2321	0.716502	0.569039	2332	14.5441	0.941874	4.02115	8.19962	2.3818	0.514686	2.59909	4.01186
D8	4	8	FCCP	10	test	test	1471	0.358939	0.671781	1499	2445	0.705112	0.61913	2321	13.5336	2.04511	2.72545	7.58259	1.70168	0.582463	1.70447	4.17653
C5	3	5	Stauros	0.5	test	test	1788	0.21868	0.38267	1858	2694	0.576095	0.615693	2498	8.60522	4.62497	12.9529	4.46265	0.335947	1.35026	1.76586	1.5269
C6	3	6	Stauros	0.5	test	test	1745	0.218911	0.383062	1783	2648	0.72281	0.595568	2527	9.27373	4.62072	12.939	5.11444	0.58825	0.477146	2.12529	1.09278
D5	4	5	Stauros	0.5	test	test	1873	0.225307	0.386999	1646	2612	0.762251	0.586581	2489	7.28373	4.50308	12.7998	6.30506	0.785705	0.242426	2.28579	1.66163
D6	4	6	Stauros	0.5	test	test	1849	0.243375	0.391256	1807	2771	0.4345	0.614722	2554	7.65685	4.17075	12.6491	4.90587	-0.0863864	2.1929	1.78319	0.688603
