# Supplementary material for: Tox_(R)CNN: Deep learning-based nuclei profiling tool for drug toxicity screening
Source: PLoS Comput Biol. 2018 Nov 30;14(11):e1006238. doi: 10.1371/journal.pcbi.1006238 (PMC6291153; doi:10.1371/journal.pcbi.1006238)
Supplement: S1 File — Compressed file containing processed data represented in figure’s graphics. (ZIP) [file pcbi.1006238.s010.zip › S5/readme_S5.txt]

Fig. Sup. 5

a. Casp nuc/cyto : represented column: Caspasas_Nucleo_Cito
b. Mito : represented column: Mean_mtracker_cito
c. Num Nuc : represented column: GroupCount
d. Z-Score Casp nuc/cyto : represented column: CaspasasZSTruncated
e. Z-Score Mito : represented column: MitoZscoreTruncated
f. Z-Score Num Nuc : represented column: GCZScoreTruncated 


Grouping by per TreatmentConc
