# Supplementary material for: Tox_(R)CNN: Deep learning-based nuclei profiling tool for drug toxicity screening
Source: PLoS Comput Biol. 2018 Nov 30;14(11):e1006238. doi: 10.1371/journal.pcbi.1006238 (PMC6291153; doi:10.1371/journal.pcbi.1006238)
Supplement: S1 File — Compressed file containing processed data represented in figure’s graphics. (ZIP) [file pcbi.1006238.s010.zip › S5/S5.xlsx]

## Sheet: S3_a_b_c_d_e_f
Treatment	TreatmentConc	TreatmentConcentration	Caspasas_Nucleo_Cito	Mean_mtracker_cito	GroupCount	CaspasasZSTruncated	MitoZscoreTruncated	GCZScoreTruncated
DMSO	DMSO0	0	1.79915	20.437	1627	2.81014	0.802711	-1.17841
DMSO	DMSO0	0	1.69772	16.5774	1272	1.56643	1.41944	1.62569
ANAGRELIDE	ANAGRELIDE100	100	1.64801	17.547	1405	0.956926	1.2645	0.575137
ANAGRELIDE	ANAGRELIDE100	100	1.62794	18.3725	1346	0.710754	1.1326	1.04117
ANAGRELIDE	ANAGRELIDE50	50	1.57009	22.7122	1590	0.00144972	0.439158	-0.886155
ANAGRELIDE	ANAGRELIDE50	50	1.48135	21.1417	1488	-1.08665	0.690112	-0.0804698
ANAGRELIDE	ANAGRELIDE25	25	1.48356	24.3715	1646	-1.05962	0.174016	-1.32849
ANAGRELIDE	ANAGRELIDE25	25	1.43914	30.438	1603	-1.60421	-0.795372	-0.988841
ANAGRELIDE	ANAGRELIDE12.5	12.5	1.44022	25.2738	1504	-1.59104	0.029833	-0.206852
ANAGRELIDE	ANAGRELIDE12.5	12.5	1.53863	20.6988	1598	-0.384301	0.760879	-0.949346
ANAGRELIDE	ANAGRELIDE6.25	6.25	1.53205	22.9916	1511	-0.465029	0.3945	-0.262144
ANAGRELIDE	ANAGRELIDE6.25	6.25	1.53449	20.5799	1471	-0.435026	0.779884	0.0538111
ANAGRELIDE	ANAGRELIDE3.125	3.125	1.55511	24.9729	1495	-0.182191	0.077913	-0.135762
ANAGRELIDE	ANAGRELIDE3.125	3.125	1.55946	30.8951	1482	-0.128869	-0.868401	-0.0330765
ANAGRELIDE	ANAGRELIDE1.5625	1.5625	1.50839	34.4447	1410	-0.755158	-1.43561	0.535643
ANAGRELIDE	ANAGRELIDE1.5625	1.5625	1.57755	28.9011	1462	0.092895	-0.549773	0.124901
ANAGRELIDE	ANAGRELIDE0.78125	0.78125	1.5205	28.0373	1380	-0.606603	-0.411756	0.772609
ANAGRELIDE	ANAGRELIDE0.78125	0.78125	1.52823	29.9112	1357	-0.51188	-0.71118	0.954283
NADA	NADA0	0	1.51254	28.889	1201	-0.704199	-0.547849	2.18651
NADA	NADA0	0	1.45698	32.0324	1276	-1.38551	-1.05014	1.59409
DMSO	DMSO0	0	1.62355	19.1108	1479	0.657018	1.01462	-0.00937992
DMSO	DMSO0	0	1.56113	21.0218	1556	-0.108441	0.709272	-0.617593
ANAGRELIDE	ANAGRELIDE100	100	1.65463	18.8239	1624	1.03809	1.06047	-1.15472
ANAGRELIDE	ANAGRELIDE100	100	1.72742	23.0109	1537	1.9306	0.391429	-0.467515
ANAGRELIDE	ANAGRELIDE50	50	1.59324	20.12	1766	0.285291	0.853367	-2.27636
ANAGRELIDE	ANAGRELIDE50	50	1.5517	22.9646	1721	-0.224056	0.398816	-1.92091
ANAGRELIDE	ANAGRELIDE25	25	1.46232	31.6187	1764	-1.32003	-0.984029	-2.26056
ANAGRELIDE	ANAGRELIDE25	25	1.5358	26.376	1700	-0.41895	-0.146288	-1.75503
ANAGRELIDE	ANAGRELIDE12.5	12.5	1.4602	29.8299	1650	-1.34597	-0.698201	-1.36009
ANAGRELIDE	ANAGRELIDE12.5	12.5	1.60313	23.638	1672	0.406578	0.291212	-1.53386
ANAGRELIDE	ANAGRELIDE6.25	6.25	1.52808	18.6823	1565	-0.513689	1.0831	-0.688683
ANAGRELIDE	ANAGRELIDE6.25	6.25	1.51951	24.8399	1630	-0.618798	0.0991664	-1.20211
ANAGRELIDE	ANAGRELIDE3.125	3.125	1.63114	21.2183	1492	0.750065	0.677869	-0.112065
ANAGRELIDE	ANAGRELIDE3.125	3.125	1.55292	29.4825	1620	-0.209119	-0.642689	-1.12312
ANAGRELIDE	ANAGRELIDE1.5625	1.5625	1.6136	25.9251	1478	0.535014	-0.0742439	-0.00148104
ANAGRELIDE	ANAGRELIDE1.5625	1.5625	1.46567	33.9278	1707	-1.27897	-1.353	-1.81032
ANAGRELIDE	ANAGRELIDE0.78125	0.78125	1.49611	34.0001	1464	-0.905635	-1.36456	0.109103
ANAGRELIDE	ANAGRELIDE0.78125	0.78125	1.52519	36.8616	1431	-0.549168	-1.8218	0.369766
NADA	NADA0	0	1.45865	34.664	1374	-1.36497	-1.47065	0.820002
NADA	NADA0	0	1.50862	35.739	1257	-0.752268	-1.64242	1.74417
DMSO	DMSO0	0	1.54083	18.5156	1554	-0.357373	1.10973	-0.601796
DMSO	DMSO0	0	1.61919	19.4332	1558	0.603465	0.963108	-0.633391
STAUROSPORINE	STAUROSPORINE100	100	1.78179	5.70198	331	2.59733	3.15724	9.05853
STAUROSPORINE	STAUROSPORINE100	100	2.21968	7.33398	267	7.96669	2.89646	9.56406
STAUROSPORINE	STAUROSPORINE50	50	1.61693	7.05082	268	0.575765	2.94171	9.55616
STAUROSPORINE	STAUROSPORINE50	50	1.84954	7.49293	424	3.42802	2.87106	8.32394
STAUROSPORINE	STAUROSPORINE25	25	1.49636	9.02288	330	-0.902649	2.62659	9.06643
STAUROSPORINE	STAUROSPORINE25	25	1.35772	9.49178	566	-2.60262	2.55166	7.20229
STAUROSPORINE	STAUROSPORINE12.5	12.5	1.38233	9.37977	496	-2.30091	2.56956	7.75522
STAUROSPORINE	STAUROSPORINE12.5	12.5	1.88639	2.42217	426	3.87988	3.68133	8.30814
STAUROSPORINE	STAUROSPORINE6.25	6.25	1.56399	4.69572	727	-0.0733902	3.31803	5.93058
STAUROSPORINE	STAUROSPORINE6.25	6.25	1.53234	5.0247	759	-0.46144	3.26547	5.67781
STAUROSPORINE	STAUROSPORINE3.125	3.125	1.71854	8.75457	1150	1.82175	2.66946	2.58935
STAUROSPORINE	STAUROSPORINE3.125	3.125	1.90106	12.9548	723	4.05975	1.99831	5.96217
STAUROSPORINE	STAUROSPORINE1.5625	1.5625	1.90815	14.1483	771	4.14678	1.80759	5.58303
STAUROSPORINE	STAUROSPORINE1.5625	1.5625	2.0666	19.1853	845	6.08963	1.00273	4.99851
STAUROSPORINE	STAUROSPORINE0.78125	0.78125	1.97137	18.9354	571	4.92188	1.04265	7.1628
STAUROSPORINE	STAUROSPORINE0.78125	0.78125	1.90125	22.8111	699	4.0621	0.423351	6.15174
NADA	NADA0	0	1.47654	34.7127	1452	-1.14569	-1.47843	0.20389
NADA	NADA0	0	1.49025	31.7083	1286	-0.97756	-0.998355	1.5151
DMSO	DMSO0	0	1.57272	20.1233	1618	0.0337246	0.852835	-1.10732
DMSO	DMSO0	0	1.55337	21.3039	1754	-0.203573	0.664179	-2.18157
STAUROSPORINE	STAUROSPORINE100	100	2.07986	6.29419	222	6.25218	3.06261	9.91951
STAUROSPORINE	STAUROSPORINE100	100	2.10914	7.00566	255	6.61132	2.94892	9.65885
STAUROSPORINE	STAUROSPORINE50	50	1.72771	6.9583	256	1.9342	2.95649	9.65095
STAUROSPORINE	STAUROSPORINE50	50	1.8735	7.90486	268	3.72188	2.80524	9.55616
STAUROSPORINE	STAUROSPORINE25	25	1.53421	8.74853	344	-0.438515	2.67043	8.95585
STAUROSPORINE	STAUROSPORINE25	25	1.43369	8.85166	665	-1.67107	2.65395	6.42031
STAUROSPORINE	STAUROSPORINE12.5	12.5	1.41091	9.6729	354	-1.95041	2.52272	8.87686
STAUROSPORINE	STAUROSPORINE12.5	12.5	1.38558	2.82404	1401	-2.26105	3.61711	0.606732
STAUROSPORINE	STAUROSPORINE6.25	6.25	1.8313	3.92028	200	3.20439	3.44194	10.0933
STAUROSPORINE	STAUROSPORINE6.25	6.25	1.56743	4.69586	1165	-0.0311697	3.31801	2.47087
STAUROSPORINE	STAUROSPORINE3.125	3.125	1.7876	8.49848	839	2.66855	2.71038	5.0459
STAUROSPORINE	STAUROSPORINE3.125	3.125	2.10202	14.8017	896	6.524	1.70319	4.59567
STAUROSPORINE	STAUROSPORINE1.5625	1.5625	2.15951	16.5303	772	7.22893	1.42697	5.57513
STAUROSPORINE	STAUROSPORINE1.5625	1.5625	2.05967	18.0862	599	6.00472	1.17835	6.94163
STAUROSPORINE	STAUROSPORINE0.78125	0.78125	2.06063	18.3333	640	6.01648	1.13886	6.61778
STAUROSPORINE	STAUROSPORINE0.78125	0.78125	1.90496	20.2577	715	4.10768	0.831367	6.02536
NADA	NADA0	0	1.47968	36.6106	1484	-1.10718	-1.78169	-0.0488743
NADA	NADA0	0	1.47913	30.1667	1290	-1.11386	-0.752018	1.48351
NADA	NADA0	0	1.51905	20.5482	1599	-0.624374	0.784934	-0.957245
NADA	NADA0	0	1.6312	20.8075	1727	0.750743	0.7435	-1.9683
QUERCETIN	QUERCETIN100	100	1.60958	11.8711	1582	0.485651	2.17146	-0.822964
QUERCETIN	QUERCETIN100	100	1.61719	12.7664	1781	0.578952	2.02841	-2.39484
QUERCETIN	QUERCETIN50	50	1.57079	15.5606	1977	0.0100724	1.58192	-3.94302
QUERCETIN	QUERCETIN50	50	1.515	16.5905	1745	-0.674007	1.41735	-2.11048
QUERCETIN	QUERCETIN25	25	1.44094	22.3754	1742	-1.58213	0.492978	-2.08678
QUERCETIN	QUERCETIN25	25	1.44336	19.8957	1734	-1.55248	0.889199	-2.02359
QUERCETIN	QUERCETIN12.5	12.5	1.41565	24.2596	1709	-1.89225	0.191895	-1.82612
QUERCETIN	QUERCETIN12.5	12.5	1.52343	22.4049	1760	-0.570673	0.488257	-2.22896
QUERCETIN	QUERCETIN6.25	6.25	1.4723	19.3848	1845	-1.19766	0.970844	-2.90037
QUERCETIN	QUERCETIN6.25	6.25	1.58487	18.8608	1571	0.18266	1.05458	-0.736077
QUERCETIN	QUERCETIN3.125	3.125	1.49212	25.6878	1642	-0.954622	-0.0363241	-1.2969
QUERCETIN	QUERCETIN3.125	3.125	1.57844	26.5652	1715	0.103878	-0.176518	-1.87351
QUERCETIN	QUERCETIN1.5625	1.5625	1.56892	30.853	1655	-0.0129041	-0.861671	-1.39958
QUERCETIN	QUERCETIN1.5625	1.5625	1.56653	31.7027	1546	-0.0422036	-0.997455	-0.538605
QUERCETIN	QUERCETIN0.78125	0.78125	1.52379	31.9473	1540	-0.566257	-1.03654	-0.491211
QUERCETIN	QUERCETIN0.78125	0.78125	1.52675	31.9759	1551	-0.529979	-1.04111	-0.578099
DMSO	DMSO0	0	1.54863	31.1967	1394	-0.261735	-0.9166	0.662025
DMSO	DMSO0	0	1.5276	31.0482	1434	-0.51961	-0.892875	0.34607
NADA	NADA0	0	1.5528	20.3089	1652	-0.210605	0.823183	-1.37589
NADA	NADA0	0	1.58812	23.5177	1696	0.222549	0.310448	-1.72344
QUERCETIN	QUERCETIN100	100	1.5475	14.2765	1715	-0.275592	1.7871	-1.87351
QUERCETIN	QUERCETIN100	100	1.58444	13.0863	1706	0.177411	1.97729	-1.80243
QUERCETIN	QUERCETIN50	50	1.51399	16.093	1621	-0.686423	1.49685	-1.13102
QUERCETIN	QUERCETIN50	50	1.49802	17.9491	1760	-0.882306	1.20026	-2.22896
QUERCETIN	QUERCETIN25	25	1.51147	21.5911	1672	-0.717396	0.618296	-1.53386
QUERCETIN	QUERCETIN25	25	1.44209	23.0829	1689	-1.56813	0.379921	-1.66814
QUERCETIN	QUERCETIN12.5	12.5	1.44988	26.5929	1687	-1.4726	-0.180954	-1.65235
QUERCETIN	QUERCETIN12.5	12.5	1.58621	22.0398	1642	0.199128	0.546603	-1.2969
QUERCETIN	QUERCETIN6.25	6.25	1.56733	21.8069	1641	-0.0323659	0.583807	-1.289
QUERCETIN	QUERCETIN6.25	6.25	1.56529	21.1968	1613	-0.0573551	0.681301	-1.06783
QUERCETIN	QUERCETIN3.125	3.125	1.55946	24.0906	1591	-0.128938	0.218889	-0.894054
QUERCETIN	QUERCETIN3.125	3.125	1.53112	27.5223	1597	-0.476413	-0.329455	-0.941447
QUERCETIN	QUERCETIN1.5625	1.5625	1.51602	33.0509	1610	-0.661528	-1.21289	-1.04413
QUERCETIN	QUERCETIN1.5625	1.5625	1.49622	31.3451	1588	-0.904297	-0.940304	-0.870358
QUERCETIN	QUERCETIN0.78125	0.78125	1.54199	30.3868	1453	-0.343157	-0.787186	0.195991
QUERCETIN	QUERCETIN0.78125	0.78125	1.53193	34.2345	1553	-0.466405	-1.40201	-0.593897
DMSO	DMSO0	0	1.50353	33.4254	1386	-0.814669	-1.27272	0.725216
DMSO	DMSO0	0	1.52882	33.5734	1432	-0.504551	-1.29638	0.361867
NADA	NADA0	0	1.5222	21.7478	1523	-0.585826	0.593256	-0.356931
NADA	NADA0	0	1.51949	22.0555	1553	-0.618953	0.544087	-0.593897
DMSO	DMSO0	0	1.53271	30.6544	1500	-0.45693	-0.829951	-0.175256
DMSO	DMSO0	0	1.53185	29.506	1368	-0.467412	-0.646434	0.867395
NADA	NADA0	0	1.52044	20.0704	1488	-0.607369	0.861293	-0.0804698
NADA	NADA0	0	1.51333	22.2761	1560	-0.694513	0.508834	-0.649189
DMSO	DMSO0	0	1.47871	31.3988	1351	-1.11904	-0.948886	1.00168
DMSO	DMSO0	0	1.50004	30.0417	1362	-0.857449	-0.732047	0.914789
