# Supplementary material for: Tox_(R)CNN: Deep learning-based nuclei profiling tool for drug toxicity screening
Source: PLoS Comput Biol. 2018 Nov 30;14(11):e1006238. doi: 10.1371/journal.pcbi.1006238 (PMC6291153; doi:10.1371/journal.pcbi.1006238)
Supplement: S1 File — Compressed file containing processed data represented in figure’s graphics. (ZIP) [file pcbi.1006238.s010.zip › S6/readme_S6.txt]

One file per plate.

Tr_Tox_CNN: Represented Column: well_zscore_pred
Num Nuc: Represented Column: well_zscore_count
Num Nuc Tr_RCNN: Represented Column: well_zscore_count_faster
Tr_Tox_RCNN: Represented Column: well_zscore_pred_faster


per Treatment / TreatmentConcentration
