# Supplementary material for: Tox_(R)CNN: Deep learning-based nuclei profiling tool for drug toxicity screening
Source: PLoS Comput Biol. 2018 Nov 30;14(11):e1006238. doi: 10.1371/journal.pcbi.1006238 (PMC6291153; doi:10.1371/journal.pcbi.1006238)
Supplement: S1 File — Compressed file containing processed data represented in figure’s graphics. (ZIP) [file pcbi.1006238.s010.zip › S6/S6_I.xlsx]

## Sheet: S4_I
Treatment	TreatmentConcentration	well_zscore_count	well_zscore_count_faster	well_zscore_pred	well_zscore_pred_faster
D1	0.781	-0.474468	-0.0347419	0.659615	-0.43078
D1	0.781	-1.29069	0.833806	-0.799117	-1.11135
D1	0.781	-1.43004	0.0694838	-0.563672	-1.38658
D1	0.781	-1.74856	-0.868548	-1.11157	-2.2129
D1	1.562	-2.1069	-3.26574	-0.571102	-2.44886
D1	1.562	-1.60921	-0.72958	-1.06389	-2.63667
D1	1.562	-1.72866	0.0347419	-2.44871	-2.89985
D1	1.562	-1.21105	-0.0694838	1.51664	-0.829407
D1	3.125	-2.1069	-2.39719	-1.82147	-2.7641
D1	3.125	-2.40552	-1.21597	-0.286087	-2.55816
D1	3.125	-2.14672	0.451645	0.335351	-2.71648
D1	3.125	-0.673546	0.972774	-1.22271	-1.64016
D1	6.25	-0.872623	-0.625354	-1.63775	-2.16798
D1	6.25	-2.32589	-1.59813	-0.177231	-2.89985
D1	6.25	-2.50506	-0.138968	-0.487797	-4.10968
D1	6.25	-1.09161	0.0347419	-0.148379	-1.84141
D1	12.5	-1.05179	-0.938032	-2.09383	-3.6571
D1	12.5	-3.36109	-3.02255	-3.17387	-6.20458
D1	12.5	-1.94764	-1.80658	-0.974744	-4.08068
D1	12.5	-1.88792	-1.35493	-1.0367	-3.80216
D1	25	-3.08238	-2.60564	-10.1278	-11.2335
D1	25	-3.30137	-3.05729	-10.9279	-12.3374
D1	25	-2.3657	-4.09955	-8.40628	-9.76569
D1	25	-2.32589	-3.33522	-9.89488	-9.81117
D1	50	-17.3961	-51.1748	-28.5349	-18.6551
D1	50	-16.8386	-40.9607	-29.2879	-18.6035
D1	50	-17.2766	-46.4499	-28.6235	-18.4706
D1	50	-17.7743	-61.7364	-29.2879	-18.6336
D1	100	-18.0928	-79.0379	-25.8994	-18.2725
D1	100	-18.1725	-79.7674	-29.2879	-18.4716
D1	100	-17.834	-64.0293	-29.2879	-18.5852
D1	100	-18.0132	-74.9383	-29.2879	-18.2575
D2	0.781	-8.91536	-12.0554	-26.2663	-15.1855
D2	0.781	-8.13895	-12.4029	-27.494	-15.851
D2	0.781	-8.79591	-10.77	-26.0912	-15.6418
D2	0.781	-10.0103	-13.4451	-27.7403	-16.2232
D2	1.562	-11.3043	-14.1052	-29.1914	-17.7164
D2	1.562	-9.71167	-12.8893	-28.1086	-17.3762
D2	1.562	-8.97508	-11.1174	-28.4915	-17.0846
D2	1.562	-9.89084	-12.4723	-28.0835	-17.3835
D2	3.125	-12.1802	-11.2216	-29.0672	-18.1408
D2	3.125	-10.3487	-14.2442	-28.3537	-17.7011
D2	3.125	-11.7024	-14.1052	-28.9808	-18.0785
D2	3.125	-12.3196	-12.8545	-28.9491	-18.023
D2	6.25	-12.2798	-12.4723	-28.6147	-18.1577
D2	6.25	-10.5876	-11.3606	-28.8501	-18.0881
D2	6.25	-12.877	-10.5615	-28.5404	-18.1073
D2	6.25	-10.5677	-12.2986	-29.1132	-17.9233
D2	12.5	-11.5233	-11.7428	-29.2879	-18.3059
D2	12.5	-10.4283	-11.0479	-28.6016	-18.1807
D2	12.5	-9.91074	-11.1522	-28.805	-18.0898
D2	12.5	-10.8862	-11.4648	-29.1968	-18.1779
D2	25	-10.1098	-13.3756	-28.381	-17.9917
D2	25	-12.0011	-12.4723	-28.859	-18.2233
D2	25	-12.22	-11.8123	-28.9546	-18.3055
D2	25	-11.583	-12.9935	-29.0868	-18.286
D2	50	-9.77139	-10.7005	-28.7337	-18.0549
D2	50	-10.5876	-13.6883	-28.4123	-17.842
D2	50	-10.5279	-12.2292	-28.7666	-18.0156
D2	50	-12.021	-11.847	-29.1803	-18.0841
D2	100	-9.91074	-13.6536	-29.1269	-17.829
D2	100	-10.8862	-13.1324	-28.9236	-18.1925
D2	100	-12.4589	-15.6339	-28.8253	-18.2843
D2	100	-11.7622	-11.2216	-28.6681	-18.2957
D3	0.781	-1.54949	-0.0347419	0.366501	-1.98587
D3	0.781	-1.94764	1.35493	-1.13984	-2.45633
D3	0.781	-2.00737	-1.04226	0.371821	-1.58725
D3	0.781	-2.16663	0.312677	0.20459	-2.53421
D3	1.562	-2.14672	-3.89109	-0.207812	-2.09247
D3	1.562	-1.98746	-0.90329	0.997584	-1.97871
D3	1.562	-1.92773	0.208451	-0.143513	-0.806989
D3	1.562	-2.62451	-1.63287	0.635946	-3.05417
D3	3.125	-3.06248	-2.18874	-0.0537928	-3.23016
D3	3.125	-1.66893	-0.17371	-1.61178	-2.29805
D3	3.125	-0.8129	-0.208451	-0.265678	-1.58023
D3	3.125	-1.5893	-0.590613	0.114092	-1.66423
D3	6.25	-2.74395	-3.78687	-2.30139	-3.00753
D3	6.25	-1.37032	-2.25822	0.132242	-1.43731
D3	6.25	-1.98746	-0.799064	-1.60895	-2.90807
D3	6.25	-3.32128	-1.87606	-1.71129	-3.01004
D3	12.5	-2.28607	-0.486387	-2.69409	-2.69259
D3	12.5	-2.92312	-2.22348	-3.34745	-3.16612
D3	12.5	-2.52497	-0.972774	-4.85819	-3.11577
D3	12.5	-3.00275	-5.97561	-5.28604	-2.67386
D3	25	-3.97823	-0.694838	-6.43085	-5.27715
D3	25	-3.28146	-0.416903	-8.48054	-5.20653
D3	25	-3.69952	0.416903	-9.45617	-5.75969
D3	25	-3.22174	-1.7371	-6.41442	-5.05767
D3	50	-5.88938	-7.05261	-17.3221	-12.3051
D3	50	-5.15279	-5.48922	-16.4013	-11.3211
D3	50	-5.39168	-3.50893	-17.2608	-12.1157
D3	50	-4.63519	-3.75213	-15.9019	-10.9084
D3	100	-12.22	-8.61599	-27.6214	-18.2219
D3	100	-13.2951	-13.6883	-28.8829	-18.3487
D3	100	-12.3992	-16.3982	-28.2576	-18.4181
D3	100	-14.0117	-15.1475	-28.9727	-18.3279
D4	0.781	2.05382	1.84132	-0.608336	1.59351
D4	0.781	-0.0364975	0.382161	-0.724001	-0.214037
D4	0.781	-0.434653	-1.32019	-0.50266	-0.800554
D4	0.781	1.33714	1.66761	-0.385999	0.593595
D4	1.562	-3.32128	-2.77935	-4.18958	-4.73979
D4	1.562	-1.41013	-0.799064	-1.19693	-2.88533
D4	1.562	-2.84349	-4.37748	-3.3065	-4.33104
D4	1.562	-1.27078	-1.63287	-0.673911	-1.64251
D4	3.125	-10.2293	-6.18406	-25.1882	-16.2011
D4	3.125	-7.482	-6.53148	-16.9945	-12.4677
D4	3.125	-9.13434	-10.2836	-21.4796	-13.9267
D4	3.125	-6.32735	-3.30048	-8.93436	-10.2829
D4	6.25	-12.4589	-13.6536	-28.941	-18.4955
D4	6.25	-12.3594	-10.4921	-28.8331	-18.453
D4	6.25	-13.0761	-11.0479	-29.1586	-18.5285
D4	6.25	-12.7177	-11.0132	-29.0459	-18.6187
D4	12.5	-18.2322	-82.5468	-29.2879	-18.5313
D4	12.5	-18.2521	-82.1299	-29.2879	-18.5436
D4	12.5	-18.2322	-79.4548	-29.2879	-18.5945
D4	12.5	-18.2322	-82.6163	-29.2879	-18.7088
D4	25	-18.1725	-76.1195	-23.6404	-18.6262
D4	25	-17.9535	-70.4913	-29.2879	-18.4275
D4	25	-18.0928	-76.5364	-29.2879	-18.6232
D4	25	-18.1725	-73.8266	-29.2879	-18.7088
D4	50	-17.6549	-66.0096	-26.1112	-18.4396
D4	50	-18.1526	-79.0726	-29.2879	-18.7088
D4	50	-18.053	-70.2482	-23.6404	-18.3758
D4	50	-18.053	-76.1543	-23.6404	-18.6259
D4	100	-13.4145	-12.2639	-24.4472	-16.8245
D4	100	-13.534	-14.8001	-25.3181	-17.355
D4	100	-13.5937	-16.155	-25.9856	-17.302
D4	100	-13.9918	-21.2968	-24.7385	-17.1046
D5	0.781	-2.00737	0.660096	-1.69939	-0.953941
D5	0.781	-2.72404	1.18123	0.480625	-1.20203
D5	0.781	-2.76386	1.077	-3.3963	-2.20539
D5	0.781	-3.83888	-0.660096	-1.19043	-2.37705
D5	1.562	-3.04257	0.799064	-1.41905	-2.49987
D5	1.562	-3.44072	-0.451645	-3.30638	-3.19712
D5	1.562	-3.97823	-0.555871	-3.9802	-3.88148
D5	1.562	-3.44072	-4.27326	0.37282	-1.70896
D5	3.125	-2.66432	-0.104226	-2.52524	-2.67189
D5	3.125	-2.68423	0.208451	-0.848714	-2.20047
D5	3.125	-3.08238	2.25822	-2.41054	-3.14591
D5	3.125	-3.46063	-1.04226	-1.90701	-3.4795
D5	6.25	-3.06248	0.0694838	-2.48997	-2.89482
D5	6.25	-4.37639	-0.799064	-2.43199	-4.38583
D5	6.25	-3.65971	-1.28545	-4.94603	-3.85981
D5	6.25	-3.65971	-1.87606	-2.0416	-2.66476
D5	12.5	-3.75925	-2.25822	-5.15065	-4.57022
D5	12.5	-2.52497	-0.312677	-3.36075	-2.96166
D5	12.5	-4.95371	-0.660096	-2.78681	-5.57757
D5	12.5	-3.59999	-2.60564	-1.46364	-2.87614
D5	25	-2.6046	-0.486387	-3.40115	-3.32689
D5	25	-2.40552	-0.833806	-5.04188	-2.0034
D5	25	-3.93842	-0.451645	0.226348	-4.51051
D5	25	-3.65971	-0.972774	-5.22265	-4.18644
D5	50	-4.03796	-1.63287	-0.514056	-3.6395
D5	50	-4.53565	-4.93335	0.674079	-2.32583
D5	50	-4.1574	-2.74461	-2.41854	-5.22215
D5	50	-5.03334	-7.78219	0.221549	-2.3875
D5	100	-4.97362	-2.70987	-4.0641	-4.76277
D5	100	-4.17731	-3.12677	-2.57181	-4.11045
D5	100	-3.97823	-2.04977	-4.02733	-3.77411
D5	100	-4.3963	-1.42442	-1.56823	-4.40848
D6	0.781	3.18856	-0.90329	0.8286	3.72316
D6	0.781	3.60662	-1.87606	-0.54727	3.03236
D6	0.781	2.55151	1.42442	0.260327	2.10925
D6	0.781	1.93437	0.868548	1.19525	2.46235
D6	1.562	4.56219	1.38968	0.523806	3.47025
D6	1.562	4.68164	-0.382161	1.8076	3.56733
D6	1.562	5.53767	1.04226	-0.243625	3.48986
D6	1.562	5.6173	1.32019	0.393205	3.54297
D6	3.125	5.00016	0.486387	-0.673911	3.14738
D6	3.125	4.10432	1.04226	-0.52331	2.84416
D6	3.125	5.81638	2.39719	0.651768	4.64903
D6	3.125	5.31869	1.70235	0.482891	4.05612
D6	6.25	5.67703	0.451645	-1.62267	2.73009
D6	6.25	7.58817	0.521129	-1.03303	4.49379
D6	6.25	5.37841	0.972774	0.949251	3.58516
D6	6.25	4.10432	1.077	-0.0715105	2.85802
D6	12.5	-1.72866	-1.077	-0.697442	-1.77428
D6	12.5	-0.593915	2.64039	-0.624783	-0.706915
D6	12.5	-1.03189	-1.94555	-0.952703	-1.09682
D6	12.5	-1.5893	-2.8141	-2.34954	-1.31316
D6	25	1.91446	-0.138968	-2.28006	1.10267
D6	25	3.00939	0.0347419	-2.5916	0.804667
D6	25	0.34175	0.555871	-2.8243	-2.29872
D6	25	0.16258	-1.42442	-0.812813	-1.01947
D6	50	-0.494376	0.104226	-5.1818	-1.8772
D6	50	-1.50967	-0.382161	-2.27638	-1.90836
D6	50	-2.74395	-4.03006	-5.2083	-4.3196
D6	50	-2.82358	-1.87606	-6.13098	-4.02286
D6	100	-2.087	0	-6.72566	-4.18901
D6	100	-1.72866	-1.35493	-4.48507	-3.26447
D6	100	-2.52497	-1.11174	-7.42524	-6.12547
D6	100	-2.54487	-2.8141	-5.38421	-3.55888
