# Supplementary material for: Tox_(R)CNN: Deep learning-based nuclei profiling tool for drug toxicity screening
Source: PLoS Comput Biol. 2018 Nov 30;14(11):e1006238. doi: 10.1371/journal.pcbi.1006238 (PMC6291153; doi:10.1371/journal.pcbi.1006238)
Supplement: S1 File — Compressed file containing processed data represented in figure’s graphics. (ZIP) [file pcbi.1006238.s010.zip › S6/S6_II.xlsx]

## Sheet: S4_II
Treatment	TreatmentConcentration	well_zscore_count	well_zscore_pred	well_zscore_count_faster	well_zscore_pred_faster
D1	0.781	-3.13125	-0.0701631	-0.959998	-4.3377
D1	0.781	-2.84706	-0.09154	-3.74068	-2.64891
D1	0.781	-0.979468	0.276516	-1.99282	-0.292225
D1	0.781	-2.29896	1.547	-1.99282	-1.96668
D1	1.562	-0.938869	2.59269	-0.509792	-0.849829
D1	1.562	-1.95386	1.34205	0.152276	-1.4237
D1	1.562	0.78662	0.255304	-0.350896	0.651532
D1	1.562	-0.898269	0.781221	-0.192	-0.502992
D1	3.125	-1.28397	-0.524427	-0.324413	-1.777
D1	3.125	-0.959168	-1.38083	0.417103	-0.657316
D1	3.125	-1.16217	-0.265786	-2.1782	-0.661958
D1	3.125	-1.10127	-0.0837412	0.655447	-1.52007
D1	6.25	0.258823	1.06402	1.21158	0.0756474
D1	6.25	-2.15686	1.23444	-1.93986	-2.06005
D1	6.25	-1.42607	0.418834	-0.721654	-1.19462
D1	6.25	-0.817069	-1.00713	0.575999	-0.601369
D1	12.5	-2.46136	-2.01548	-1.30427	-1.8951
D1	12.5	-3.67935	0.109714	-1.14538	-2.84661
D1	12.5	-1.24337	-0.674167	-1.78096	-1.07899
D1	12.5	-0.959168	0.121455	-0.403861	-1.5121
D1	25	-2.13656	0.203616	-0.695171	-2.36302
D1	25	-0.573471	1.33672	0.178758	-0.780309
D1	25	-1.93356	-2.23397	0.470068	-2.75648
D1	25	-2.54256	1.78388	-1.86041	-2.48969
D1	50	-2.07566	-1.55465	1.92662	-3.66451
D1	50	-2.25836	0.512744	-0.112552	-2.39543
D1	50	-1.34487	-1.03924	0.523034	-2.45108
D1	50	-2.15686	0.0819392	0.178758	-2.9735
D1	100	-1.85236	-0.499917	-0.403861	-2.49047
D1	100	-2.96885	-1.22654	-0.324413	-3.98681
D1	100	-4.24775	-3.14489	-3.26399	-4.72166
D1	100	-2.80646	-1.39816	-1.01296	-4.30366
D2	0.781	-1.10127	1.48503	-2.70786	-0.512511
D2	0.781	-1.44637	-0.580679	0.893792	-1.09001
D2	0.781	0.502422	-1.10794	-0.88055	0.359462
D2	0.781	-2.15686	1.40731	-1.14538	-1.91339
D2	1.562	-0.126874	-1.38149	-0.456827	-0.474679
D2	1.562	-0.593771	-0.66468	-0.218482	-1.13878
D2	1.562	-0.187774	-0.941646	-0.00662068	-0.465209
D2	1.562	0.66482	-0.316942	-0.139034	0.158007
D2	3.125	-0.370472	0.343889	0.364137	-0.104513
D2	3.125	-1.18247	-0.81592	-0.959998	-1.0414
D2	3.125	-0.999768	0.324383	0.0993102	-0.781042
D2	3.125	0.0964243	-0.136884	-0.297931	0.0921743
D2	6.25	-1.34487	1.21048	-1.62207	-0.385873
D2	6.25	-2.35986	0.423808	-3.44937	-1.1381
D2	6.25	-1.97416	-0.771211	-0.00662068	-1.81351
D2	6.25	-0.167474	-3.29514	0.0463447	-0.601165
D2	12.5	-2.96885	-1.89391	-2.09875	-3.29694
D2	12.5	-1.08097	-0.563664	0.258206	-0.317241
D2	12.5	-2.27866	-1.81582	-0.456827	-2.1437
D2	12.5	-1.52756	0.943878	-2.97268	-0.379027
D2	25	-3.47635	-2.14048	-1.35724	-4.16003
D2	25	-2.98915	-3.11846	-2.09875	-2.2929
D2	25	-2.90796	0.068367	-0.959998	-2.19622
D2	25	-2.94855	-0.672583	-2.496	-3.39668
D2	50	-5.60784	-5.58829	-3.50234	-6.11506
D2	50	-5.34394	-2.78319	-0.668688	-5.42809
D2	50	-4.53194	-3.99469	-3.34344	-4.79718
D2	50	-4.43044	-3.52438	-2.04579	-4.80299
D2	100	-7.13033	-11.8137	-3.02565	-9.4853
D2	100	-7.63782	-14.7183	-3.05213	-9.21511
D2	100	-8.00322	-13.442	-5.17075	-9.72636
D2	100	-7.17093	-9.70488	-3.7142	-8.28436
D3	0.781	-0.471972	-0.728216	-0.959998	-0.626555
D3	0.781	-0.471972	0.837482	0.602482	0.0924101
D3	0.781	0.177624	0.0381517	-0.430344	0.507918
D3	0.781	-1.95386	1.05749	-0.58924	-1.88752
D3	1.562	-1.26367	1.83077	-0.58924	-0.962145
D3	1.562	-0.614071	1.95888	-2.39006	-0.0981827
D3	1.562	-0.73587	0.240458	-1.35724	-0.764733
D3	1.562	-1.50726	-0.435852	0.496551	-1.89622
D3	3.125	-0.451672	-0.564952	0.708413	-0.975926
D3	3.125	0.360323	-0.209377	1.15862	0.122902
D3	3.125	1.07082	1.24234	-1.59558	0.750126
D3	3.125	0.68512	-0.163874	-0.774619	1.02199
D3	6.25	0.72572	-0.73911	-0.112552	0.382954
D3	6.25	0.0964243	1.07705	0.470068	-0.2436
D3	6.25	-0.0456747	-1.30074	1.21158	0.672589
D3	6.25	-0.431372	-1.44349	-4.19089	0.744799
D3	12.5	0.461822	-4.04808	-0.483309	0.111441
D3	12.5	0.563321	-0.889887	0.258206	-0.0640575
D3	12.5	-0.370472	0.188204	0.231724	0.0754713
D3	12.5	-1.14187	-1.07253	-1.33076	-0.501394
D3	25	-1.46666	-2.30107	1.21158	-2.05164
D3	25	-0.877969	-1.77687	0.602482	-1.29845
D3	25	0.72572	-0.494556	0.628964	0.906065
D3	25	-0.837369	-0.108718	-0.827585	-0.293672
D3	50	-1.10127	-0.46241	0.019862	-1.37833
D3	50	-0.938869	-0.461968	-1.33076	-0.873485
D3	50	-1.42607	-1.01467	-0.748137	-1.62345
D3	50	-1.22307	-2.41043	0.0993102	-1.58654
D3	100	-1.85236	0.235369	0.523034	-3.41597
D3	100	-2.23806	-3.88278	-0.297931	-2.37206
D3	100	-0.492272	-2.51158	-0.748137	-1.47816
D3	100	-1.08097	-0.4556	-0.377379	-1.50786
D4	0.781	0.543021	-0.797803	1.44993	0.431725
D4	0.781	-0.471972	-0.362887	-0.350896	0.162735
D4	0.781	-0.73587	0.0815404	-1.75448	-0.55278
D4	0.781	-1.28397	-0.305726	-0.350896	-1.31476
D4	1.562	-1.40577	0.865266	-0.350896	-0.859294
D4	1.562	-0.999768	-1.77299	-0.377379	-1.14111
D4	1.562	-0.106574	2.10376	0.258206	0.728517
D4	1.562	0.279123	-0.784447	-0.271448	0.129058
D4	3.125	-2.05536	-0.687089	-1.59558	-1.43489
D4	3.125	-0.75617	0.340653	-1.83393	-1.05323
D4	3.125	0.461822	0.366081	0.178758	1.0051
D4	3.125	0.218224	0.0497221	-0.165517	0.475706
D4	6.25	0.583621	1.53141	-0.112552	1.72233
D4	6.25	-0.00507497	-0.167131	0.417103	0.385967
D4	6.25	-0.877969	-0.655393	-1.46317	-1.22141
D4	6.25	-0.370472	-1.26486	-0.377379	-0.818823
D4	12.5	-1.97416	-1.34103	-0.0860688	-2.35766
D4	12.5	-0.289273	-0.925234	-0.483309	0.0335223
D4	12.5	-2.40046	0.586837	0.205241	-2.26365
D4	12.5	-1.56816	1.7673	-1.22483	-0.429551
D4	25	1.07082	-0.631261	1.58234	0.416179
D4	25	0.319723	-0.121473	-0.377379	0.492564
D4	25	-0.938869	-0.0868342	-0.536275	-0.864958
D4	25	-0.67497	-2.06476	-0.0331034	-1.16555
D4	50	-2.78616	-0.669894	0.655447	-4.06981
D4	50	0.400922	-2.18772	0.0728275	0.0539619
D4	50	-0.979468	-0.905234	1.82069	-1.10258
D4	50	-0.877969	0.252469	-0.139034	-1.83525
D4	100	-1.42607	-2.00709	-0.986481	-1.66239
D4	100	-0.451672	-0.617083	-0.58924	-0.493885
D4	100	-1.97416	-0.37234	0.39062	-1.81473
D4	100	-0.71557	-0.0711521	0.364137	-1.08268
D5	0.781	0.238523	-0.496641	-0.668688	0.610802
D5	0.781	-0.614071	-1.19763	-0.483309	-0.389464
D5	0.781	-1.08097	-0.833824	0.814343	-0.381476
D5	0.781	0.949019	0.201314	1.02621	1.9337
D5	1.562	-1.54786	0.716441	-1.14538	-1.64354
D5	1.562	-0.918569	0.401227	0.549516	-0.923044
D5	1.562	-2.48166	1.20943	-1.33076	-1.84318
D5	1.562	-1.95386	0.886761	-1.27779	-0.640072
D5	3.125	-0.654671	-0.158022	-1.83393	-0.201006
D5	3.125	-2.90796	-2.34885	-1.62207	-3.02482
D5	3.125	-1.38547	-1.21949	0.258206	-0.999736
D5	3.125	-2.21776	-3.92902	-1.80745	-2.35528
D5	6.25	-1.28397	-1.2352	-0.509792	-0.760744
D5	6.25	-1.40577	-1.06213	-1.22483	-1.62282
D5	6.25	-0.857669	-0.648446	0.231724	-1.66448
D5	6.25	0.0761245	-2.3709	-0.986481	-0.922108
D5	12.5	-2.82676	-2.48901	-1.25131	-4.28495
D5	12.5	-1.91326	-2.33817	-2.07227	-1.87766
D5	12.5	-1.75086	-2.31934	-0.536275	-3.75025
D5	12.5	-1.22307	-1.70218	0.496551	-2.64211
D5	25	-4.16655	-17.6377	-3.15806	-11.8208
D5	25	-2.98915	-12.0487	-2.09875	-8.39699
D5	25	-2.90796	-16.3083	-2.60193	-10.9492
D5	25	-2.96885	-18.2748	-0.562758	-10.5647
D5	50	-17.8487	-40.6013	-43.4383	-18.5959
D5	50	-17.3615	-40.6013	-35.8377	-18.6032
D5	50	-17.6254	-40.6013	-31.627	-18.4495
D5	50	-17.3006	-40.6013	-25.5889	-18.4896
D5	100	-18.1329	-36.0086	-57.4741	-18.4833
D5	100	-18.275	-40.6013	-59.99	-18.613
D5	100	-18.2547	-40.6013	-60.0429	-18.7226
D5	100	-18.1329	-40.6013	-50.6416	-18.7226
D6	0.781	2.18731	-0.0346218	0.867309	1.94954
D6	0.781	-0.309573	-0.259917	-0.0860688	-0.830709
D6	0.781	0.76632	1.37247	-0.774619	1.83816
D6	0.781	0.603921	0.304842	-0.615723	0.862995
D6	1.562	-0.350173	-1.98313	-1.01296	-0.903712
D6	1.562	0.116724	0.879624	-0.112552	0.172638
D6	1.562	-0.411072	-0.0314835	0.417103	-0.503569
D6	1.562	-1.04037	-0.549839	-1.51614	-0.935812
D6	3.125	-0.918569	-0.294638	0.152276	-0.982686
D6	3.125	-0.999768	0.808392	1.82069	-0.855165
D6	3.125	-0.126874	-2.2007	-0.430344	-0.404113
D6	3.125	-0.471972	-1.98077	-0.562758	-0.657206
D6	6.25	-0.593771	0.281187	-0.986481	-0.136958
D6	6.25	-0.918569	0.88298	-1.51614	-0.562663
D6	6.25	-0.959168	0.121455	-0.456827	-0.22989
D6	6.25	-0.0862744	1.39212	0.761378	-0.235969
D6	12.5	-1.10127	0.294928	-0.165517	-1.46296
D6	12.5	-2.52226	1.02199	-0.774619	-1.16937
D6	12.5	-1.52756	0.000930107	-0.933516	-1.66492
D6	12.5	-3.23275	0.0170336	-1.19834	-2.84502
D6	25	-1.28397	-1.2352	-0.483309	-1.73634
D6	25	-0.593771	-1.50545	0.787861	-0.494418
D6	25	-1.81176	-0.0342311	-0.827585	-2.39728
D6	25	-2.76586	-0.961472	-0.668688	-2.72678
D6	50	-3.07035	-4.32377	0.337655	-4.90195
D6	50	-2.84706	-2.31867	-1.25131	-3.54167
D6	50	-3.84175	-2.13574	-1.38372	-5.55342
D6	50	-2.25836	-2.27072	-0.801102	-3.28744
D6	100	-8.40922	-36.281	-4.27034	-16.4912
D6	100	-7.02883	-36.4786	-4.03199	-16.5703
D6	100	-7.94232	-36.7442	-4.79999	-16.9603
D6	100	-7.29273	-37.3087	-4.77351	-16.7944
