# Supplementary material for: Tox_(R)CNN: Deep learning-based nuclei profiling tool for drug toxicity screening
Source: PLoS Comput Biol. 2018 Nov 30;14(11):e1006238. doi: 10.1371/journal.pcbi.1006238 (PMC6291153; doi:10.1371/journal.pcbi.1006238)
Supplement: S1 File — Compressed file containing processed data represented in figure’s graphics. (ZIP) [file pcbi.1006238.s010.zip › S6/S6_III.xlsx]

## Sheet: S4_III
well_zscore_count	well_zscore_count_faster	well_zscore_pred	well_zscore_pred_faster	Treatment	TreatmentConcentration
-2.71448	0.157999	-3.05834	-5.58697	D1	0.781
-1.55253	0.0677138	-0.605433	-3.36695	D1	0.781
-2.62027	-2.2496	-2.54295	-5.06008	D1	0.781
-2.02359	-2.58065	-0.458329	-3.35661	D1	0.781
-3.10703	-2.33989	-5.56721	-7.80022	D1	1.562
-2.60456	-1.88846	-3.91235	-6.95153	D1	1.562
-1.59964	-1.49723	-5.97879	-5.93488	D1	1.562
-2.55746	-2.2496	-3.97921	-6.01245	D1	1.562
-4.39459	-1.22637	-11.5406	-9.84625	D1	3.125
-3.35826	-1.28656	-10.3246	-9.57207	D1	3.125
-3.02852	-0.654567	-10.4117	-9.04102	D1	3.125
-3.81362	-1.37685	-9.41182	-9.29573	D1	3.125
-5.2582	-1.97875	-13.6696	-10.6386	D1	6.25
-5.47802	-3.99512	-11.9602	-10.1905	D1	6.25
-4.33178	-2.8816	-13.0318	-9.89107	D1	6.25
-5.321	-5.01835	-11.6728	-10.1987	D1	6.25
-5.47802	-1.16618	-12.7554	-10.3907	D1	12.5
-5.90198	-4.89797	-14.5628	-11.0499	D1	12.5
-5.08547	-2.46027	-12.8219	-10.1785	D1	12.5
-5.3053	-1.52732	-14.2412	-10.8196	D1	12.5
-5.65075	-2.61075	-16.3949	-11.7544	D1	25
-6.13751	-3.60388	-14.0644	-10.6286	D1	25
-5.11688	-2.12922	-14.4898	-10.9891	D1	25
-6.24742	-3.18255	-13.8341	-11.0538	D1	25
-6.059	-4.35626	-15.2632	-11.3047	D1	50
-5.44662	-1.46713	-15.6868	-10.7675	D1	50
-6.20031	-3.60388	-15.4684	-11.179	D1	50
-5.54083	-2.73113	-12.4789	-10.3134	D1	50
-5.71355	-4.26597	-14.3675	-10.9498	D1	100
-5.71355	-2.94179	-14.3221	-11.5428	D1	100
-5.83917	-5.01835	-14.6968	-10.8648	D1	100
-4.88135	-4.20578	-13.807	-10.5192	D1	100
-2.77729	-2.61075	-2.59598	-6.05798	D2	0.781
-1.83517	-2.58065	-2.23732	-4.01893	D2	0.781
-1.17568	-1.31666	-3.50733	-4.54273	D2	0.781
-1.69385	-0.955518	-1.65449	-3.85737	D2	0.781
-2.25912	-0.142951	-8.43139	-8.72445	D2	1.562
-1.74096	-1.28656	-7.91729	-7.59253	D2	1.562
-2.66737	-3.39322	-8.07842	-8.87906	D2	1.562
-3.16983	-0.774947	-6.89957	-8.36045	D2	1.562
-4.41029	-3.4835	-11.331	-9.24575	D2	3.125
-4.11195	-3.15246	-11.29	-9.90517	D2	3.125
-4.55161	-3.78445	-10.724	-9.31186	D2	3.125
-4.09625	-0.865233	-10.0164	-8.92942	D2	3.125
-4.25327	-1.85837	-14.1656	-10.2061	D2	6.25
-5.05407	-2.58065	-14.4022	-10.1454	D2	6.25
-4.88135	-4.65721	-13.5185	-10.1496	D2	6.25
-5.38381	-4.0854	-12.1796	-9.87629	D2	6.25
-4.86565	-0.955518	-15.9568	-10.7056	D2	12.5
-4.75573	-1.73799	-13.9314	-10.2934	D2	12.5
-4.20616	-0.233237	-14.1169	-10.2606	D2	12.5
-5.13258	-1.82827	-14.2681	-10.2712	D2	12.5
-6.13751	-2.70103	-14.4004	-10.9505	D2	25
-5.44662	-1.49723	-13.9264	-10.3675	D2	25
-5.47802	-3.00198	-14.4342	-11.134	D2	25
-5.52513	-3.72426	-13.1593	-9.95086	D2	25
-6.1061	-3.09227	-13.2276	-10.9365	D2	50
-5.96479	-2.49036	-15.1775	-10.9948	D2	50
-5.41522	-1.88846	-14.2993	-11.0249	D2	50
-4.92846	-2.33989	-12.9877	-10.3033	D2	50
-6.63997	-6.88424	-16.2274	-12.4336	D2	100
-6.60857	-7.27548	-16.3966	-12.1716	D2	100
-6.38874	-7.03472	-16.9454	-11.8826	D2	100
-6.01189	-6.16196	-15.0548	-11.1977	D2	100
-0.0294412	-1.19628	0.862932	0.308835	D3	0.781
0.991187	0.458949	0.69802	1.07621	D3	0.781
-0.893049	-1.13609	0.572129	-0.622477	D3	0.781
0.22179	-0.0827614	0.0987577	0.0513211	D3	0.781
0.0647706	-1.73799	0.801476	0.628627	D3	1.562
1.1325	0.970565	0.233021	1.68922	D3	1.562
0.253194	2.5656	0.472073	0.501934	D3	1.562
-1.85087	-3.72426	1.25863	-0.792907	D3	1.562
-0.296375	1.00066	-0.249632	-0.0443997	D3	3.125
0.520128	0.94047	0.785008	0.12419	D3	3.125
-0.217865	-0.564282	0.718119	0.281751	D3	3.125
0.00196275	0.398759	0.895549	1.13198	D3	3.125
0.127578	0.368664	-0.293315	0.350807	D3	6.25
-0.720328	-2.03894	0.582844	-0.573544	D3	6.25
-0.374884	-0.534187	0.82221	-0.475474	D3	6.25
-0.343481	1.45209	0.0373046	0.277599	D3	6.25
0.677147	0.458949	0.206037	0.263666	D3	12.5
-0.249269	0.82009	0.332367	0.110547	D3	12.5
-0.5005	-0.443902	-0.528189	-0.625234	D3	12.5
-1.39551	-0.413807	0.038724	-1.11286	D3	12.5
-0.123653	-0.413807	-0.926886	0.245162	D3	25
-0.594712	1.00066	-0.807231	-0.456577	D3	25
-0.861646	-2.12922	-0.669336	-1.08788	D3	25
0.61434	0.7599	-1.69277	0.974644	D3	25
-1.06577	-0.624472	-0.130872	-0.567257	D3	50
-1.19139	0.0978089	-1.36112	-2.26173	D3	50
-1.44262	-1.19628	-1.1631	-1.61415	D3	50
-1.96078	-0.293427	0.152092	-2.20313	D3	50
-2.95001	-2.30979	-3.60742	-4.59486	D3	100
-3.42107	-3.03208	-4.14345	-4.88526	D3	100
-2.65167	0.729805	-5.68993	-5.55861	D3	100
-3.12273	-0.594377	-3.03468	-4.92498	D3	100
0.111877	0.248284	0.467611	0.0982941	D4	0.781
-0.202163	2.26465	0.748339	-0.090883	D4	0.781
0.488724	1.06085	0.753334	0.821292	D4	0.781
-0.484798	-1.79818	0.744892	-0.4156	D4	0.781
-0.751732	-0.293427	0.969726	-0.436953	D4	1.562
-0.563308	0.63952	0.146043	-0.0597873	D4	1.562
-0.563308	-0.504092	1.17228	-0.122907	D4	1.562
0.14328	-0.413807	1.21163	0.8795	D4	1.562
-2.055	1.84332	0.0313435	-1.96949	D4	3.125
-1.94508	-0.443902	-0.493986	-0.946999	D4	3.125
-0.861646	-0.443902	1.26031	0.563507	D4	3.125
-0.233567	-0.353617	-0.0698607	0.296629	D4	3.125
0.818465	1.54237	0.363513	1.77667	D4	6.25
-1.53683	1.30161	0.507751	-0.743629	D4	6.25
-1.2856	0.57933	0.832083	-0.322501	D4	6.25
-2.14921	-0.473997	0.91733	-1.65727	D4	6.25
-0.987261	0.850185	-0.710333	-0.219942	D4	12.5
-0.610414	1.69285	-0.53402	-0.547654	D4	12.5
-2.24342	-0.0526663	-0.692765	-1.92805	D4	12.5
-1.77236	-3.18255	-0.466982	-0.94389	D4	12.5
-2.74588	-0.293427	-0.418793	-3.44302	D4	25
-2.25912	-1.0759	-1.93957	-3.01248	D4	25
-2.49465	1.45209	-0.623806	-3.05285	D4	25
-3.16983	-2.00884	-0.610186	-3.44489	D4	25
-4.26897	-3.57379	-11.9586	-8.96991	D4	50
-4.83424	-5.65034	-12.4858	-9.27543	D4	50
-4.89705	-2.97189	-10.0807	-7.7964	D4	50
-4.67722	-4.7174	-9.10764	-7.92942	D4	50
-6.92261	-11.9402	-18.1654	-13.3669	D4	100
-6.81269	-11.248	-17.981	-13.3795	D4	100
-7.55068	-10.4656	-17.939	-13.3508	D4	100
-6.71848	-9.02099	-18.3173	-13.3656	D4	100
-0.0922491	1.42199	0.636566	-0.057156	D5	0.781
-0.704626	-0.624472	0.754569	-0.862917	D5	0.781
1.02259	-1.19628	-0.534138	0.570649	D5	0.781
-0.751732	0.63952	0.0693254	-0.553213	D5	0.781
-0.955857	0.368664	0.786453	-0.542288	D5	1.562
-0.107951	1.45209	1.54486	0.748396	D5	1.562
0.410214	0.338569	0.867272	0.188236	D5	1.562
-0.0294412	-1.0759	0.782957	0.475756	D5	1.562
0.802763	-0.112856	0.485809	1.12459	D5	3.125
0.959783	0.51914	0.443363	1.78832	D5	3.125
-0.0294412	0.157999	0.356425	-0.0361966	D5	3.125
0.284598	1.12104	0.791595	0.345961	D5	3.125
1.27382	-0.0827614	0.750706	1.71473	D5	6.25
0.582936	0.82009	-0.708828	-0.197117	D5	6.25
1.85479	2.14427	1.04057	2.00378	D5	6.25
-0.390586	-0.233237	-0.7141	0.123015	D5	6.25
0.504426	0.609425	-0.0391388	0.368638	D5	12.5
-0.673222	0.51914	-0.133845	-0.770955	D5	12.5
0.504426	0.489044	-0.526701	-0.0596204	D5	12.5
-0.264971	-0.835137	-0.240907	0.286885	D5	12.5
0.158982	0.0376188	-0.284757	0.544801	D5	25
-0.0765471	-1.0759	0.318852	0.349567	D5	25
0.14328	-0.413807	0.606098	0.75442	D5	25
0.00196275	0.188094	-0.434327	-0.112466	D5	25
-0.233567	-1.25647	0.417225	0.401362	D5	50
0.316002	-1.52732	-0.216536	1.19592	D5	50
-0.155057	-0.895328	-0.66806	-0.106609	D5	50
-0.610414	1.18123	0.774241	0.440069	D5	50
0.692849	-0.0827614	0.89344	1.01201	D5	100
-0.249269	-0.654567	0.00726596	0.119137	D5	100
-0.217865	0.57933	0.826235	0.206587	D5	100
-0.453394	-2.18941	1.24652	0.889567	D5	100
0.520128	0.549235	-0.291577	0.582525	D6	0.781
1.1011	1.69285	-0.980825	0.147655	D6	0.781
-0.704626	-0.263332	0.137775	-1.07526	D6	0.781
-0.751732	-0.624472	1.4762	-0.522461	D6	0.781
0.206088	0.398759	0.0949337	-0.485561	D6	1.562
-1.05007	-1.25647	0.247981	-0.673847	D6	1.562
-1.20709	-0.654567	-0.579948	-1.74516	D6	1.562
-2.30623	-0.413807	-0.236449	-3.21243	D6	1.562
-0.531904	0.398759	-0.620762	-0.786088	D6	3.125
-0.610414	2.29475	0.468052	-0.708407	D6	3.125
-1.97649	-1.40694	-1.65385	-1.2453	D6	3.125
-0.5005	-0.0526663	-0.224537	-1.03888	D6	3.125
-0.186461	-1.52732	-0.111405	0.388843	D6	6.25
0.190386	0.0978089	0.222294	0.604598	D6	6.25
1.33663	0.248284	-1.58985	1.06366	D6	6.25
0.174684	-0.714757	0.954105	0.201874	D6	6.25
0.316002	0.7599	-0.398567	0.376427	D6	12.5
-1.19139	0.338569	-0.371004	-0.174451	D6	12.5
-0.893049	0.368664	-0.110583	-0.559973	D6	12.5
-0.720328	0.0376188	0.863542	-0.87618	D6	12.5
-0.296375	-0.684662	0.0222327	0.0618563	D6	25
-0.343481	-0.684662	-1.51776	-0.476138	D6	25
-0.720328	-0.0526663	0.751263	0.0548	D6	25
-2.76158	-1.10599	-0.856965	-2.76476	D6	25
-0.186461	-0.473997	-1.4058	-0.423349	D6	50
0.00196275	-0.0827614	-0.647107	-0.117689	D6	50
-0.704626	-0.233237	-1.20796	-0.830674	D6	50
-0.908751	-1.0759	-0.456767	0.385621	D6	50
-0.374884	-0.323522	0.193256	-0.297861	D6	100
-0.359183	-0.353617	0.579524	-0.283639	D6	100
-0.0922491	-1.49723	0.449101	0.192831	D6	100
-0.0608451	1.21133	-0.612679	0.565779	D6	100
