# Supplementary material for: Tox_(R)CNN: Deep learning-based nuclei profiling tool for drug toxicity screening
Source: PLoS Comput Biol. 2018 Nov 30;14(11):e1006238. doi: 10.1371/journal.pcbi.1006238 (PMC6291153; doi:10.1371/journal.pcbi.1006238)
Supplement: S1 File — Compressed file containing processed data represented in figure’s graphics. (ZIP) [file pcbi.1006238.s010.zip › S6/S6_IV.xlsx]

## Sheet: S4_IV
well_zscore_count	well_zscore_count_faster	well_zscore_pred	well_zscore_pred_faster	Row	Treatment	TreatmentConcentration
0.0667855	1.299	1.82494	0.491154	3	D1	0.781
-0.403893	0.513827	0.558358	-0.0315215	3	D1	0.781
-0.531103	0.490734	2.97289	0.294786	4	D1	0.781
-0.200356	-1.1258	2.02828	0.0717196	4	D1	0.781
0.48658	0.860228	3.45907	0.923647	3	D1	1.562
-0.403893	0.236707	1.95702	-0.293966	3	D1	1.562
1.21168	0.952601	1.5853	1.546	4	D1	1.562
1.38977	1.09116	3.02686	1.43896	4	D1	1.562
-0.12403	1.22972	0.989888	-0.391696	3	D1	3.125
0.830048	0.213614	0.942708	1.34282	3	D1	3.125
1.79685	0.329081	0.618179	1.85892	4	D1	3.125
1.65692	2.38439	1.03677	1.76449	4	D1	3.125
-0.36573	0.490734	1.44799	-0.0678465	3	D1	6.25
0.168554	-0.525374	0.948579	0.683293	3	D1	6.25
-0.709198	0.375267	0.899544	0.180736	4	D1	6.25
0.601069	0.698574	2.04502	1.2417	4	D1	6.25
-0.36573	-0.409907	0.79473	0.48436	3	D1	12.5
0.206717	0.860228	0.221266	0.162918	3	D1	12.5
-0.200356	-0.15588	1.38509	0.553395	4	D1	12.5
-0.696477	-0.848681	0.051342	0.304301	4	D1	12.5
-1.95586	-0.663934	-4.17749	-2.35322	3	D1	25
-1.56151	-1.44911	-2.53372	-1.65558	3	D1	25
-1.95586	-3.36586	-1.46064	-1.59032	4	D1	25
-2.41382	-1.58767	-4.38499	-2.54022	4	D1	25
-2.4647	-0.802495	-4.55433	-2.50622	3	D1	50
-2.54103	-3.31967	-4.42836	-2.68253	3	D1	50
-2.12123	-1.37983	-5.25087	-2.71357	4	D1	50
-2.45198	-1.03343	-3.56228	-2.49625	4	D1	50
-2.71912	-1.56458	-7.00115	-3.64317	3	D1	100
-3.02443	-2.30356	-7.66639	-3.85423	3	D1	100
-2.04491	-0.987242	-7.79724	-2.2061	4	D1	100
-2.23572	-3.2273	-8.88724	-3.14692	4	D1	100
0.232159	-0.340627	0.398659	0.894049	5	D2	0.781
1.38977	0.352174	1.1968	1.8138	5	D2	0.781
-1.05267	0.721668	1.47741	-0.635643	6	D2	0.781
-0.162193	1.3221	2.34044	0.281791	6	D2	0.781
1.02086	-0.132787	1.09588	1.13293	5	D2	1.562
0.257601	0.583108	1.52113	0.204672	5	D2	1.562
0.626511	1.43756	0.779064	0.757256	6	D2	1.562
-0.174914	0.329081	3.06368	-0.531688	6	D2	1.562
0.219438	1.02188	1.71311	0.414359	5	D2	3.125
0.0922275	-0.456094	2.41831	0.74542	5	D2	3.125
0.346648	1.73778	0.085402	0.886866	6	D2	3.125
-0.238519	1.36828	2.01513	0.326655	6	D2	3.125
-0.200356	-0.340627	0.570373	0.00158571	5	D2	6.25
-0.200356	1.27591	0.827651	0.210353	5	D2	6.25
0.588348	0.675481	2.95971	0.938225	6	D2	6.25
0.295764	1.27591	2.51904	0.660924	6	D2	6.25
0.639232	1.46066	1.3015	0.693597	5	D2	12.5
-0.442056	0.744761	2.20656	0.283347	5	D2	12.5
0.537464	1.18354	1.5432	0.38569	6	D2	12.5
-0.340288	0.213614	1.97959	0.303699	6	D2	12.5
-0.0604249	0.282894	0.678901	-0.402813	5	D2	25
-0.340288	0.721668	1.76236	-0.381465	5	D2	25
0.0286223	-0.0635068	0.76179	0.366937	6	D2	25
-0.747361	-0.479187	-0.970941	-0.561436	6	D2	25
0.0795065	0.329081	0.659301	0.0878501	5	D2	50
-0.36573	1.02188	0.838281	-0.118017	5	D2	50
1.2244	0.629294	2.08175	1.38907	6	D2	50
0.601069	0.560014	1.5662	1.50997	6	D2	50
0.0667855	-0.663934	0.82081	0.229724	5	D2	100
-0.263962	0.929508	-0.754349	-0.309022	5	D2	100
-0.174914	0.282894	0.668094	-0.0523599	6	D2	100
0.499301	0.860228	1.12671	0.750148	6	D2	100
-0.36573	0.352174	-0.0327294	-0.0709973	7	D3	0.781
0.219438	0.421454	1.87818	0.905475	7	D3	0.781
-0.353009	0.0519601	1.54011	-0.100431	8	D3	0.781
0.00318026	-0.894868	0.876514	0.106329	8	D3	0.781
0.130391	-1.26436	0.432961	-0.575125	7	D3	1.562
0.206717	-1.01033	-0.687628	-0.479625	7	D3	1.562
0.448417	1.16044	-2.04783	-0.181182	8	D3	1.562
-0.187635	-0.132787	1.60436	-0.611617	8	D3	1.562
-0.00954078	-1.42602	-3.80565	-2.23537	7	D3	3.125
-1.09083	-1.51839	-2.0926	-2.31993	7	D3	3.125
-0.429335	-0.433001	-1.38195	-1.78369	8	D3	3.125
-0.49294	-0.617748	-1.20477	-2.00345	8	D3	3.125
-2.37565	-1.44911	-7.2438	-4.71221	7	D3	6.25
-1.76504	-0.733214	-8.4892	-4.20284	7	D3	6.25
-2.05763	-1.65695	-8.90543	-4.57395	8	D3	6.25
-1.76504	-0.386814	-8.08764	-4.45624	8	D3	6.25
-2.21028	-1.51839	-16.4415	-6.00632	7	D3	12.5
-2.50286	-1.72623	-16.0093	-6.58478	7	D3	12.5
-2.38838	-1.4953	-13.0794	-5.73682	8	D3	12.5
-2.52831	-1.58767	-13.885	-5.70189	8	D3	12.5
-2.82089	-0.29444	-17.6547	-6.59587	7	D3	25
-2.99899	-2.74234	-17.1931	-6.74857	7	D3	25
-3.1898	-1.77242	-17.5197	-6.28848	8	D3	25
-3.68592	-3.50442	-17.2047	-6.90429	8	D3	25
-4.43646	-3.34277	-22.6132	-8.16444	7	D3	50
-4.11844	-1.1489	-20.2116	-7.31788	7	D3	50
-3.77497	-1.4953	-19.161	-7.2942	8	D3	50
-3.54599	-1.93407	-16.6462	-6.81718	8	D3	50
-3.94034	0.00577334	-20.736	-7.14195	7	D3	100
-3.62232	-0.479187	-19.6489	-7.79355	7	D3	100
-3.44422	-1.01033	-21.8724	-7.71053	8	D3	100
-3.88946	-1.8417	-16.6908	-7.36117	8	D3	100
0.422975	2.40748	0.325867	0.622219	9	D4	0.781
-0.391172	0.837135	0.346302	0.267074	9	D4	0.781
0.0159013	0.583108	2.35329	-0.0903385	10	D4	0.781
1.13535	-0.456094	1.74986	1.27106	10	D4	0.781
0.232159	-0.15588	1.71767	0.207063	9	D4	1.562
1.45338	0.513827	0.1053	1.21705	9	D4	1.562
0.143112	-0.0635068	3.05671	0.448296	10	D4	1.562
0.651953	-0.202067	2.10086	1.01725	10	D4	1.562
0.690116	1.25282	2.98383	1.2882	9	D4	3.125
-0.225798	-1.26436	0.601132	0.505043	9	D4	3.125
0.664674	-1.4722	1.31118	1.00266	10	D4	3.125
0.766443	0.560014	0.798754	1.28862	10	D4	3.125
-0.378451	0.860228	0.309168	-0.0839852	9	D4	6.25
0.893653	0.790948	3.69238	1.40429	9	D4	6.25
0.359369	0.490734	2.12949	1.09392	10	D4	6.25
0.0795065	-2.55759	1.36974	1.01427	10	D4	6.25
0.0795065	0.329081	0.868253	0.337012	9	D4	12.5
0.702837	0.0519601	1.48383	0.961896	9	D4	12.5
-0.823687	-2.69615	0.753974	-0.37877	10	D4	12.5
-0.378451	-3.87391	1.83527	0.993923	10	D4	12.5
0.232159	0.329081	1.38792	0.141723	9	D4	25
-1.03994	0.952601	0.83162	-1.64536	9	D4	25
-0.263962	0.236707	0.0220851	-0.509801	10	D4	25
-1.02722	-0.109694	1.39538	-0.717175	10	D4	25
-1.34525	0.652388	-1.91574	-1.22051	9	D4	50
-1.85409	-1.31055	-0.619929	-2.41764	9	D4	50
-1.54879	-0.525374	-2.42447	-2.15994	10	D4	50
-1.1926	1.39138	-1.79618	-1.95891	10	D4	50
-1.96858	-1.51839	-10.7623	-4.99082	9	D4	100
-2.82089	-3.64298	-11.7553	-6.39027	9	D4	100
-2.79545	-1.03343	-12.5489	-6.3304	10	D4	100
-2.65552	-1.8417	-12.018	-6.85048	10	D4	100
-1.0145	-1.26436	-5.3268	-3.62868	11	D5	0.781
-1.26892	0.282894	-1.56978	-2.96381	11	D5	0.781
-1.14171	-1.79551	-3.30818	-2.94575	12	D5	0.781
-1.52334	-1.35674	-2.79371	-2.7235	12	D5	0.781
-1.81593	-1.33364	-7.71038	-4.62605	11	D5	1.562
-0.86185	-0.825588	-6.66742	-4.20711	11	D5	1.562
-2.14668	-1.01033	-7.01096	-5.11182	12	D5	1.562
-2.43926	-1.35674	-6.1489	-4.56835	12	D5	1.562
-2.04491	-1.10271	-11.4732	-5.93922	11	D5	3.125
-2.61735	-2.8578	-13.7627	-6.3569	11	D5	3.125
-2.36293	-1.4953	-11.7887	-5.8272	12	D5	3.125
-2.14668	-2.165	-12.1436	-5.64281	12	D5	3.125
-3.44422	-0.871775	-15.175	-6.51283	11	D5	6.25
-3.53327	-1.21818	-17.9758	-7.43908	11	D5	6.25
-3.69864	-2.14191	-15.9729	-6.75592	12	D5	6.25
-3.85129	-2.74234	-19.234	-7.34584	12	D5	6.25
-3.90218	-2.1881	-17.5166	-6.83063	11	D5	12.5
-3.25341	-2.14191	-11.84	-6.21435	11	D5	12.5
-3.54599	-1.42602	-16.8953	-6.74205	12	D5	12.5
-4.00395	-2.99636	-15.5335	-7.04049	12	D5	12.5
-3.49511	-2.58068	-17.05	-6.66604	11	D5	25
-3.44422	0.0288667	-17.6328	-7.15665	11	D5	25
-3.76225	-1.86479	-16.9352	-6.98914	12	D5	25
-3.20252	-1.07962	-16.7245	-6.64485	12	D5	25
-3.04987	-1.58767	-19.6174	-7.29666	11	D5	50
-4.08027	-3.66607	-18.2544	-7.77721	11	D5	50
-3.22796	-1.79551	-15.9625	-6.68535	12	D5	50
-3.20252	-0.710121	-19.4626	-7.28392	12	D5	50
-3.39334	-0.502281	-21.8694	-7.44421	11	D5	100
-4.00395	-2.02644	-24.8302	-8.10333	11	D5	100
-3.08803	-0.917961	-23.5532	-8.43003	12	D5	100
-3.30429	-2.62687	-23.9603	-8.06101	12	D5	100
-0.327567	-2.74234	-0.272414	0.283484	13	D6	0.781
-0.0222618	0.236707	1.03395	0.238877	13	D6	0.781
0.143112	1.57612	0.439026	0.14531	14	D6	0.781
-0.238519	1.09116	1.67087	-0.16293	14	D6	0.781
0.219438	0.0288667	-0.102599	0.817372	13	D6	1.562
0.766443	-0.802495	1.74285	0.900295	13	D6	1.562
-0.480219	1.71468	0.036411	-0.128348	14	D6	1.562
-1.14171	-2.71924	2.5199	-0.722974	14	D6	1.562
-0.136751	0.721668	1.06958	0.167023	13	D6	3.125
0.9827	0.467641	1.35145	0.728841	13	D6	3.125
0.435696	0.629294	1.26297	0.752625	14	D6	3.125
0.321206	-0.0635068	1.1359	0.461856	14	D6	3.125
0.270322	-0.0404134	1.56697	0.938839	13	D6	6.25
0.24488	-0.178974	-0.0481876	0.177204	13	D6	6.25
0.359369	-0.802495	1.80345	0.563765	14	D6	6.25
-0.49294	0.721668	-1.07253	-0.468421	14	D6	6.25
-0.620151	0.352174	-0.0852478	-0.151775	13	D6	12.5
0.537464	-0.109694	-0.382679	1.05381	13	D6	12.5
-0.912735	-0.640841	1.94992	-0.342855	14	D6	12.5
-0.658314	-0.710121	0.296325	-0.187087	14	D6	12.5
-0.467498	-0.0866001	-0.352453	-0.178293	13	D6	25
0.232159	0.305987	-0.0959719	0.853135	13	D6	25
-1.05267	-1.40292	1.89661	-0.39221	14	D6	25
-0.149472	-0.202067	0.679999	0.589081	14	D6	25
-0.569267	0.352174	0.786929	-0.0104144	13	D6	50
-0.213077	-1.19508	1.68046	1.03155	13	D6	50
-1.31981	-0.941055	-0.363679	-0.546359	14	D6	50
-1.1926	0.19052	1.51104	-0.691213	14	D6	50
-0.467498	-0.317534	1.05471	-0.17951	13	D6	100
-1.09083	-2.09572	0.619347	-0.946796	13	D6	100
-0.340288	0.767855	0.676208	-0.0281718	14	D6	100
-0.683756	-0.271347	-0.0314326	-0.616114	14	D6	100
