# Supplementary material for: Tox_(R)CNN: Deep learning-based nuclei profiling tool for drug toxicity screening
Source: PLoS Comput Biol. 2018 Nov 30;14(11):e1006238. doi: 10.1371/journal.pcbi.1006238 (PMC6291153; doi:10.1371/journal.pcbi.1006238)
Supplement: S1 File — Compressed file containing processed data represented in figure’s graphics. (ZIP) [file pcbi.1006238.s010.zip › S6/S6_IX.xlsx]

## Sheet: S4_IX
well_zscore_count	well_zscore_count_faster	well_zscore_pred	well_zscore_pred_faster	Row	Treatment	TreatmentConcentration
0.543206	0.358939	-0.557829	0.0265289	3	D1	0.781
0.287285	-0.409644	-1.58333	-0.144911	3	D1	0.781
1.80776	-0.922033	-2.09761	1.05487	4	D1	0.781
0.196959	0.647158	-4.34996	-0.0744822	4	D1	0.781
0.287285	1.83206	-3.40133	-0.594396	3	D1	1.562
0.392664	0.262866	-1.33803	0.0477675	3	D1	1.562
1.31097	-1.05013	-2.11903	0.253549	4	D1	1.562
-0.239613	-0.729887	-1.69914	0.168235	4	D1	1.562
-0.375101	-0.60179	-4.62971	-0.430693	3	D1	3.125
-0.676185	-6.49426	-5.30961	-0.778762	3	D1	3.125
0.196959	-0.37762	-0.688352	-0.705255	4	D1	3.125
-0.329938	1.03145	-0.766676	-0.562292	4	D1	3.125
-0.19445	-0.249523	-2.11534	-1.53586	3	D1	6.25
-0.48048	-0.249523	-5.47132	-1.49785	3	D1	6.25
-0.450372	-0.37762	-5.8065	-1.74074	4	D1	6.25
-0.360047	-1.78669	-5.34393	-1.25621	4	D1	6.25
-0.48048	-0.249523	-12.2825	-1.83233	3	D1	12.5
-0.781564	-1.1462	-11.2753	-3.05297	3	D1	12.5
-1.08265	0.775255	-11.9587	-2.61482	4	D1	12.5
-0.360047	0.903352	-7.71355	-2.19408	4	D1	12.5
-3.65692	-4.54078	-60.6649	-11.087	3	D1	25
-5.28277	-4.09244	-63.2708	-11.3214	3	D1	25
-3.32573	-3.48398	-59.44	-11.1178	4	D1	25
-4.43974	-5.50151	-61.8562	-11.2593	4	D1	25
-9.34741	-10.5613	-66.7717	-11.4962	3	D1	50
-10.7023	-8.31964	-66.7717	-11.4741	3	D1	50
-10.9281	-15.2369	-65.457	-11.4142	4	D1	50
-11.0786	-28.0146	-66.7717	-11.5314	4	D1	50
-11.6357	-37.0454	-64.5208	-11.4338	3	D1	100
-12.3583	-61.512	-62.6451	-11.5076	3	D1	100
-12.1023	-56.7083	-62.5272	-11.2256	4	D1	100
-12.0271	-58.1494	-63.0578	-11.3883	4	D1	100
-7.75166	-7.45499	-66.0839	-11.3338	5	D2	0.781
-7.96242	-7.61511	-65.8132	-11.4168	5	D2	0.781
-9.27214	-6.87855	-66.1055	-11.4269	6	D2	0.781
-8.41405	-8.76798	-65.4453	-11.3884	6	D2	0.781
-7.7065	-10.2731	-66.5445	-11.4012	5	D2	1.562
-8.20329	-8.47977	-66.0137	-11.3215	5	D2	1.562
-6.12581	-11.7783	-65.5681	-11.2994	6	D2	1.562
-8.11296	-11.1058	-66.5241	-11.4603	6	D2	1.562
-5.52364	-11.2339	-65.8275	-11.3721	5	D2	3.125
-7.45058	-8.19155	-66.3398	-11.3479	5	D2	3.125
-7.01401	-8.96013	-65.9751	-11.3963	6	D2	3.125
-9.34741	-11.5221	-65.7495	-11.3977	6	D2	3.125
-8.65492	-11.2659	-66.4903	-11.46	5	D2	6.25
-8.956	-6.36616	-66.4673	-11.4034	5	D2	6.25
-7.69145	-8.60786	-66.5452	-11.4312	6	D2	6.25
-6.48711	-10.1771	-66.2255	-11.3669	6	D2	6.25
-7.8721	-7.03867	-66.0665	-11.3933	5	D2	12.5
-5.55375	-10.7215	-65.9815	-11.3651	5	D2	12.5
-7.39036	-8.28762	-65.9179	-11.4235	6	D2	12.5
-6.42689	-9.98491	-65.6899	-11.3848	6	D2	12.5
-8.92589	-11.5221	-66.7717	-11.4771	5	D2	25
-7.93231	-9.50454	-66.0575	-11.4463	5	D2	25
-8.50437	-9.50454	-66.5006	-11.4978	6	D2	25
-8.56459	-8.19155	-66.7717	-11.4743	6	D2	25
-9.27214	-8.83203	-65.7724	-11.4052	5	D2	50
-10.627	-29.0073	-66.2132	-11.4712	5	D2	50
-6.84841	-7.74321	-66.5782	-11.4332	6	D2	50
-9.76893	-8.47977	-66.7717	-11.4654	6	D2	50
-5.35804	-6.27009	-66.6179	-11.3215	5	D2	100
-5.31288	-8.70394	-66.1603	-11.4055	5	D2	100
-5.31288	-9.47252	-66.7717	-11.2576	6	D2	100
-4.89136	-9.76074	-66.1936	-11.2649	6	D2	100
-2.06117	-2.23503	-17.3586	-2.78729	7	D3	0.781
-3.05475	-2.74742	-14.6834	-2.87888	7	D3	0.781
-1.21814	-1.62657	-13.9537	-1.48578	8	D3	0.781
-2.40742	-1.75466	-17.3257	-2.28279	8	D3	0.781
-1.21814	-3.93232	-12.5818	-1.63054	7	D3	1.562
-1.86547	-2.49122	-16.1793	-2.34432	7	D3	1.562
-1.18803	-1.62657	-16.0474	-1.10685	8	D3	1.562
-1.51922	-3.83624	-12.8243	-1.4202	8	D3	1.562
-1.76009	-0.249523	-19.7562	-2.34926	7	D3	3.125
-1.53427	-2.77944	-15.9762	-1.40801	7	D3	3.125
-1.30846	-0.954057	-14.9151	-1.63939	8	D3	3.125
-2.1515	-2.84349	-13.3041	-2.16144	8	D3	3.125
-1.32352	-2.97159	-15.5384	-2.03589	7	D3	6.25
-2.09128	-2.49122	-17.9602	-2.38341	7	D3	6.25
-2.03106	-2.42717	-16.4439	-2.35183	8	D3	6.25
-1.71493	-3.16373	-14.9305	-1.72853	8	D3	6.25
-0.525643	0.455012	-34.8061	-4.71999	7	D3	12.5
-2.00096	-0.954057	-19.6375	-3.05039	7	D3	12.5
-2.33215	1.03145	-23.9856	-4.94025	8	D3	12.5
-2.88915	-2.04288	-18.5539	-3.80368	8	D3	12.5
-7.85704	-6.27009	-65.3658	-11.2641	7	D3	25
-9.57322	-6.46224	-65.3081	-11.3949	7	D3	25
-9.24203	-10.113	-64.7909	-11.2892	8	D3	25
-9.72377	-4.54078	-65.6171	-11.2556	8	D3	25
-12.0722	-57.3488	-66.7717	-11.4467	7	D3	50
-12.5088	-72.2081	-66.7717	-11.4661	7	D3	50
-12.554	-69.6141	-66.7717	-11.3909	8	D3	50
-12.4636	-63.7857	-66.7717	-11.5306	8	D3	50
-12.3884	-62.0884	-66.7717	-11.4728	7	D3	100
-12.4636	-63.9458	-66.7717	-11.5299	7	D3	100
-12.5389	-66.3797	-66.7717	-11.5184	8	D3	100
-12.554	-69.422	-66.7717	-11.6007	8	D3	100
1.10021	1.03145	1.88693	1.30115	9	D4	0.781
0.482989	1.38372	-1.61822	-0.072751	9	D4	0.781
0.84429	0.839303	1.19924	0.633692	10	D4	0.781
-0.0439081	0.358939	-1.73369	-0.456368	10	D4	0.781
-0.239613	0.262866	2.4525	0.0779841	9	D4	1.562
0.362556	1.19157	0.621083	0.813034	9	D4	1.562
1.29592	2.0242	1.0826	1.44334	10	D4	1.562
0.407718	-0.121425	0.216077	0.512718	10	D4	1.562
-0.375101	-0.0894011	0.662849	0.151362	9	D4	3.125
-0.314884	0.166793	-1.21059	-0.248592	9	D4	3.125
0.166851	0.935376	1.82657	0.626903	10	D4	3.125
-0.119179	-0.249523	2.05424	0.759903	10	D4	3.125
0.528152	0.166793	1.6426	0.515276	9	D4	6.25
-0.0589623	-0.697863	-0.32146	0.377598	9	D4	6.25
-0.224559	-1.56252	-0.786537	0.267844	10	D4	6.25
-0.886944	0.29489	-4.20645	-0.5911	10	D4	6.25
0.106634	0.422988	-2.94146	0.168211	9	D4	12.5
0.723857	-0.505717	-0.448727	1.31763	9	D4	12.5
-0.329938	1.28764	-1.31217	-0.201101	10	D4	12.5
-0.992323	-0.986081	-0.180603	-0.615107	10	D4	12.5
-0.811673	0.775255	0.88313	-0.723047	9	D4	25
-1.83536	-1.75466	-0.159429	-1.51598	9	D4	25
-0.58586	0.262866	-2.14951	-0.337494	10	D4	25
-1.91063	-1.11418	-0.213264	-1.65793	10	D4	25
-1.57944	-0.185474	-4.13094	-1.75648	9	D4	50
-2.28699	-0.185474	-11.9549	-2.96423	9	D4	50
-1.08265	0.422988	-3.43655	-1.07578	10	D4	50
-1.15792	-1.97883	-7.40748	-0.633081	10	D4	50
-2.69345	-2.13896	-59.6815	-8.02048	9	D4	100
-3.08486	-2.68337	-57.1647	-7.83113	9	D4	100
-4.92147	-6.68641	-60.0982	-9.1814	10	D4	100
-3.82251	-5.6296	-55.3442	-7.93688	10	D4	100
0.181905	0.102745	1.04769	0.471818	11	D5	0.781
0.467935	-0.37762	0.676484	0.208412	12	D5	0.781
0.437827	0.0707203	2.62895	0.521997	12	D5	0.781
0.482989	0.9674	1.11072	0.397462	11	D5	1.562
-0.0740165	-0.537741	1.27228	0.437788	11	D5	1.562
0.693748	-0.505717	0.288668	0.585539	12	D5	1.562
-5.61397	-21.5777	1.92783	0.940629	12	D5	1.562
1.25075	0.903352	0.256079	1.71099	11	D5	3.125
0.814182	-0.15345	-2.39156	0.851581	11	D5	3.125
-0.58586	0.455012	3.51422	-0.122779	12	D5	3.125
-0.841781	0.935376	2.1943	0.0125246	12	D5	3.125
-1.12781	-4.73292	-0.757275	0.195593	11	D5	6.25
0.513098	-0.729887	0.444704	0.420591	11	D5	6.25
0.212013	-1.21025	1.75947	0.531097	12	D5	6.25
-0.0137997	-0.537741	-0.293436	0.86501	12	D5	6.25
0.603423	-0.441668	-0.77464	0.240618	11	D5	12.5
1.46151	0.198817	0.285171	0.865843	11	D5	12.5
0.618477	-1.08215	1.51376	0.957221	12	D5	12.5
-0.796619	-4.12446	-4.40054	-1.02296	12	D5	12.5
0.799128	0.038696	0.26204	0.458592	11	D5	25
-0.104125	-1.17823	1.2573	0.0110285	11	D5	25
-0.179396	-0.890008	-0.576819	0.191651	12	D5	25
-0.796619	0.230842	1.17506	-0.544673	12	D5	25
-0.19445	-0.60179	1.9313	-0.430693	11	D5	50
-0.0439081	-2.55527	-0.312096	0.393874	11	D5	50
-0.0288539	0.487036	0.495937	-0.406007	12	D5	50
0.121688	-0.281547	-0.824425	-0.239057	12	D5	50
-0.977269	-0.37762	-0.170672	-1.15447	11	D5	100
-0.29983	-3.80422	-2.10688	-0.52602	11	D5	100
0.0464171	-0.281547	-0.697464	0.270469	12	D5	100
0.0313629	-0.313571	-0.0889685	1.56089	12	D5	100
-1.76009	-0.697863	-11.2172	-3.97955	13	D6	0.781
-1.00738	-0.313571	-7.11808	-2.41042	13	D6	0.781
-1.94074	0.390963	-8.08131	-3.59079	14	D6	0.781
-0.947161	-1.33835	-3.50107	-2.29274	14	D6	0.781
-3.41605	-4.92507	-31.6958	-6.11528	13	D6	1.562
-3.958	-5.82175	-36.725	-7.43781	13	D6	1.562
-4.15371	-5.50151	-35.8993	-7.06523	14	D6	1.562
-5.41826	-6.8145	-40.2548	-8.14333	14	D6	1.562
-7.91726	-7.71118	-66.297	-11.4835	13	D6	3.125
-8.45921	-13.4756	-66.2354	-11.4554	13	D6	3.125
-9.54311	-10.4332	-66.047	-11.4529	14	D6	3.125
-9.10654	-17.5747	-66.4542	-11.4944	14	D6	3.125
-11.5754	-43.5784	-66.7717	-11.4212	13	D6	6.25
-12.3281	-63.7537	-66.7717	-11.5307	13	D6	6.25
-11.8163	-49.8231	-66.7717	-11.4639	14	D6	6.25
-11.5002	-43.8986	-65.7813	-11.502	14	D6	6.25
-12.1776	-60.5192	-66.7717	-11.4824	13	D6	12.5
-12.4937	-61.0637	-66.7717	-11.54	13	D6	12.5
-12.5238	-72.9126	-66.7717	-11.6007	14	D6	12.5
-12.5088	-60.199	-66.7717	-11.5716	14	D6	12.5
-12.4787	-73.0087	-66.7717	-11.3794	13	D6	25
-12.5088	-64.3301	-66.7717	-11.3836	13	D6	25
-12.4185	-60.8075	-66.7717	-11.4808	14	D6	25
-12.5389	-75.2504	-66.7717	-11.4999	14	D6	25
-11.7862	-60.8395	-66.7717	-11.4505	13	D6	50
-12.0421	-58.4056	-64.8671	-11.3859	13	D6	50
-12.0271	-65.6751	-66.7717	-11.4828	14	D6	50
-12.1023	-62.1205	-66.7717	-11.5366	14	D6	50
-12.1927	-56.228	-66.7717	-11.5517	13	D6	100
-12.5238	-69.8383	-66.7717	-11.5472	13	D6	100
-12.3432	-66.6679	-66.7717	-11.6007	14	D6	100
-12.5991	-76.1791	-66.7717	-11.6007	14	D6	100
