# Supplementary material for: Tox_(R)CNN: Deep learning-based nuclei profiling tool for drug toxicity screening
Source: PLoS Comput Biol. 2018 Nov 30;14(11):e1006238. doi: 10.1371/journal.pcbi.1006238 (PMC6291153; doi:10.1371/journal.pcbi.1006238)
Supplement: S1 File — Compressed file containing processed data represented in figure’s graphics. (ZIP) [file pcbi.1006238.s010.zip › S6/S6_V.xlsx]

## Sheet: S4_V
well_zscore_count	well_zscore_count_faster	well_zscore_pred	well_zscore_pred_faster	Row	Treatment	TreatmentConcentration
0.673699	0.785453	1.69401	1.13106	3	D1	0.781
-0.552027	-1.38965	1.48544	0.00778318	3	D1	0.781
0.493445	-0.00549268	0.315606	0.738078	4	D1	0.781
0.547521	1.21388	1.15432	0.218242	4	D1	0.781
0.00675952	0.488849	0.276625	-0.0785874	3	D1	1.562
-0.552027	0.917278	-0.0091969	-0.434097	3	D1	1.562
1.08828	0.98319	0.978732	0.911996	4	D1	1.562
0.331216	-1.02713	1.9897	1.15574	4	D1	1.562
2.40414	1.44458	1.81952	2.20994	3	D1	3.125
1.07026	-0.928263	-0.120531	0.92063	3	D1	3.125
-0.263621	-2.21355	1.7675	0.0560857	4	D1	3.125
0.565546	0.98319	0.798858	0.358081	4	D1	3.125
0.727775	0.159288	0.484195	1.25288	3	D1	6.25
0.493445	0.554761	1.14158	0.444253	3	D1	6.25
-0.0112659	0.0933756	-0.529231	-0.655617	4	D1	6.25
-0.22757	0.752497	0.854503	-0.486436	4	D1	6.25
0.98013	0.950234	0.0519015	1.06519	3	D1	12.5
1.25051	1.08206	-0.0659038	1.28826	3	D1	12.5
-0.137444	-1.38965	0.286509	0.255168	4	D1	12.5
-0.497951	-0.499834	-0.1567	0.436761	4	D1	12.5
-0.119418	1.24684	1.63569	-0.0799932	3	D1	25
0.187013	0.719541	0.962337	-0.710806	3	D1	25
-0.119418	-0.269141	-0.460495	-0.289352	4	D1	25
0.547521	0.851366	-0.440441	-0.170286	4	D1	25
-1.38119	-0.598702	-0.654586	-1.89715	3	D1	50
-0.732281	-0.598702	0.995053	-0.491041	3	D1	50
-1.6696	-0.697571	0.187245	-1.79436	4	D1	50
-0.66018	0.653629	1.34885	-0.582992	4	D1	50
-1.07476	-0.598702	-0.362177	-1.28997	3	D1	100
-0.4619	1.21388	-0.584509	-1.07415	3	D1	100
-0.786357	-1.02713	-0.707506	-0.300569	4	D1	100
-0.353748	0.0604195	-0.435505	-0.786732	4	D1	100
0.51147	0.455893	0.991146	-0.0826412	5	D2	0.781
1.10631	0.2252	2.52248	1.05957	5	D2	0.781
2.44019	2.30143	1.45879	2.92794	6	D2	0.781
0.835927	-0.203229	1.8774	0.832132	6	D2	0.781
0.763825	1.08206	0.494075	0.275687	5	D2	1.562
0.0247849	-0.829395	1.24025	0.419024	5	D2	1.562
0.078861	1.37866	-0.179103	0.0920783	6	D2	1.562
1.7372	1.11501	0.123504	1.02044	6	D2	1.562
0.132937	-1.58739	-0.636969	-0.286493	5	D2	3.125
0.655673	1.11501	0.975185	-0.607389	5	D2	3.125
1.30459	-0.00549268	0.833265	1.42552	6	D2	3.125
3.61184	1.44458	-0.17859	3.58194	6	D2	3.125
-0.22757	0.554761	-0.0659038	-0.564222	5	D2	6.25
0.962105	-4.05909	-2.85976	1.06471	5	D2	6.25
0.781851	0.653629	0.853762	1.45255	6	D2	6.25
0.908029	0.324068	1.03594	0.649033	6	D2	6.25
0.817902	-0.0384488	1.16616	0.818968	5	D2	12.5
0.962105	-2.7738	0.146752	2.64422	5	D2	12.5
1.39471	0.98319	0.416016	1.17328	6	D2	12.5
-0.173494	0.258156	1.13863	-0.244084	6	D2	12.5
-0.19152	-1.6533	0.972139	0.136653	5	D2	25
0.619622	0.620673	0.505487	0.147529	5	D2	25
1.61102	-0.499834	0.328707	1.85182	6	D2	25
0.908029	0.554761	-0.0701959	0.454758	6	D2	25
-0.371773	-0.499834	-0.879361	-1.15918	5	D2	50
0.493445	2.23552	0.676969	-0.434584	5	D2	50
1.50287	-0.0714049	0.347842	0.995182	6	D2	50
0.241089	0.521805	-0.335972	-0.715592	6	D2	50
-2.44469	-5.60803	-2.39081	-2.69112	5	D2	100
-1.29107	0.0274634	0.081367	-3.9415	5	D2	100
0.799876	0.324068	0.402665	0.238203	6	D2	100
-0.642154	-2.14764	0.294814	-1.90077	6	D2	100
0.691724	1.60936	0.52524	1.1051	7	D3	0.781
0.439369	-2.83972	0.610708	1.13774	7	D3	0.781
1.91745	0.258156	0.740742	2.00146	8	D3	0.781
0.781851	0.620673	0.904442	1.22868	8	D3	0.781
1.77325	0.686585	0.0858787	1.63429	7	D3	1.562
1.79127	0.81841	0.996015	1.48019	7	D3	1.562
0.944079	-0.664614	-0.360165	1.43004	8	D3	1.562
1.59299	2.72986	0.902296	1.79707	8	D3	1.562
1.9535	-0.269141	0.702205	2.50103	7	D3	3.125
0.547521	0.192244	-0.337553	0.760532	7	D3	3.125
0.529496	-0.466878	1.04708	1.01496	8	D3	3.125
-0.4619	-0.994175	-0.364454	0.752626	8	D3	3.125
-0.93056	-1.45556	0.202378	-1.01232	7	D3	6.25
1.05223	-3.10337	-1.27209	1.50343	7	D3	6.25
1.8093	-2.64198	1.33319	2.7549	8	D3	6.25
0.493445	-0.400966	0.0574887	0.735354	8	D3	6.25
0.349242	0.0274634	-0.97716	0.414101	7	D3	12.5
0.781851	0.0933756	0.600359	0.643685	7	D3	12.5
1.79127	0.620673	-0.0519618	1.56458	8	D3	12.5
2.00758	1.08206	-0.413465	2.22776	8	D3	12.5
-0.714256	-5.54212	-0.567721	-0.492677	7	D3	25
2.44019	1.27979	0.587375	1.97565	7	D3	25
0.799876	0.917278	-0.25543	1.67871	8	D3	25
-0.750306	0.258156	0.316715	-0.0754042	8	D3	25
1.84535	-0.697571	-0.036372	2.24775	7	D3	50
0.168988	-0.829395	1.22141	0.461753	7	D3	50
0.853952	-0.829395	-0.0868221	1.36975	8	D3	50
1.07026	2.49917	0.97444	1.43569	8	D3	50
0.439369	-2.34538	-1.66867	0.463989	7	D3	100
0.187013	1.24684	0.119706	-0.413383	7	D3	100
-1.00266	-2.74085	-0.564118	-1.16985	8	D3	100
0.673699	-1.19191	-0.500281	0.965882	8	D3	100
0.331216	-1.06009	0.737631	0.402238	9	D4	0.781
0.0247849	-1.35669	1.45318	0.130159	9	D4	0.781
1.59299	1.11501	-0.784852	0.884789	10	D4	0.781
-0.389799	-1.98286	0.427446	0.204117	10	D4	0.781
-0.786357	1.873	-0.313624	-0.945316	9	D4	1.562
1.08828	0.686585	0.531291	0.921086	9	D4	1.562
-0.552027	-1.45556	1.70686	0.322493	10	D4	1.562
-0.732281	-0.400966	-0.462395	-0.189179	10	D4	1.562
-0.155469	2.63099	0.604295	0.1987	9	D4	3.125
-0.588078	-0.137317	-0.409703	-0.865888	9	D4	3.125
0.187013	-1.02713	0.0670417	0.341922	10	D4	3.125
-0.407824	-0.730527	1.68267	0.110677	10	D4	3.125
-0.4619	-3.46588	-1.95985	0.338047	9	D4	6.25
-0.588078	-3.10337	0.589209	-0.0567521	9	D4	6.25
-0.389799	-2.21355	0.0989911	0.458122	10	D4	6.25
-1.25502	-0.565746	0.908361	-0.774271	10	D4	6.25
-0.299672	0.620673	-3.19099	-0.681707	9	D4	12.5
-0.552027	-1.45556	-0.507408	-0.753967	9	D4	12.5
-1.30909	-2.14764	1.65238	-1.04307	10	D4	12.5
-0.858459	1.54344	1.47006	-0.926427	10	D4	12.5
-2.01208	-2.18059	-1.04286	-2.70944	9	D4	25
-2.48074	-1.78512	-0.559021	-3.00329	9	D4	25
-1.63355	1.08206	-2.31329	-2.09395	10	D4	25
-2.31851	0.422936	-1.62555	-3.07483	10	D4	25
-2.76915	-4.22387	-10.6239	-5.51811	9	D4	50
-1.8138	-1.71921	-7.92975	-4.05094	9	D4	50
-2.8773	-1.81808	-9.1123	-5.23608	10	D4	50
-3.92277	-6.13533	-15.406	-6.10326	10	D4	50
-8.41109	-7.68426	-38.0124	-15.9627	9	D4	100
-7.87033	-5.24551	-37.7955	-16.0331	9	D4	100
-9.16816	-5.97055	-37.2598	-15.8586	10	D4	100
-8.57332	-5.50916	-38.3457	-15.7486	10	D4	100
0.421343	-0.895307	1.22818	0.945731	11	D5	0.781
-1.48935	-0.895307	-0.935057	-2.11188	11	D5	0.781
-1.77775	-1.09304	-1.48362	-1.48786	12	D5	0.781
-0.588078	-1.02713	0.7002	-1.2536	12	D5	0.781
-0.552027	-0.335054	-0.452051	-0.881714	11	D5	1.562
0.295166	-1.32374	0.309707	0.155711	11	D5	1.562
-0.966611	2.53213	0.87445	-1.75227	12	D5	1.562
-1.5254	-0.664614	-0.238172	-1.65097	12	D5	1.562
-0.515977	-0.565746	-0.659845	-1.07242	11	D5	3.125
0.114912	-1.22487	1.57899	0.0068271	11	D5	3.125
-0.93056	-1.06009	0.543449	-0.915401	12	D5	3.125
-1.23699	-1.09304	-1.12039	-1.7022	12	D5	3.125
-1.03871	-0.53279	1.14058	-0.642163	11	D5	6.25
0.655673	0.488849	0.668652	0.615288	11	D5	6.25
0.295166	2.1037	-0.317799	0.477159	12	D5	6.25
-0.335723	-0.730527	1.64348	0.0573293	12	D5	6.25
1.26854	1.93892	1.70944	1.21266	11	D5	12.5
-0.4619	-2.51016	0.515766	-0.493831	11	D5	12.5
-0.19152	0.521805	-0.270087	0.0620817	12	D5	12.5
-1.63355	-4.32274	-0.159302	-0.85154	12	D5	12.5
0.313191	0.554761	-1.30415	0.297184	11	D5	25
-0.984636	-0.697571	0.584074	0.0507203	11	D5	25
-8.08664	-32.3354	-0.0489846	-1.06588	12	D5	25
0.349242	2.00483	-1.863	0.135458	12	D5	25
-0.714256	-0.763483	1.89562	-1.19556	11	D5	50
-1.20094	-2.90563	0.749754	-0.28354	11	D5	50
-0.335723	0.159288	0.00726051	-0.710352	12	D5	50
0.331216	0.192244	0.946309	0.412355	12	D5	50
0.799876	-0.335054	-1.01477	0.456194	11	D5	100
-0.606103	-1.91695	0.361672	-0.166678	11	D5	100
-1.03871	-1.68625	-0.92169	-1.17364	12	D5	100
0.205039	-0.170273	0.335668	-0.00132092	12	D5	100
0.655673	0.851366	1.7926	0.353099	13	D6	0.781
0.385293	-0.400966	-0.287796	0.0552381	13	D6	0.781
0.187013	-4.125	-0.354274	0.489468	14	D6	0.781
-1.5254	-1.75217	0.236652	-1.53939	14	D6	0.781
0.313191	-0.796439	-0.834077	0.454974	13	D6	1.562
-0.371773	-0.137317	1.14361	-0.632844	13	D6	1.562
-1.25502	-1.91695	0.210126	-2.46179	14	D6	1.562
-1.03871	0.324068	-2.23925	-1.72114	14	D6	1.562
-0.515977	-2.54311	0.499755	-0.410923	13	D6	3.125
-1.36317	0.38998	1.1707	-1.94329	13	D6	3.125
-1.39922	-1.45556	0.337828	-2.72389	14	D6	3.125
-1.27304	-0.400966	0.553669	-2.20827	14	D6	3.125
-0.69623	-1.32374	0.892825	-0.79004	13	D6	6.25
-0.209545	0.324068	-0.114044	-0.593992	13	D6	6.25
-1.48935	0.159288	-1.527	-2.18806	14	D6	6.25
0.529496	0.587717	1.04708	0.406091	14	D6	6.25
-1.25502	-0.499834	0.268312	-2.13802	13	D6	12.5
-0.101393	-0.335054	0.512174	-0.881714	13	D6	12.5
-1.79578	0.488849	-1.55277	-3.13795	14	D6	12.5
-2.01208	-0.862351	-0.55025	-3.30385	14	D6	12.5
0.421343	-3.07041	-2.45421	-0.942122	13	D6	25
-0.101393	-1.81808	-2.33304	-1.40835	13	D6	25
-1.03871	-0.730527	-0.92169	-1.89519	14	D6	25
-2.57087	-2.60902	-1.30567	-3.53166	14	D6	25
-2.76915	-1.91695	-5.91623	-5.28738	13	D6	50
-3.56227	-0.697571	-6.09992	-6.73235	13	D6	50
-4.10303	-2.18059	-4.73282	-6.34802	14	D6	50
-3.41806	-2.34538	-5.27377	-6.16416	14	D6	50
-4.26526	-8.11269	-39.5893	-16.2064	13	D6	100
-6.15792	-7.12401	-39.5893	-16.2321	13	D6	100
-6.19397	-8.1786	-39.5893	-16.1358	14	D6	100
-8.42912	-8.67294	-39.5893	-16.2167	14	D6	100
