# Supplementary material for: Tox_(R)CNN: Deep learning-based nuclei profiling tool for drug toxicity screening
Source: PLoS Comput Biol. 2018 Nov 30;14(11):e1006238. doi: 10.1371/journal.pcbi.1006238 (PMC6291153; doi:10.1371/journal.pcbi.1006238)
Supplement: S1 File — Compressed file containing processed data represented in figure’s graphics. (ZIP) [file pcbi.1006238.s010.zip › S6/S6_VI.xlsx]

## Sheet: S4_VI
well_zscore_count	well_zscore_count_faster	well_zscore_pred	well_zscore_pred_faster	Row	Treatment	TreatmentConcentration
-0.378895	-1.75525	-0.782209	0.0207877	3	D1	0.781
0.329474	0.666723	0.735586	0.436995	3	D1	0.781
-0.88958	0.340165	0.928292	-0.239711	4	D1	0.781
-1.28495	1.83689	1.61592	-1.55463	4	D1	0.781
-0.148263	1.80968	0.79154	-0.39565	3	D1	1.562
-2.42163	-1.29263	0.169812	-2.10263	3	D1	1.562
0.543632	0.367378	-2.38969	-0.285415	4	D1	1.562
-1.05432	-0.231312	0.931512	-0.403003	4	D1	1.562
-1.69679	-3.76903	0.838819	-0.902265	3	D1	3.125
-0.724843	-1.04771	-1.44631	-1.17006	3	D1	3.125
0.527158	-1.15656	0.93189	0.547513	4	D1	3.125
0.527158	0.693936	-0.146819	0.179375	4	D1	3.125
-0.955474	-2.46279	1.59124	-0.769232	3	D1	6.25
-0.0164737	0.63951	0.390245	-0.316413	3	D1	6.25
-1.21905	-0.231312	0.988476	-1.60881	4	D1	6.25
-0.724843	-0.231312	0.30651	-0.741621	4	D1	6.25
-1.16963	-0.394591	-1.24108	-1.77358	3	D1	12.5
-1.48263	-2.59886	-0.518635	-1.77205	3	D1	12.5
-1.35084	-0.748363	-0.0822666	-1.79348	4	D1	12.5
0.247105	0.911642	-0.341129	-0.339046	4	D1	12.5
-1.54853	-0.802789	-2.47782	-2.5929	3	D1	25
-2.76758	-1.34705	-0.898978	-4.03384	3	D1	25
-1.13669	-4.47657	-0.532402	-1.11968	4	D1	25
-1.21905	-1.40148	0.881166	-1.8676	4	D1	25
-1.44969	-1.40148	-0.449658	-2.52302	3	D1	50
-1.86153	-1.34705	-1.93522	-3.15226	3	D1	50
-1.05432	-1.07492	-0.709498	-1.69238	4	D1	50
-1.20258	0.421804	0.35044	-2.66734	4	D1	50
-2.10863	0.421804	-1.15332	-3.67358	3	D1	100
-2.91584	-4.7487	-2.53733	-3.93719	3	D1	100
-1.40026	0.367378	-1.30012	-3.18371	4	D1	100
-1.18611	-1.89132	-1.99818	-2.43414	4	D1	100
0.971948	0.775576	1.09245	0.905321	5	D2	0.781
0.741316	-0.312952	0.249229	1.18233	5	D2	0.781
0.922527	0.666723	0.487365	0.779374	6	D2	0.781
0.708369	-0.231312	1.95188	1.10013	6	D2	0.781
0.543632	1.12935	1.02997	0.0527239	5	D2	1.562
1.33437	0.612297	1.26861	1.44234	5	D2	1.562
1.54853	-0.231312	1.31705	0.46419	6	D2	1.562
0.230632	-1.18377	0.659253	0.108797	6	D2	1.562
0.642474	-0.149673	0.171706	0.580925	5	D2	3.125
1.26847	1.51033	1.29795	0.613672	5	D2	3.125
0.691895	2.16345	0.650928	0.60599	6	D2	3.125
0.873106	0.802789	-0.167688	0.363165	6	D2	3.125
1.03784	1.61918	0.0682888	0.481041	5	D2	6.25
0.280053	1.42869	1.10344	0.128836	5	D2	6.25
-0.510685	0.149673	0.328085	-0.230872	6	D2	6.25
-1.03784	0.0136066	0.407823	-0.692434	6	D2	6.25
0.560106	-1.29263	-1.49237	-0.0976076	5	D2	12.5
2.47105	1.34705	-1.53331	1.41076	5	D2	12.5
0.708369	1.04771	-0.501788	0.610418	6	D2	12.5
0.873106	1.56476	-0.671038	-0.201116	6	D2	12.5
-0.873106	0.068033	-2.24897	-1.60618	5	D2	25
-1.05432	0.0952462	-0.709498	-2.15292	5	D2	25
-1.07079	-0.476231	-0.663668	-1.37966	6	D2	25
-1.66384	-0.72115	-1.93538	-2.55469	6	D2	25
-0.988422	1.94574	-3.62958	-1.99546	5	D2	50
-1.44969	-0.421804	-4.93469	-2.94542	5	D2	50
-2.28984	0.476231	-3.19038	-3.66405	6	D2	50
-1.79563	0.503444	-5.5031	-3.28341	6	D2	50
-3.67363	-2.19066	-18.3036	-6.98952	5	D2	100
-3.54184	-1.40148	-13.8138	-6.27908	5	D2	100
-3.5089	-0.775576	-12.0983	-6.07676	6	D2	100
-3.65716	-2.10902	-11.5486	-6.21478	6	D2	100
2.43811	0.530657	-0.762986	2.24272	7	D3	0.781
1.878	0.666723	0.833318	2.25487	7	D3	0.781
1.02137	0.857216	0.968786	1.36941	8	D3	0.781
1.53205	1.42869	1.96936	1.79791	8	D3	0.781
1.10374	0.476231	0.899642	1.04439	7	D3	1.562
1.54853	-0.0136066	0.487062	2.00429	7	D3	1.562
0.280053	0.830002	-0.233588	0.716032	8	D3	1.562
2.12511	0.666723	0.557636	1.95325	8	D3	1.562
1.12021	1.15656	-0.805241	0.808792	7	D3	3.125
1.12021	-2.02738	-0.715286	0.724344	7	D3	3.125
1.9439	0.476231	-0.980109	2.24602	8	D3	3.125
1.23553	0.285739	1.06729	1.55678	8	D3	3.125
0.197684	0.666723	1.89865	0.420691	7	D3	6.25
0.691895	1.15656	0.372828	0.347398	7	D3	6.25
0.840159	0.0408198	0.73846	0.915296	8	D3	6.25
1.252	-0.666723	0.224467	1.69319	8	D3	6.25
0.955474	2.13624	-0.185506	0.451313	7	D3	12.5
0.593053	-0.149673	1.04277	0.374697	7	D3	12.5
1.74621	-0.149673	0.498317	1.52133	8	D3	12.5
0.560106	-0.0952462	1.12783	0.834436	8	D3	12.5
0.691895	-0.503444	-1.75927	0.183609	7	D3	25
1.878	-0.312952	-3.4405	1.14098	7	D3	25
0.741316	-0.394591	-1.64445	0.188486	8	D3	25
0.263579	-1.04771	-1.9606	0.167346	8	D3	25
0.88958	1.48312	-4.86986	-1.25857	7	D3	50
-0.313	-0.231312	-5.49761	-2.77333	7	D3	50
1.20258	-0.149673	-4.57585	-0.656443	8	D3	50
1.72974	0.966068	-5.63473	-0.535107	8	D3	50
-0.873106	-1.91853	-7.77863	-4.01362	7	D3	100
0	-1.51033	-11.9878	-2.91953	7	D3	100
0.807211	-1.21099	-11.4533	-2.81047	8	D3	100
-0.0494211	-1.75525	-8.57529	-2.93576	8	D3	100
-0.395369	-0.285739	0.316218	0.276004	9	D4	0.781
1.10374	0.258525	1.53004	1.79187	9	D4	0.781
1.69679	0.666723	-0.337092	1.56196	10	D4	0.781
0.939001	-0.503444	1.12982	0.788924	10	D4	0.781
0.296527	0.612297	0.869243	0.63467	9	D4	1.562
1.38379	0.122459	1.05906	1.78695	9	D4	1.562
1.21905	1.70082	1.68866	1.49426	10	D4	1.562
0.477737	-0.775576	2.09534	1.03301	10	D4	1.562
0.560106	0.122459	-0.509797	0.78454	9	D4	3.125
1.0049	1.8641	2.68745	0.973433	9	D4	3.125
0.428316	0.612297	0.385691	0.495979	10	D4	3.125
-0.675422	0.312952	1.09369	-0.513527	10	D4	3.125
-0.0164737	-1.04771	1.22007	0.777538	9	D4	6.25
0.840159	0.068033	2.20615	1.59256	9	D4	6.25
0.807211	2.02738	2.38438	1.50233	10	D4	6.25
0.955474	0.693936	1.36134	1.36093	10	D4	6.25
1.0049	-0.068033	1.23661	0.829211	9	D4	12.5
0.790737	0.312952	2.93407	1.51852	9	D4	12.5
1.99332	0.802789	1.45575	1.79508	10	D4	12.5
-0.576579	0.775576	1.47781	0.246054	10	D4	12.5
0.296527	1.72804	0.916936	0.0999255	9	D4	25
1.13669	-0.068033	-0.0353039	1.15878	9	D4	25
1.23553	2.13624	-1.47614	0.467279	10	D4	25
-0.593053	-0.285739	0.912499	-0.550552	10	D4	25
1.20258	0.122459	0.12003	1.34326	9	D4	50
-0.411842	-0.911642	1.51805	0.208975	9	D4	50
0.44479	-1.61918	1.47592	1.2518	10	D4	50
1.21905	0.0136066	1.28661	1.41432	10	D4	50
0.527158	0.312952	1.21329	0.846634	9	D4	100
-0.0658948	0.911642	-0.507475	-0.152213	9	D4	100
-0.197684	0.802789	0.232733	0.200447	10	D4	100
0.197684	1.02049	1.80257	0.696578	10	D4	100
0.13179	0.55787	1.01629	0.39176	11	D5	0.781
-0.115316	-0.693936	0.358514	0.285213	11	D5	0.781
-0.658948	0.149673	-0.491567	-0.666172	12	D5	0.781
-0.280053	0.258525	1.10133	-0.135183	12	D5	0.781
0.197684	-0.340165	1.03391	0.0875173	11	D5	1.562
-0.494211	-0.530657	0.586751	-0.0519549	11	D5	1.562
-1.0049	-0.993282	0.260945	-0.352185	12	D5	1.562
-1.08726	-0.993282	-0.0869328	-0.911774	12	D5	1.562
-2.24042	-2.70771	-0.753323	-1.66893	11	D5	3.125
-1.13669	-0.367378	0.693337	-1.09092	11	D5	3.125
-1.07079	-0.55787	0.0784287	-1.22545	12	D5	3.125
-2.10863	-0.340165	-2.02187	-1.55037	12	D5	3.125
-2.63579	-0.55787	-1.31688	-2.53663	11	D5	6.25
-2.24042	-1.37427	-0.753323	-1.92223	11	D5	6.25
-2.83348	0.0136066	-0.995584	-2.47823	12	D5	6.25
-2.00979	-0.394591	-2.48039	-2.17924	12	D5	6.25
-2.504	-1.02049	-8.20627	-2.76209	11	D5	12.5
-3.1959	-2.2723	-7.03052	-2.97327	11	D5	12.5
-2.94879	-2.08181	-6.94091	-3.46692	12	D5	12.5
-3.37711	-1.53755	-4.76228	-4.0103	12	D5	12.5
-11.2186	-23.0088	-34.547	-12.1721	11	D5	25
-11.1527	-18.8723	-34.5562	-12.2412	11	D5	25
-11.2515	-15.0081	-34.5422	-12.2469	12	D5	25
-11.1692	-23.7163	-34.5539	-12.1194	12	D5	25
-13.3107	-63.8558	-34.8531	-12.2015	11	D5	50
-13.2778	-66.06	-34.8531	-12.3207	11	D5	50
-13.2778	-63.0666	-34.8531	-12.3207	12	D5	50
-13.1131	-63.1482	-34.8531	-12.3207	12	D5	50
-13.2284	-63.6108	-34.8531	-12.2073	11	D5	100
-13.1954	-60.1003	-34.8531	-12.0547	11	D5	100
0.477737	-0.340165	0.353824	0.0130679	13	D6	0.781
-0.840159	0.176886	1.41121	-0.990972	13	D6	0.781
0.148263	0.258525	0.683186	0.561835	14	D6	0.781
-0.642474	0.530657	1.92239	-0.101479	14	D6	0.781
0.560106	0.176886	0.94067	0.700278	13	D6	1.562
0.609527	-0.884429	1.18688	1.36301	13	D6	1.562
0.13179	-2.10902	1.06456	1.59808	14	D6	1.562
-0.461264	-0.476231	1.55659	0.0211286	14	D6	1.562
0.461264	-0.449018	-0.216778	0.463609	13	D6	3.125
-0.247105	1.15656	0.613498	0.234073	13	D6	3.125
-1.26847	-0.938855	1.29679	-0.453613	14	D6	3.125
-0.0823685	0.449018	1.49743	0.215542	14	D6	3.125
0.971948	-1.04771	0.274475	0.961432	13	D6	6.25
-1.58147	-1.07492	0.876056	-1.01505	13	D6	6.25
0.856632	0.394591	-0.219074	0.192696	14	D6	6.25
-0.461264	0.55787	1.2536	0.481572	14	D6	6.25
-0.13179	0.312952	1.23949	0.281266	13	D6	12.5
1.07079	-2.21788	-0.733637	1.92713	13	D6	12.5
-0.971948	0.775576	0.272599	-1.02364	14	D6	12.5
-0.510685	-0.938855	0.581552	-0.545412	14	D6	12.5
-0.576579	1.26541	0.15298	-0.141099	13	D6	25
-0.510685	-0.748363	-0.736475	-0.145735	13	D6	25
-0.708369	1.02049	0.981481	-0.471328	14	D6	25
-0.955474	0.421804	0.120862	-0.0331204	14	D6	25
0.510685	0.312952	-0.528156	0.256685	13	D6	50
0.395369	-0.585084	0.280795	0.364659	13	D6	50
-0.148263	-1.45591	0.988744	0.899227	14	D6	50
0.0329474	-1.89132	-0.615361	0.545371	14	D6	50
1.3179	0.312952	0.421782	1.2809	13	D6	100
0.230632	-0.312952	0.419628	0.967339	13	D6	100
-0.214158	-0.966068	-1.50699	0.027039	14	D6	100
0.428316	-0.530657	0.810824	0.238381	14	D6	100
