# Supplementary material for: Tox_(R)CNN: Deep learning-based nuclei profiling tool for drug toxicity screening
Source: PLoS Comput Biol. 2018 Nov 30;14(11):e1006238. doi: 10.1371/journal.pcbi.1006238 (PMC6291153; doi:10.1371/journal.pcbi.1006238)
Supplement: S1 File — Compressed file containing processed data represented in figure’s graphics. (ZIP) [file pcbi.1006238.s010.zip › S6/S6_VII.xlsx]

## Sheet: S4_VII
well_zscore_count	well_zscore_count_faster	well_zscore_pred	well_zscore_pred_faster	Row	Treatment	TreatmentConcentration
0.307255	0.451796	-0.638128	0.0188094	3	D1	0.781
0.195807	0	0.218168	0.912831	3	D1	0.781
-0.00851336	-0.141186	0.573117	0.40773	4	D1	0.781
-0.119961	0.790643	-0.419329	-0.13045	4	D1	0.781
-0.361431	1.15773	0.879129	-0.431063	3	D1	1.562
-0.955819	0.677694	0.823957	-1.22155	3	D1	1.562
0.641598	-0.197661	0.402595	1.5176	4	D1	1.562
2.70338	0.50827	1.38496	2.52696	4	D1	1.562
-0.417155	1.12949	-0.747458	0.449761	3	D1	3.125
0.864493	0.677694	-1.62665	0.494134	3	D1	3.125
-0.119961	0.451796	-0.77995	0.307209	4	D1	3.125
-0.175685	1.15773	-0.287599	0.0664135	4	D1	3.125
0.0286359	0.875355	0.615029	0.204709	3	D1	6.25
-0.862945	-0.81888	0.952503	0.3285	3	D1	6.25
0.604449	0.367084	0.568388	1.03201	4	D1	6.25
0.270106	-0.169423	0.689207	0.441606	4	D1	6.25
0.418703	0.282372	-0.0889358	0.508942	3	D1	12.5
-0.101386	1.07302	-1.24342	-1.66032	3	D1	12.5
-1.42018	-0.423559	-0.0808043	-0.627346	4	D1	12.5
-1.36446	0.367084	-0.656805	-2.02305	4	D1	12.5
-0.342856	-0.395321	1.21128	0.0828198	3	D1	25
-0.788647	-0.564745	-0.469303	-0.628952	3	D1	25
-1.81025	0.875355	-0.051771	-1.7005	4	D1	25
-0.528602	0.338847	0.631328	-0.890864	4	D1	25
-1.88455	-0.451796	0.0937026	-2.50639	3	D1	50
-1.29016	-1.27068	-0.832029	-1.59029	3	D1	50
-1.45733	-0.225898	-0.682122	-2.46781	4	D1	50
-1.32731	0.254135	-2.09534	-1.29514	4	D1	50
-2.46036	0	-0.552934	-3.09418	3	D1	100
-1.82883	-1.27068	0.552771	-1.97158	3	D1	100
-1.81025	0.112949	-0.132849	-1.83085	4	D1	100
-1.42018	-0.0282372	0.549756	-1.46956	4	D1	100
0.437277	0.677694	0.401992	0.957834	5	D2	0.781
0.455852	-0.50827	0.12717	1.04824	5	D2	0.781
0.641598	0.395321	-0.353166	0.765389	6	D2	0.781
0.102934	1.04478	0.44944	0.835765	6	D2	0.781
0.474427	0.451796	0.477842	1.20032	5	D2	1.562
2.10899	0.0564745	1.19919	3.221	5	D2	1.562
1.75607	0.621219	0.645107	2.3989	6	D2	1.562
-0.491453	0.677694	0.637596	0.410668	6	D2	1.562
1.64463	0.169423	-0.373614	1.59664	5	D2	3.125
0.251531	-0.734168	0.54546	0.500483	5	D2	3.125
0.790195	1.41186	-0.0487527	1.39427	6	D2	3.125
-0.380006	-0.564745	-0.627777	-0.223163	6	D2	3.125
2.22044	-0.112949	-0.164768	2.61499	5	D2	6.25
-0.547177	0.649457	0.257207	-0.26094	5	D2	6.25
0.641598	1.15773	1.0553	0.82184	6	D2	6.25
0.53015	0.847117	0.175843	1.21876	6	D2	6.25
-0.565752	1.04478	-0.675009	-0.649768	5	D2	12.5
1.99754	0.0847117	0.806552	2.03595	5	D2	12.5
1.03166	0.282372	0.467734	1.55337	6	D2	12.5
1.55175	1.29891	-0.165316	2.02508	6	D2	12.5
0.177233	-1.01654	0.957556	1.33758	5	D2	25
-0.0456626	0.536508	0.351564	0.75494	5	D2	25
-0.677199	0.0564745	0.269121	0.180706	6	D2	25
0.715896	-1.29891	0.928165	1.55205	6	D2	25
2.01612	1.94837	0.366011	1.62776	5	D2	50
0.80877	-0.536508	0.60089	1.08255	5	D2	50
1.40316	-2.14603	0.133384	1.99363	6	D2	50
0.28868	-0.847117	-0.537234	1.1775	6	D2	50
-0.937244	0.225898	-0.125469	-0.188874	5	D2	100
0.251531	-1.04478	-0.405143	0.574125	5	D2	100
1.27313	-1.72247	-0.584236	1.23423	6	D2	100
0.493001	0.112949	-1.39141	0.786412	6	D2	100
1.62605	-0.564745	1.0468	1.82466	7	D3	0.781
1.38458	0.282372	-0.296797	0.313112	7	D3	0.781
0.827344	1.04478	-0.313121	0.955715	8	D3	0.781
1.25456	0.564745	0.338136	1.09282	8	D3	0.781
0.5673	-0.282372	0.734951	0.906358	7	D3	1.562
0.214382	-0.141186	0.292234	0.689153	7	D3	1.562
0.938792	2.08956	-0.188343	1.05195	8	D3	1.562
0.140084	-0.875355	0.775024	1.05089	8	D3	1.562
0.0843597	-0.0564745	0.303856	1.29944	7	D3	3.125
1.06881	0.395321	0.40685	2.14335	7	D3	3.125
1.38458	-0.790643	0.786739	1.91325	8	D3	3.125
0.437277	0.734168	0.297606	0.241831	8	D3	3.125
1.71893	0.649457	-0.197369	1.34409	7	D3	6.25
0.0100612	-0.423559	-0.0674305	0.465159	7	D3	6.25
0.641598	-1.38363	-0.490578	0.8071	8	D3	6.25
-0.138536	-0.169423	0.22624	0.272685	8	D3	6.25
0.678747	-0.254135	0.477482	0.68433	7	D3	12.5
1.32886	-0.790643	-0.110602	1.46829	7	D3	12.5
-0.101386	-1.12949	-1.63963	0.201697	8	D3	12.5
0.734471	-0.734168	-0.230562	0.708594	8	D3	12.5
1.40316	1.69423	0.297375	1.25239	7	D3	25
0.455852	-0.649457	-0.359394	1.20116	7	D3	25
0.77162	0.536508	0.220194	1.24743	8	D3	25
0.883068	1.24244	-0.572038	1.31062	8	D3	25
0.493001	-0.847117	0.0648794	0.826934	7	D3	50
0.474427	0.0564745	-1.362	0.816829	7	D3	50
-0.918669	0.847117	-0.387607	-0.603922	8	D3	50
-0.565752	1.2142	-0.489289	-0.837465	8	D3	50
-0.361431	0.338847	-1.17272	-0.629964	7	D3	100
-0.194259	-3.52966	-0.255554	0.793573	7	D3	100
-0.15711	0.0564745	-0.391866	-0.18413	8	D3	100
-0.0642372	-1.46834	-0.118928	0.643448	8	D3	100
1.57033	0.31061	0.520296	2.28363	9	D4	0.781
-0.602901	-0.649457	-0.610124	-0.782981	9	D4	0.781
1.5146	1.24244	0.544225	1.17259	10	D4	0.781
0.5673	-0.31061	0.355315	0.573777	10	D4	0.781
1.27313	0.931829	0.341264	1.55208	9	D4	1.562
0.5673	-0.875355	-0.43847	0.757053	9	D4	1.562
-0.175685	0.367084	0.906799	0.659439	10	D4	1.562
0.660173	0.705931	0.783213	0.646043	10	D4	1.562
0.53015	0.480033	0.936883	1.01764	9	D4	3.125
1.31028	0.367084	-0.938727	1.24623	9	D4	3.125
0.140084	-0.536508	-0.714281	0.242996	10	D4	3.125
-1.21586	-3.44494	-0.850047	-0.316888	10	D4	3.125
-1.03012	-2.90844	0.313499	0.249191	9	D4	6.25
2.33189	-0.169423	0.0736203	2.2622	9	D4	6.25
0.474427	-0.423559	-0.459435	0.728867	10	D4	6.25
1.49603	0.451796	-0.0131454	2.10273	10	D4	6.25
1.10596	0.112949	0.279465	1.8894	9	D4	12.5
-0.324282	-0.451796	-1.08898	-0.282825	9	D4	12.5
0.493001	-0.141186	-0.108488	0.576584	10	D4	12.5
-0.788647	-0.677694	-1.03495	-0.465776	10	D4	12.5
-0.287133	-0.169423	-0.604595	0.770063	9	D4	25
0.697322	-1.55305	0.54903	1.20677	9	D4	25
1.79322	1.80718	1.35573	1.76752	10	D4	25
-0.992968	-3.8685	0.970941	0.669959	10	D4	25
0.920217	3.21905	-0.327207	0.169798	9	D4	50
-1.16014	-0.338847	0.32633	-1.33943	9	D4	50
0.177233	-0.0282372	0.285427	0.384886	10	D4	50
0.0100612	2.8802	0.504703	-0.305357	10	D4	50
-0.658625	1.12949	-0.773826	-1.86348	9	D4	100
0.474427	0.0847117	-0.841289	-0.797417	9	D4	100
-0.825796	-0.141186	-0.51632	-2.1626	10	D4	100
0.474427	-0.649457	-0.424721	-0.792429	10	D4	100
-0.472879	-3.02139	0.751457	0.57585	11	D5	0.781
0.158658	1.07302	0.423682	0.165896	11	D5	0.781
-1.81025	1.2142	1.40764	-1.45422	12	D5	0.781
0.5673	1.24244	0.217266	0.997761	12	D5	0.781
0.195807	-1.18596	-0.276496	0.365472	11	D5	1.562
0.140084	-2.11779	-0.146927	0.713442	11	D5	1.562
-0.844371	0.141186	-0.0667473	-0.293957	12	D5	1.562
-1.23444	-1.46834	1.245	0.213288	12	D5	1.562
0.0657851	-0.0564745	-1.51667	-0.0591501	11	D5	3.125
-0.361431	-0.395321	-1.13608	-0.53853	11	D5	3.125
0.0472105	-1.58129	0.546728	0.849101	12	D5	3.125
0.437277	0.0282372	-1.26818	1.22511	12	D5	3.125
-0.417155	0.536508	0.282275	0.25316	11	D5	6.25
-0.565752	0	-1.08359	-0.29489	11	D5	6.25
1.10596	-0.762406	0.847058	1.44317	12	D5	6.25
0.585874	1.07302	-0.0551101	0.488712	12	D5	6.25
1.38458	-0.367084	0.0972158	1.66761	11	D5	12.5
1.79322	0.677694	0.394072	1.78322	11	D5	12.5
-0.510028	-0.50827	0.338424	-0.337883	12	D5	12.5
1.05024	-0.282372	-0.165756	1.18834	12	D5	12.5
-0.454304	1.32715	0.127687	-0.545451	11	D5	25
0.102934	0.367084	-0.0837271	0.845723	11	D5	25
0.5673	-0.875355	0.562389	1.23098	12	D5	25
-0.770072	-1.01654	-0.125759	-0.428986	12	D5	25
0.251531	-0.847117	0.369423	0.79851	11	D5	50
-0.175685	0.395321	0.979186	-0.286701	11	D5	50
-0.361431	-0.81888	0.586008	0.42321	12	D5	50
-0.565752	-2.68254	-0.637865	0.708131	12	D5	50
0.307255	0.592982	-0.53288	0.511221	11	D5	100
-0.807222	-3.30376	0.319005	0.0768278	11	D5	100
-0.0642372	0.31061	0.348179	0.484575	12	D5	100
1.12454	0.197661	0.382739	1.5718	12	D5	100
-1.73595	-0.705931	0.00592981	-0.885872	13	D6	0.781
-1.14156	-0.338847	0.870981	-0.2106	13	D6	0.781
-1.66165	0.254135	0.824935	-0.427549	14	D6	0.781
0.0100612	-0.31061	0.719253	0.272876	14	D6	0.781
0.232957	-1.12949	-1.46684	0.629779	13	D6	1.562
1.27313	-0.875355	0.407372	1.59117	13	D6	1.562
0.975941	-0.50827	-0.31539	0.793648	14	D6	1.562
-0.547177	-0.931829	0.442695	0.35151	14	D6	1.562
1.60748	-0.960066	-0.122062	1.97058	13	D6	3.125
0.548725	1.58129	-0.0971183	0.579958	13	D6	3.125
0.177233	0.988304	-0.1037	0.28408	14	D6	3.125
-1.996	-0.592982	1.21913	-1.28446	14	D6	3.125
-0.361431	-1.41186	-0.256716	0.28776	13	D6	6.25
-0.974393	-0.423559	0.248052	-1.07	13	D6	6.25
-0.15711	1.52481	0.00578266	-0.27034	14	D6	6.25
-1.71738	-2.6543	0.171249	-0.600983	14	D6	6.25
-1.03012	-1.24244	-0.415001	-0.709166	13	D6	12.5
-1.14156	-0.169423	0.214079	-1.72621	13	D6	12.5
-2.64611	-0.960066	-2.55035	-2.16707	14	D6	12.5
-2.29319	-2.06132	-1.09421	-2.14266	14	D6	12.5
-4.00205	-2.96491	-5.88452	-4.72099	13	D6	25
-2.49751	-0.169423	-3.59487	-3.8471	13	D6	25
-3.70486	-2.71078	-3.01826	-3.79188	14	D6	25
-3.59341	-2.17427	-4.40626	-4.33468	14	D6	25
-5.19083	-3.98145	-6.77221	-6.62351	13	D6	50
-5.63662	-1.63776	-6.66026	-6.87183	13	D6	50
-5.5066	-4.80033	-7.58893	-7.58665	14	D6	50
-5.97096	-6.57928	-7.82453	-6.70888	14	D6	50
-9.89021	-11.662	-24.3706	-13.3966	13	D6	100
-9.12865	-10.0525	-23.6717	-13.2926	13	D6	100
-8.06989	-10.8996	-23.0375	-12.5201	14	D6	100
-8.55283	-14.881	-23.6731	-12.6877	14	D6	100
