# Supplementary material for: Tox_(R)CNN: Deep learning-based nuclei profiling tool for drug toxicity screening
Source: PLoS Comput Biol. 2018 Nov 30;14(11):e1006238. doi: 10.1371/journal.pcbi.1006238 (PMC6291153; doi:10.1371/journal.pcbi.1006238)
Supplement: S1 File — Compressed file containing processed data represented in figure’s graphics. (ZIP) [file pcbi.1006238.s010.zip › S6/S6_VIII.xlsx]

## Sheet: S4_VIII
well_zscore_count	well_zscore_count_faster	well_zscore_pred	well_zscore_pred_faster	Row	Treatment	TreatmentConcentration
-0.234378	0.703046	0.318314	-0.241473	3	D1	0.781
-0.478284	0.000696775	1.12335	0.234089	3	D1	0.781
0.405875	1.0375	0.528817	-0.232529	4	D1	0.781
1.35101	0.418762	1.25835	2.09378	4	D1	0.781
1.18333	-0.149807	1.22918	1.50887	3	D1	1.562
1.53394	-1.55451	0.274008	2.53855	3	D1	1.562
1.3815	-0.216697	-0.672079	2.32108	4	D1	1.562
0.192457	0.98733	-0.0888797	-0.34268	4	D1	1.562
0.116236	-0.166529	1.24279	0.552198	3	D1	3.125
0.238189	0.53582	-0.0319175	0.285846	3	D1	3.125
0.0857482	0.585988	0.44831	-0.125788	4	D1	3.125
1.47296	0.234813	1.35757	1.88651	4	D1	3.125
-0.20389	0.201368	-0.0774525	-0.109782	3	D1	6.25
0.360142	0.318426	0.431928	-0.0362897	3	D1	6.25
1.04613	0.101032	0.556178	0.913298	4	D1	6.25
0.344898	0.736491	-0.172235	-0.475637	4	D1	6.25
0.49734	0.46893	0.889815	0.423905	3	D1	12.5
0.0857482	1.10439	-0.427961	-0.261001	3	D1	12.5
-0.0514489	0.418762	-0.163771	0.304014	4	D1	12.5
0.680269	0.669601	0.511084	0.927603	4	D1	12.5
0.924175	-0.166529	-0.536234	0.799677	3	D1	25
2.17419	0.251536	-1.21684	2.17108	3	D1	25
0.893687	1.22145	1.71027	0.680733	4	D1	25
0.451607	0.117755	0.0724301	-0.430442	4	D1	25
-0.325843	-0.484259	-2.47578	-1.2017	3	D1	50
2.34188	0.703046	-1.05024	2.34447	3	D1	50
0.268678	0.134478	0.451689	0.438258	4	D1	50
0.588804	0.85355	-0.646003	0.34057	4	D1	50
-1.42342	-0.23342	-0.700893	-2.64872	3	D1	100
-0.066693	-0.199974	-0.0354052	-0.969007	3	D1	100
-1.60635	0.418762	0.653997	-2.22697	4	D1	100
-1.17951	0.636156	-0.113586	-1.91239	4	D1	100
1.47296	-0.0661936	0.0237215	1.41624	5	D2	0.781
-0.524017	0.452207	0.97508	-0.419884	5	D2	0.781
1.93029	-0.199974	-0.239124	1.96642	6	D2	0.781
0.527828	0.117755	0.769591	0.616508	6	D2	0.781
1.56443	-0.116361	-0.303022	1.98262	5	D2	1.562
1.22906	0.134478	-0.880974	1.41199	5	D2	1.562
1.67114	0.368594	-0.543325	1.94858	6	D2	1.562
1.18333	0.46893	0.988539	1.44413	6	D2	1.562
1.19857	0.284981	0.190314	1.50631	5	D2	3.125
2.44859	1.27161	0.26297	2.62329	5	D2	3.125
0.786978	0.652878	-0.497691	1.08583	6	D2	3.125
1.99126	-0.049471	-0.260267	2.07779	6	D2	3.125
2.35712	1.02078	-0.898201	2.25898	5	D2	6.25
1.1071	0.98733	0.24742	0.620626	5	D2	6.25
1.29003	1.22145	-0.383126	1.63881	6	D2	6.25
2.34188	0.970608	0.717052	2.55323	6	D2	6.25
0.482095	-1.55451	-0.173407	1.07849	5	D2	12.5
2.31139	1.45556	-1.79807	2.14309	5	D2	12.5
1.3815	0.703046	0.157487	1.37474	6	D2	12.5
1.32052	0.502375	-1.12811	1.17126	6	D2	12.5
1.01564	-0.283587	-1.64499	0.470312	5	D2	25
1.74736	0.836827	0.440415	1.7152	5	D2	25
0.512584	0.886995	-1.26389	0.410748	6	D2	25
1.32052	0.953885	-0.493121	1.29167	6	D2	25
1.44248	-0.0661936	-2.46155	0.931608	5	D2	50
0.192457	1.05422	-0.696806	-0.139467	5	D2	50
1.0004	0.736491	-2.17998	0.672769	6	D2	50
0.253434	0.485652	0.404607	-0.953115	6	D2	50
0.131481	0.251536	-2.63875	-1.88547	5	D2	100
0.527828	-0.417368	-3.37003	0.10743	5	D2	100
-0.38682	-0.484259	-1.73212	-2.0976	6	D2	100
0.100992	0.652878	-1.82314	-1.13459	6	D2	100
2.037	0.886995	-0.925126	2.51174	7	D3	0.781
0.771734	0.335149	0.118751	1.28099	7	D3	0.781
1.3815	0.167923	0.0389779	1.12789	8	D3	0.781
0.802222	0.452207	-0.616794	0.564614	8	D3	0.781
2.4181	-0.467536	1.13489	2.48657	7	D3	1.562
2.34188	0.0843098	1.23251	1.93922	7	D3	1.562
1.88455	0.970608	-0.936578	1.86616	8	D3	1.562
1.79309	1.20472	0.374156	2.57625	8	D3	1.562
2.037	-0.133084	-0.134888	2.14424	7	D3	3.125
1.30528	-0.183252	0.694206	1.22693	7	D3	3.125
2.87542	0.268258	0.286673	3.6075	8	D3	3.125
0.878443	1.07094	0.31165	1.56481	8	D3	3.125
2.29615	-0.584594	-0.806492	1.75221	7	D3	6.25
1.15284	-0.0829162	-0.183245	0.626089	7	D3	6.25
1.96078	0.301704	-0.836223	1.73631	8	D3	6.25
2.23517	0.251536	0.621564	2.10756	8	D3	6.25
2.96689	0.886995	-2.33774	-1.01972	7	D3	12.5
1.74736	0.803382	-2.98034	-1.75803	7	D3	12.5
4.24739	0.519097	-2.3246	0.534494	8	D3	12.5
3.3175	0.870272	-4.37166	0.129716	8	D3	12.5
-10.9053	-18.7453	-26.4963	-12.5493	7	D3	25
-11.4845	-31.1368	-28.9089	-12.7591	7	D3	25
-8.28328	-5.26692	-27.054	-12.12	8	D3	25
-11.3626	-26.3541	-30.6155	-12.7317	8	D3	25
-11.6217	-33.3107	-30.6155	-12.7856	7	D3	50
-11.6675	-37.3743	-30.6155	-12.83	7	D3	50
-11.5913	-31.2873	-30.6155	-12.794	8	D3	50
-11.6675	-33.3442	-30.6155	-12.83	8	D3	50
-11.6522	-36.2205	-30.6155	-12.6961	7	D3	100
-11.7589	-39.1971	-30.6155	-12.83	7	D3	100
-11.515	-36.0198	-30.6155	-12.7653	8	D3	100
-11.7132	-37.6586	-30.6155	-12.7405	8	D3	100
0.482095	0.201368	-1.14857	0.898748	9	D4	0.781
0.375387	1.10439	-0.847319	-0.172049	9	D4	0.781
0.771734	0.569265	0.740063	1.10419	10	D4	0.781
0.588804	0.753214	-0.183641	1.71678	10	D4	0.781
1.29003	0.903717	0.452242	1.94273	9	D4	1.562
1.19857	-0.0661936	-0.530758	1.45281	9	D4	1.562
0.969907	0.85355	0.25306	1.45899	10	D4	1.562
0.0400158	0.268258	1.31611	0.677419	10	D4	1.562
0.741246	0.669601	0.774832	1.04442	9	D4	3.125
1.94553	0.903717	0.825709	1.92485	9	D4	3.125
1.88455	0.134478	0.0146682	2.20372	10	D4	3.125
0.817466	-0.61804	0.873942	0.994935	10	D4	3.125
0.680269	-1.2535	-0.406857	1.54965	9	D4	6.25
0.0247717	0.0508646	0.608639	1.29445	9	D4	6.25
0.665025	1.20472	-0.954742	0.801339	10	D4	6.25
0.05526	-0.049471	1.7582	0.725029	10	D4	6.25
0.512584	1.15456	-0.587199	0.470697	9	D4	12.5
1.82358	0.903717	0.916275	1.95166	9	D4	12.5
0.619293	0.870272	0.66404	1.06882	10	D4	12.5
0.969907	1.60607	-0.0731601	0.798804	10	D4	12.5
1.64065	-0.283587	-0.0101657	2.2443	9	D4	25
0.299166	0.301704	0.0290149	0.40386	9	D4	25
0.192457	0.402039	-0.523113	0.878897	10	D4	25
1.01564	-0.651485	-1.44183	1.57182	10	D4	25
-1.11854	0.234813	0.00466657	-1.52706	9	D4	50
-0.0514489	-0.116361	-0.917306	-0.214554	9	D4	50
0.299166	0.870272	0.373335	0.818395	10	D4	50
-0.0209607	-0.467536	0.641555	0.00305855	10	D4	50
-0.249623	-1.87223	-8.65819	-4.02883	9	D4	100
-0.554505	-0.985937	-7.59923	-4.37824	9	D4	100
-0.0514489	-0.902324	-6.98992	-3.72369	10	D4	100
-0.996585	-1.90568	-10.6095	-5.44653	10	D4	100
1.19857	0.418762	0.51079	1.94915	11	D5	0.781
0.802222	1.07094	0.333578	0.950564	11	D5	0.781
0.512584	-0.133084	-0.333439	0.935309	12	D5	0.781
-0.524017	0.53582	0.744155	-0.0476833	12	D5	0.781
0.375387	1.15456	1.2912	0.541776	11	D5	1.562
1.16808	0.418762	1.26664	1.452	11	D5	1.562
0.451607	0.719769	0.157438	0.678063	12	D5	1.562
-0.0362048	0.0843098	1.39039	0.208096	12	D5	1.562
0.985152	0.335149	-0.516895	1.21759	11	D5	3.125
0.100992	1.30506	0.233455	-0.363596	11	D5	3.125
0.558316	1.72312	0.39714	1.31472	12	D5	3.125
1.54918	0.703046	-0.190366	1.41963	12	D5	3.125
0.771734	0.234813	-0.00551111	0.452086	11	D5	6.25
0.512584	-0.0996388	0.0894949	0.219662	11	D5	6.25
0.05526	0.0174194	-0.965226	0.00986602	12	D5	6.25
0.75649	-0.0829162	-0.756269	0.47058	12	D5	6.25
0.985152	-0.467536	-2.02386	0.261566	11	D5	12.5
1.13759	-0.216697	-1.99879	-0.00985572	11	D5	12.5
1.94553	-0.0829162	-0.878934	2.12629	12	D5	12.5
2.12846	0.134478	-0.372582	1.8033	12	D5	12.5
-8.28328	-3.15988	-28.538	-12.0204	11	D5	25
-7.81071	-1.88896	-27.0847	-11.8453	11	D5	25
-8.20706	-5.6181	-28.7274	-11.9867	12	D5	25
-8.66438	-7.82548	-27.4521	-12.1004	12	D5	25
-11.7132	-34.6151	-30.6155	-12.6732	11	D5	50
-11.576	-29.8491	-30.6155	-12.735	11	D5	50
-11.4998	-30.6686	-30.6155	-12.5922	12	D5	50
-11.4083	-31.4545	-30.6155	-12.6474	12	D5	50
-11.1949	-28.0933	-29.7403	-12.5811	11	D5	100
-11.6827	-35.6853	-30.6155	-12.7688	11	D5	100
-11.6675	-33.1268	-26.3491	-12.7865	12	D5	100
-11.698	-35.9362	-30.6155	-12.7662	12	D5	100
0.238189	1.35523	1.3956	0.656673	13	D6	0.781
0.253434	-1.65484	-0.0706309	0.75196	13	D6	0.781
1.12235	0.117755	0.210982	1.36303	14	D6	0.781
0.161969	-0.651485	0.0760625	0.765021	14	D6	0.781
-0.889876	-0.768543	-0.685449	-0.461111	13	D6	1.562
-0.0514489	-0.149807	-0.252422	-0.250269	13	D6	1.562
0.588804	0.719769	0.69905	0.983228	14	D6	1.562
-0.371576	0.585988	-0.0390791	-1.26025	14	D6	1.562
-0.173402	0.402039	-0.0680228	0.0288743	13	D6	3.125
1.06137	-0.584594	0.883586	1.69666	13	D6	3.125
-0.38682	0.134478	0.640609	-0.0440575	14	D6	3.125
0.543072	0.686323	0.983929	0.850346	14	D6	3.125
0.49734	-0.383923	0.805124	1.49752	13	D6	6.25
0.543072	0.53582	0.477663	0.448104	13	D6	6.25
0.344898	0.167923	0.599565	-0.226982	14	D6	6.25
-0.173402	0.101032	0.335096	-0.480155	14	D6	6.25
1.42723	0.251536	0.602137	1.06392	13	D6	12.5
0.863199	0.351871	-0.144545	1.41121	13	D6	12.5
-1.07281	0.167923	0.0681979	-0.372471	14	D6	12.5
1.30528	0.318426	0.257142	1.92082	14	D6	12.5
0.421119	0.284981	1.64041	1.02572	13	D6	25
0.588804	0.368594	0.657018	1.48703	13	D6	25
0.57356	-0.0661936	0.443069	1.10534	14	D6	25
0.0705041	-0.601317	0.488238	0.294671	14	D6	25
0.390631	-0.250142	-1.43989	0.119825	13	D6	50
-0.920364	0.368594	0.403759	-0.748306	13	D6	50
1.18333	0.351871	0.0259804	0.777463	14	D6	50
-0.38682	-1.82207	0.54935	0.455442	14	D6	50
0.177213	0.368594	0.21088	-0.422508	13	D6	100
0.299166	0.0675872	-1.09003	0.158598	13	D6	100
-2.36856	-2.00602	-0.185001	-2.28308	14	D6	100
-0.0514489	0.335149	0.589765	-0.240607	14	D6	100
