# Supplementary material for: Tox_(R)CNN: Deep learning-based nuclei profiling tool for drug toxicity screening
Source: PLoS Comput Biol. 2018 Nov 30;14(11):e1006238. doi: 10.1371/journal.pcbi.1006238 (PMC6291153; doi:10.1371/journal.pcbi.1006238)
Supplement: S1 File — Compressed file containing processed data represented in figure’s graphics. (ZIP) [file pcbi.1006238.s010.zip › S6/S6_X.xlsx]

## Sheet: S4_X
well_zscore_count	well_zscore_count_faster	well_zscore_pred	well_zscore_pred_faster	Row	Treatment	TreatmentConcentration
-0.64554	0.0279236	0.803523	-0.753452	3	D1	0.781
-1.62922	-0.363007	0.83334	-2.42716	3	D1	0.781
1.46527	0.39093	1.0388	2.49282	4	D1	0.781
0.870967	0.753937	0.705502	1.90284	4	D1	0.781
-0.358633	0.670166	1.22076	-0.152363	3	D1	1.562
-0.133207	-1.22864	-0.240918	-0.923191	3	D1	1.562
0.235673	2.26181	0.548736	0.681219	4	D1	1.562
0.625047	-1.22864	0.727567	0.688177	4	D1	1.562
-0.481593	-0.223389	1.16365	-0.694956	3	D1	3.125
0.82998	0.726013	-0.48045	0.744001	3	D1	3.125
0.604553	1.08902	1.33788	1.00684	4	D1	3.125
-0.52258	-0.279236	0.096117	0.194263	4	D1	3.125
-1.19886	0.837708	-0.799534	-1.68838	3	D1	6.25
0.82998	-0.335083	-0.312113	0.17431	3	D1	6.25
-0.194687	-0.30716	-0.829783	-0.396369	4	D1	6.25
1.30133	-0.642243	0.226095	1.74072	4	D1	6.25
0.440607	0.502625	-2.02903	-0.615726	3	D1	12.5
0.481593	2.0105	-1.08659	-0.908128	3	D1	12.5
0.625047	-0.0279236	-0.294746	-0.826173	4	D1	12.5
-0.4611	-0.921479	-2.69397	-0.928981	4	D1	12.5
-1.23985	-0.977326	-1.00389	-2.31263	3	D1	25
-1.19886	-1.0611	-2.13705	-1.93873	3	D1	25
-0.112713	1.22864	-2.51652	-0.87598	4	D1	25
-0.0512333	-0.726013	-3.59284	-2.14492	4	D1	25
-3.82201	-3.35083	-11.37	-7.62276	3	D1	50
-4.27286	-0.893555	-7.8608	-6.65252	3	D1	50
-3.63757	-2.09427	-9.32185	-7.61491	4	D1	50
-3.80151	0.921479	-8.57143	-7.37919	4	D1	50
-4.31385	-5.19379	-16.2419	-12.6536	3	D1	100
-5.17457	-8.37708	-17.1848	-12.9632	3	D1	100
-6.11726	-8.57254	-16.9328	-12.8999	4	D1	100
-4.64174	-6.19904	-16.1171	-12.1609	4	D1	100
1.40379	-0.111694	0.507809	0.754736	5	D2	0.781
1.0759	0.223389	1.00842	1.68082	5	D2	0.781
0.788994	1.14487	0.11656	0.00066275	6	D2	0.781
-0.973434	-0.139618	-0.354107	-0.335272	6	D2	0.781
0.563567	1.64749	0.100448	0.258106	5	D2	1.562
0.686527	2.17804	-0.585207	0.132444	5	D2	1.562
1.9981	-0.418854	0.617247	1.68997	6	D2	1.562
-1.42429	-0.977326	-0.792971	-1.71055	6	D2	1.562
-1.09639	-1.03317	-2.13436	-2.38765	5	D2	3.125
-0.543073	2.87613	-1.30022	-1.27503	5	D2	3.125
-0.809487	-2.9599	-1.09148	-0.963699	6	D2	3.125
-0.235673	1.08902	-2.92471	-1.27063	6	D2	3.125
-4.60075	-1.56372	-12.3909	-7.72956	5	D2	6.25
-3.45313	-1.11694	-8.2771	-6.58587	5	D2	6.25
-3.39165	-1.59164	-6.87653	-6.48009	6	D2	6.25
-4.51878	-2.68067	-6.43925	-6.90826	6	D2	6.25
-3.67855	-5.47302	-13.5758	-11.2468	5	D2	12.5
-3.45313	-3.37875	-16.1904	-10.6941	5	D2	12.5
-3.57609	-7.17636	-15.6136	-10.935	6	D2	12.5
-4.29335	-5.83603	-13.9934	-10.1174	6	D2	12.5
-4.31385	-5.97565	-18.99	-12.5436	5	D2	25
-4.1499	-4.83078	-19.1076	-13.1766	5	D2	25
-5.27703	-5.89188	-19.2179	-12.5457	6	D2	25
-4.33434	-9.3544	-19.5606	-13.1111	6	D2	25
-5.05161	-9.77326	-22.1442	-13.2968	5	D2	50
-5.76887	-7.98615	-22.1165	-13.0885	5	D2	50
-7.40834	-9.10309	-21.999	-13.3189	6	D2	50
-6.85502	-8.29331	-21.697	-13.2717	6	D2	50
-9.12978	-8.29331	-23.7439	-13.9444	5	D2	100
-9.72409	-9.04724	-23.7953	-14.0603	5	D2	100
-10.8922	-12.3422	-23.5023	-13.9121	6	D2	100
-9.6831	-9.27063	-23.7975	-13.9878	6	D2	100
5.46147	1.22864	0.526711	4.81688	7	D3	0.781
4.78519	1.03317	-0.865114	3.90369	7	D3	0.781
3.71954	2.28973	0.264076	3.4503	8	D3	0.781
4.12941	0.0558472	1.18282	4.32066	8	D3	0.781
4.66223	1.78711	-0.370659	4.67016	7	D3	1.562
6.19923	3.37875	0.892532	5.76535	7	D3	1.562
3.2277	0.614319	-0.387749	2.05834	8	D3	1.562
3.8425	0.502625	0.772539	4.11119	8	D3	1.562
5.19506	1.81503	-0.613799	3.35274	7	D3	3.125
2.59241	0.586395	0.140015	2.44698	7	D3	3.125
4.17039	1.5358	0.343643	4.00183	8	D3	3.125
3.26869	0	0.534284	4.39781	8	D3	3.125
5.48197	2.20596	0.794369	4.5919	7	D3	6.25
5.19506	2.06635	0.377991	6.00447	7	D3	6.25
3.8425	0.558472	0.944212	3.25966	8	D3	6.25
2.6129	2.31766	0.357428	3.23173	8	D3	6.25
5.50246	2.28973	0.242322	4.73174	7	D3	12.5
3.96546	1.11694	-0.0617767	3.76974	7	D3	12.5
2.89981	1.22864	0.289933	2.08308	8	D3	12.5
4.88766	2.28973	1.14311	4.34832	8	D3	12.5
4.53927	0.642243	-0.146866	4.57081	7	D3	25
4.35483	1.64749	0.988983	3.91261	7	D3	25
3.37115	1.47995	1.31351	3.75065	8	D3	25
3.18671	2.15012	0.254014	2.78662	8	D3	25
-0.39962	0.837708	0.0891065	-1.06039	7	D3	50
4.04743	2.70859	0.605523	4.51321	7	D3	50
2.24402	1.78711	1.09572	2.38414	8	D3	50
1.58823	1.56372	0.768192	1.90554	8	D3	50
0.481593	2.0105	-0.502303	-0.421943	7	D3	100
0.112713	0.474701	0.699518	0.217407	7	D3	100
-1.3833	-2.73651	-0.122384	-0.335444	8	D3	100
-0.21518	-0.223389	-0.656461	-0.423259	8	D3	100
4.00645	-0.837708	0.825965	4.37868	9	D4	0.781
4.82618	-0.69809	-1.42868	3.79449	9	D4	0.781
2.83833	0.977326	-0.474586	2.62318	10	D4	0.781
4.49829	-1.67542	-0.62581	4.01765	10	D4	0.781
4.08842	-0.0837708	0.329439	4.19046	9	D4	1.562
3.96546	0.809784	0.421668	2.15801	9	D4	1.562
3.61707	2.42935	0.44805	3.34605	10	D4	1.562
2.79734	-0.586395	-0.695226	2.5158	10	D4	1.562
1.73169	1.20071	-0.390209	0.880747	9	D4	3.125
2.75635	-0.139618	-0.342072	1.63741	9	D4	3.125
3.26869	-0.670166	-2.35227	2.24137	10	D4	3.125
2.87931	-0.530548	0.195935	2.76487	10	D4	3.125
2.46945	-0.223389	-2.06519	2.75351	9	D4	6.25
2.42846	0.195465	0.107288	1.58321	9	D4	6.25
4.7647	-1.70334	-0.97915	4.38795	10	D4	6.25
3.02277	-0.111694	-0.104873	2.84141	10	D4	6.25
4.72371	0.558472	-0.330824	3.4767	9	D4	12.5
3.94497	-0.530548	-0.549701	3.55204	9	D4	12.5
2.89981	0.251312	-0.370571	2.18318	10	D4	12.5
4.53927	0.949402	-0.755208	3.84266	10	D4	12.5
3.04326	-1.25656	-1.08403	2.33801	9	D4	25
5.05161	2.40143	-0.590016	3.74568	9	D4	25
2.36698	-0.39093	-1.44931	1.4951	10	D4	25
3.88349	0.69809	-0.962949	3.23578	10	D4	25
2.83833	-0.30716	-1.19746	2.72141	9	D4	50
4.74421	-0.0558472	-2.87321	2.61941	9	D4	50
5.44098	-1.11694	-0.589479	4.15699	10	D4	50
3.16622	0.558472	-0.193956	1.96775	10	D4	50
5.58443	0.726013	0.440217	4.87871	9	D4	100
5.03111	-1.70334	-1.86387	3.52335	9	D4	100
2.98178	0.0279236	-0.501973	2.96391	10	D4	100
3.37115	1.25656	0.551692	3.11048	10	D4	100
3.02277	0.0558472	-0.343521	3.27979	11	D5	0.781
4.74421	0.614319	-0.354107	3.28727	11	D5	0.781
4.82618	1.17279	-0.610432	3.49958	12	D5	0.781
2.44895	0.781861	-0.688036	1.26806	12	D5	0.781
3.5351	1.39618	0.637283	3.24035	11	D5	1.562
3.82201	0.530548	-0.490847	2.20157	11	D5	1.562
2.14155	0.921479	-1.452	1.77256	12	D5	1.562
2.10057	-0.195465	-0.492577	1.58731	12	D5	1.562
3.92447	0.530548	-0.696669	2.6565	11	D5	3.125
3.39165	1.0611	0.291722	3.3527	11	D5	3.125
2.85882	0.0558472	-0.650451	2.37424	12	D5	3.125
1.75218	-0.111694	-0.12984	1.93371	12	D5	3.125
3.57609	1.56372	-1.32785	2.53741	11	D5	6.25
4.19089	-0.0837708	-0.974646	4.14874	11	D5	6.25
1.81366	-0.363007	-0.625527	2.00192	12	D5	6.25
1.40379	0.39093	-1.25104	1.17715	12	D5	6.25
4.02694	1.11694	-0.446783	3.20572	11	D5	12.5
3.55559	0.558472	-1.56545	1.90574	11	D5	12.5
3.67855	-0.111694	-0.522231	3.32134	12	D5	12.5
3.76053	-0.446778	-0.0445681	2.67122	12	D5	12.5
2.81783	-0.39093	-0.479254	1.67317	11	D5	25
3.49411	1.59164	-0.475901	2.61243	11	D5	25
3.30967	-0.0279236	-0.957766	2.08129	12	D5	25
1.50626	0.167542	0.62435	0.581389	12	D5	25
4.33434	0.502625	-2.36519	2.46659	11	D5	50
2.87931	0.335083	-1.72759	1.13742	11	D5	50
4.68273	-0.0279236	-0.668592	3.00876	12	D5	50
2.79734	-0.0558472	0.0895757	2.21283	12	D5	50
2.28501	0.865631	-0.821413	1.08527	11	D5	100
4.10891	-1.56372	-0.711779	3.2638	11	D5	100
3.63757	0.195465	-0.126576	3.57774	12	D5	100
3.20721	0.111694	-1.72189	3.01637	12	D5	100
3.61707	-0.0558472	-2.67719	2.48389	13	D6	0.781
4.21138	0.446778	-0.660742	2.97657	13	D6	0.781
3.51461	0.893555	-1.80943	1.64507	14	D6	0.781
4.00645	1.45203	-2.06883	2.15507	14	D6	0.781
3.35066	0.502625	-1.29965	2.63209	13	D6	1.562
2.59241	0.530548	-0.927957	2.00512	13	D6	1.562
2.67438	0.530548	-1.72746	0.609315	14	D6	1.562
2.22353	1.64749	-1.27276	0.858707	14	D6	1.562
2.32599	-1.39618	-2.04913	2.28636	13	D6	3.125
3.35066	0.809784	-1.56363	2.48758	13	D6	3.125
1.89563	-0.614319	-1.6192	1.7869	14	D6	3.125
3.47362	-0.446778	-0.24723	2.48253	14	D6	3.125
1.3833	0.446778	-1.55048	0.688893	13	D6	6.25
2.01859	1.56372	-0.41773	0.90677	13	D6	6.25
3.51461	-0.279236	-1.31494	2.48461	14	D6	6.25
2.65389	-0.977326	-2.06809	1.65902	14	D6	6.25
4.25237	1.34033	-2.53033	3.32545	13	D6	12.5
4.25237	1.22864	-1.43679	2.851	13	D6	12.5
2.69487	0.558472	-3.14777	1.21328	14	D6	12.5
3.39165	-0.670166	-0.527838	2.02052	14	D6	12.5
3.59658	-0.446778	-1.46732	1.64388	13	D6	25
2.75635	-0.474701	-1.94531	2.09066	13	D6	25
4.55977	0.726013	-1.22027	3.43517	14	D6	25
3.51461	-0.223389	-0.29687	2.60721	14	D6	25
3.71954	1.14487	-0.340486	2.62489	13	D6	50
2.05958	-0.446778	-1.66425	1.5076	13	D6	50
3.08425	0.363007	-1.5493	2.18848	14	D6	50
1.91613	0.642243	-2.15108	0.328009	14	D6	50
2.69487	1.98258	-0.689568	2.36987	13	D6	100
3.80151	-0.865631	-1.61346	2.11872	13	D6	100
1.83415	0.223389	-1.25633	0.247822	14	D6	100
2.83833	-0.195465	-1.61914	1.62909	14	D6	100
